# Supplementary material for: The development of a mini-array for estimating the disease state of gastric adenocarcinoma by array CGH
Source: BMC Cancer. 2008 Dec 30;8:393. doi: 10.1186/1471-2407-8-393 (PMC2637883; doi:10.1186/1471-2407-8-393)
Supplement: Additional file 1 — Array CGH data. This file includes the array CGH data for 83 gastric cancers. [file 1471-2407-8-393-S1.xls]

## Sheet: Sheet1
								2	2	2	2	2	2	2	2	2	2	1	1	1	2	2	2	2	2	2	2	2	1	2	2	1	2	2	2	2	2	2	2	1	1	2x	1	1	1	1	2	1	2
index	clone ID	chr.	linear (bp)	linear (Mb)	cyto	cancer genes	STS etc.	A1_2	A2_2	A4_4	A5_3	A7_2	B11_4	B12_3	B13_4	B17_1	B18_2	B19_1	C22_2	C24-1	C26-3	C27-3	C30-3	D32_4	D34_3	D35_4	D35-1	D36_4	D37-1	D39_3	D40_2	E41_1	E42_4	E44_2	E45_4	E48_2	E50-4	F51_1	F52_1	F55-1	F57_3	F58_4	G61_1	G62_1	G64_4	G65-1	G66_1	G67_4	G68_4
1	1391	1	1330439	1.33044	1p36.33		D1S243	-0.1443	0.1381	-0.0282	0.0445	0.3558	-0.1311	-0.297	-0.3048	0.0238	-0.244	0.0113	-0.1877	-0.2121	-0.2094	0.0526	0.0325	0.0795	0.0539	0.3738	-0.4408	0.1445	-0.0787	-0.0356	-0.1956	-0.027	0.1797	0.1755		-0.1366	-0.0501	-0.1847	-0.0738	-0.3559	-0.1484	0.1578	0.0065	-0.1223	0.0677	-0.0983	0.3767	-0.2443	-0.1053
2	122	1	1330619	1.33062	1p36.33 pter		1p terminal	0.1498	0.1183	-0.2684	0.074	0.2205	-0.2273	-0.429	-0.1772	-0.1604		-0.0993	-0.4239	-0.5107	-0.0937	0.1783	-0.0137	0.0472	0.0351	0.052	-0.2935	-0.3003	-0.2336	-0.1789	-0.3517	-0.217	0.0471	-0.0699	-0.2453	0.1212	0.0226	-0.289	0.1764	-0.0232	-0.2135	0.5071	0.0691	-0.3319	-0.0625	-0.1011	0.4473	-0.3678	-0.1809
3	323	1	1852782	1.85278	1p36	CDC2L1		0.1942	0.0227		0.0234	-0.0817	-0.2296	-0.3646	-0.28	-0.2209	-0.3027	-0.1539	-0.2646	-0.1876	-0.3771	0.0621	0.0293	0.0355	-0.0068		-0.0411	0.0851	-0.1476	-0.0696	-0.2743	-0.1575	-0.0291	-0.1023	-0.2972	-0.1266	0.0121	-0.2398	-0.0773	-0.0348	-0.0726	0.0968	-0.0939	-0.3345	-0.1041	-0.0186	0.6422	-0.4844	0.0023
4	705	1	1867658	1.86766	1p36.3	CDC2L2		-0.3022	0.0312	-0.0088	0.002	0.0647	-0.279	-0.302	-0.3389	-0.2529	-0.1495	-0.3539	-0.151	-0.257	-0.2082	0.027	-0.1621	-0.0639	0.0695	0.4615	-0.0536		-0.2247	-0.1047	-0.1766	-0.1454	-0.0668	-0.1214	-0.2673	-0.0349	-0.0949	-0.2489	-0.1391	-0.2871	-0.1492	-0.1229	-0.1514	-0.0911	0.0878	-0.0581	0.4991	-0.3264
5	119	1	3163213	3.16321	1p36	FGR		0.276	0.0433	-0.287	-0.024	0.0896	-0.0694	-0.15	-0.2582	0.0589	0.0877	0.0684	0.0309	-0.1387	-0.1864	-0.0026	-0.0153	-0.0985	-0.0626	-0.0105	-0.0564	0.2253	0.0203	-0.0074	-0.1451	0.1225	0.0492	0.083	0.0134	-0.1808	-0.0355	-0.0485	0.1533		-0.1937	0.1909	-0.0162	-0.1896	-0.0185	-0.0382		-0.1405	0.2437
6	1379	1	5477408	5.47741	1p36.31		stSG10106	0.0248	0.0232	0.1132	-0.0421	0.0851	-0.2789	-0.0005	-0.1499		-0.0978	-0.2036	0.4557	0.1279	-0.1382	0.0627	-0.1162	0.0274	0.0029	-0.0762	0.0722	-0.16	-0.3721	-0.0414	-0.4633	-0.0045		0.1265	-0.0248	-0.0404	-0.1458	-0.216	-0.0937	-0.1842	-0.0959	0.2331	-0.0202	0.1112	0.1068	-0.0233	0.5164	0.034	-0.1886
7	296	1	11458597	11.4586	1p36.2	FRAP2		-0.1442	-0.1156	0.2417	0.0538	0.0223	-0.1968		-0.0362	0.0045	-0.0282		-0.0651		-0.2785	-0.0267	-0.1972	0.0726	0.0219	-0.1428	-0.0226		-0.055	-0.0204	-0.2575	0.1075	0.0433	-0.1053	-0.0232	0.0313	-0.0328	-0.089		0.6594	-0.1922	0.1985	-0.112	0.2176	0.0533	0.078	0.1963	-0.0509	-0.1391
8	571	1	12058976	12.059	1p36.3	MTHER		0.1867	-0.0166	-0.1905	-0.0371	0.0361	-0.0982	-0.1807	-0.0432	0.1076	-0.0835	0.0098	-0.063	-0.1959	-0.067	0.0428	-0.0033	0.0067	0.0362	0.033	-0.1235	-0.0006	-0.0489	-0.0207	-0.1672	0.0318	0.0719	0.1437	-0.1999	0.0887	-0.1025	-0.0733	0.064	0.8977	-0.0594	0.0499	0.0002	-0.0873	0.0193	-0.0855	0.2871	-0.2288	0.0189
9	1116	1	15283036	15.283	1p36.21		D1S2728	-0.1819	-0.0957	0.035	-0.2358		-0.151	-0.0719	0.1612	0.1082	-0.0364	-0.0887	0.0489	0.1175	-0.122	0.1166	0.1163	-0.0041	0.0362	0.0532	-0.1144	0.0718	-0.088	0.019	-0.1115	0.0542	-0.051	0.259	0.0093	0.0937	-0.0217	-0.2078	-0.4483	0.3074	-0.0853	0.2925	-0.0003	0.0763	0.1767	-0.1146	0.3841	-0.1348	-0.0874
10	259	1	16387844	16.3878	1p36.2.-p36.1	ZNF151		0.2035	0.1033	-0.1141	-0.0935	0.2197	-0.1424	-0.1647		0.2364	-0.0206	-0.083	-0.2195	-0.0798	-0.1778	0.1392	0.1122	-0.0258	-0.0091	0.294	-0.1319	0.0387	-0.0618	0.016	-0.2607	0.1248	0.0017	0.0868	-0.0038	-0.078	-0.0197	-0.1372	-0.0269	0.1365	-0.2293	0.2642	-0.0073	0.0283	-0.1738	-0.1054	0.0499	-0.1994	0.003
11	1279	1	19039291	19.0393	1p36.13		stGDB:193157	0.2934	0.1485	0.1797	0.0924	0.0197	-0.0485	0.189	0.0004	0.0415	0.0566		0.0622	0.2202		-0.1456	0.0771	0.0994	0.1583	0.2589	0.1371	0.1122	0.0985	0.0103	0.0801	0.1217	0.079	0.0899	0.219	0.1047	-0.0271	0.1615	0.154	0.1824	-0.0071	0.1518	0.0537		0.235	-0.0174	-0.0558	0.1219	0.1274
12	435	1	23234174	23.2342	1p36.1-p35	rap1GAP		0.0058	-0.0072	-0.278	-0.123	-0.0875	-0.0504	-0.1329	-0.0296	-0.1339	0.0186	-0.1499	-0.1561	-0.047	-0.2011	-0.0564	0.0355	0.0512	0.0487	-0.0005	-0.0779	-0.064	0.0298	-0.0022	-0.2803	0.1644	0.0535	0.1775	-0.2707	0.0859	-0.1579	-0.0269	-0.0255	0.5469	0.0167	0.1501	0.0577	-0.1071	0.0682	0.0744	-0.0717		-0.0996
13	986	1	23512195	23.5122	1p36.12		stSG50695	-0.1828	-0.1951	-0.0894	-0.0107	0.1159	-0.1551	-0.2049	0.1877	0.2045	-0.2516	-0.0553	-0.0227		-0.0658	0.1125	0.1714	0.0492	0.0758	0.0603	-0.1503	0.0162	-0.0568	0.1167	-0.0309	-0.0822	0.124		-0.1909	0.1302	-0.001	-0.1091	-0.0703	0.5749	-0.0279	0.4413	0.0633	-0.0204	0.0975	-0.0949	0.1419	-0.3821	-0.1745
14	38	1	26083956	26.084	1p36.1	CDC42			-0.0502	-0.0133	0.0219	0.1434	-0.1564	0.0508	-0.0631	0.0504	-0.0622	-0.0981	-0.1192	-0.0136	-0.0292	0.0351	0.2524	0.1713	0.0984	-0.0257	-0.0698	0.0223	-0.0604	-0.0238	-0.2458	0.08	0.0344	0.2979	0.095	0.0196	-0.1138	-0.1218	0.1376	0.3579	0.0718	0.3573	0.0606	0.0395	0.1169	0.0082	-0.1121	-0.0673	0.0809
15	728	1	27904158	27.9042	1p36.1-p35	LAP18		0.1305	-0.0199	-0.104	-0.018	-0.1046	-0.1219	-0.2237	-0.1603	-0.0172	-0.0086	-0.1283	-0.2312	-0.0294	-0.2141	-0.0366	-0.0044	-0.0308	-0.0485	0.0742	0.0113	0.2775	-0.1294	-0.0621	-0.2318	0.0116	0.036	-0.1275	-0.1077	0.0101		-0.1876	-0.0809	0.6289	-0.2559	-0.0604	-0.129	0.0434	0.0251	0.0624	-0.1251	-0.0811	-0.035
16	922	1	29968175	29.9682	1p35.3		A009U41	-0.3715	-0.1099	0.0407	-0.2431	0.1339	-0.1289				-0.1703	-0.0672	-0.1429		-0.2953	0.0865		-0.1948	-0.0866	0.2322	0.0958	-0.3932	0.0976		-0.2929	0.1038	0.0737	-0.0016	0.0225	0.0864		-0.0677	0.1276		-0.1845	0.0802	-0.2114	0.0589	-0.0133	0.0076	-0.0944	0.0314	-0.0586
17	388	1	30058949	30.0589	1p36	EYA3		-0.2048	0.0417	-0.0221	-0.1261	-0.1004	-0.1583	-0.3593	0.2374	-0.1723	-0.2042	-0.0646	-0.0888	-0.1899		-0.014	-0.1742	-0.1797	-0.1635	0.1325	-0.0353	-0.0924	-0.1117	-0.0244	-0.1715	0.0507	-0.0455	-0.0433	-0.0891	-0.008	-0.2339	-0.0118	0.0348		-0.2909	0.1278	-0.1545	0.1116	0.1528	-0.0297		-0.0198	-0.0065
18	452	1	30459765	30.4598	1p36	p73		0.2106	0.2102		0.09	0.2727	0.188	-0.0789	0.0067	0.0166	-0.2358	0.0235	0.0104	0.0173	-0.0942	0.1446		0.1545	0.0411	0.1176	-0.1493	-0.0673	-0.0926	0.0902	-0.1793	-0.0553	-0.0234	0.2433	0.0661	0.0657	-0.0339	-0.1805	-0.0867	-0.3407	-0.0706	0.3645			0.1157			-0.2253	-0.0149
19	968	1	32662865	32.6629	1p35.2		D1S1622	-0.2494	-0.1659	-0.0906	0.1005	-0.0826	-0.0627	0.2071		-0.0169	-0.1177	-0.0547	0.0044	0.0565		-0.0427	0.383	-0.0833	-0.1279	-0.2022	-0.1174	-0.0648	-0.091	-0.0537	-0.3205	-0.1646	-0.0892	-0.0835	-0.0919	-0.0623	-0.0783	-0.1737	0.0445		-0.0195	0.462		-0.0188	0.0684	-0.0507	-0.1284	-0.0449	-0.1286
20	481	1	34454393	34.4544	1p35	BAI2		0.1645	-0.1502		0.1845	0.1347	0.0915	0.0085	-0.0422	0.1265	-0.0219	-0.0174	-0.1357	0.0653	0.0005	-0.041	0.2504	-0.0665	-0.0864	0.0943	-0.0619	0.0694	0.1425	0.0538	0.0603	-0.0495	0.1039	-0.0291	-0.0609	0.0445	0.081	-0.1948	0.1852	0.1983	0.2145	0.3223	0.2513	-0.2483	0.0617	-0.0872	0.0361	-0.3799	-0.0318
21	405	1	35219799	35.2198	1p35	LCK		-0.2094		-0.0255	-0.0564	0.2324	-0.1378	-0.1897	-0.0387	0.1732		-0.0284	-0.0835	-0.0287		0.2093		-0.0443	-0.1563	0.0448	-0.0727		-0.1582	0.0325	0.1107	-0.0351		-0.0519	-0.0579	0.0306	-0.2263	-0.0694	-0.1023	0.5205	-0.1615	0.112	-0.0494	-0.0066	0.0808		0.2169	-0.284	-0.0654
22	849	1	38118843	38.1188	1p35.1		D1S2613	-0.1684	-0.0946	0.0062	-0.0829	0.0551	-0.088		0.1339	0.0634	0.0268		-0.0831	0.1612	-0.0255	0.0236	-0.0997	0.0102	-0.1839	-0.0477	0.0394	0.0471	-0.0474	-0.2073	-0.027	0.1141	-0.0869	-0.277	-0.1568		-0.022	-0.0847	-0.0574	0.0063	0.0349	0.4109	-0.0352	-0.0361	0.2111	-0.0372	0.1014	0.0578	0.0411
23	1141	1	39488536	39.4885	1p34.3		WI-13474	-0.2834	-0.0269	0.0531	-0.1021	-0.0784	-0.1756	-0.1565	-0.254	-0.0641	0.0445	-0.1273	-0.0974	-0.0241	-0.1931	0.0379	-0.0936	-0.0852	-0.107	-0.0361	-0.0227	0.0546	-0.0788	-0.0683	-0.0874	0.0406	-0.0015	0.0021	-0.1301	-0.0541	-0.0434	-0.0674	-0.025	0.4059	-0.0684	0.3424	-0.0924	0.0746	0.0916	-0.058	-0.208	0.0032	-0.0384
24	304	1	40735693	40.7357	1p35-p34.3	CSF3R		-0.1788	-0.0018	-0.0244	-0.0142	-0.0346	-0.0976	-0.1638	0.1899	0.0908	-0.1245	0.0118	-0.014	0.0271	-0.1331		0.0137	0.0432	-0.1248	0.0585	-0.035	0.0556	0.0426	0.1047	0.0066	-0.0097	0.115	0.0913	-0.2213	-0.0218	-0.0213	-0.1398	-0.0709	0.4312	-0.0841	0.2608	-0.0363	-0.0405	0.0728	0.0565	-0.2098	-0.228	-0.041
25	99	1	42742221	42.7422	1p34.3		SHGC-101665	-0.1852	-0.087	-0.1728	0.019	-0.0489	-0.0941	0.022	-0.1982	-0.0636	-0.0559	0.0162	-0.0925	0.1498	-0.1285	0.0728	-0.0146	0.0245	-0.0646	-0.1723	-0.0896	-0.2388	-0.131	-0.0192	-0.0868	0.0122	-0.0586	-0.0529	-0.2316	0.0134	-0.0061	-0.1545	0.0378	0.2817	-0.0118	0.389	0.0283	0.0203	-0.0086	-0.0135	-0.1575	-0.1202	0.032
26	521	1	44733345	44.7333	1p32	PPIE		-0.1089	-0.0575	0.0971	-0.0048	0.4202	-0.146	-0.0667	-0.122	0.0906	-0.0953	0.073	0.0029	0.1029	-0.0652	-0.0565	-0.0122	0.1014	-0.1698	0.0437	-0.0217	0.1197	0.0159	0.0854	0.039	0.2164	0.0896	-0.0876	-0.204	0.1299	0.1251	0.0031	-0.032	0.9463	-0.0341	0.1923	-0.1009	0.1236	0.2035	0.0234	-0.1218	-0.1303	0.0353
27	660	1	44930011	44.93	1p32	RLF		-0.3043	0.0179	0.1557	-0.0792	0.2055	-0.03		-0.0106	-0.0677	-0.141		-0.0658	-0.1511	-0.1897	-0.0606	-0.0218	0.0369	-0.1099	-0.0602	-0.0411	0.0656	-0.0505	-0.048	0.0617	0.0709	-0.0532	0.4588	-0.1067	-0.0036	-0.0975	0.0028	-0.0118	0.7159	-0.0736	-0.1074	-0.2221	0.148	0.1426	-0.0026	-0.0394	-0.2011	-0.0875
28	1187	1	49089927	49.0899	1p34.2		A004O43	-0.1638	0.0313	-0.2171	0.6684	0.2763	-0.0847	-0.069	0.0926	0.1932	-0.1629		-0.0185	0.0827	-0.1698	-0.1198	0.0521	0.0596	-0.0492	0.0788	-0.1635		-0.0374	0.1007	0.0023	-0.0851	0.152	-0.0133	-0.1321	0.0397	0.0004	-0.1087	0.0301	-0.0869	-0.0094	0.4164	0.0044		0.2908	-0.1014	-0.0268	-0.1586	-0.0433
29	342	1	50923041	50.923	1p32.3-32.1	PTCH2		-0.2405	-0.0569		-0.1933	-0.1223	-0.2133		-0.3228	-0.1064	-0.0621	-0.1441	-0.1253		-0.1459	-0.0379		-0.0544	-0.1859	-0.0981	-0.0137	-0.0833	-0.2144	-0.1901	-0.1822	-0.0258	0.0783	-0.0446	-0.1517	-0.1477	-0.1194	-0.1623	0.04	-0.3709	-0.2795	0.0115	-0.1751		0.0482	-0.0534	-0.0911	-0.1196	0.0554
30	1149	1	52504129	52.5041	1p34.1		Cda0gf06	-0.3563	0.035	-0.0171	-0.0322	-0.1701	-0.1888	0.0546			-0.0854	0.0421	-0.2345	0.0764	-0.2512	0.0395	-0.1553	-0.051	-0.0458	-0.1032	-0.0562	0	-0.2465	0.0085	-0.0933	-0.0068	-0.1653	-0.0911	-0.0302	-0.0889	-0.037	-0.0803	-0.0661	0.019	-0.0243	0.0481	-0.0536	-0.0385	-0.1865	0.0611	-0.0211	0.0871	-0.0217
31	77	1	53254781	53.2548	1p32	SIL		-0.1132	0.1014	0.0591	-0.1733	0.0197	-0.1731		-0.1009	-0.087	-0.0392	0.0183	-0.0477	-0.1495		0.0303	-0.0804	-0.1393	-0.1364	-0.1019	0.0882	-0.0895	-0.0242	-0.0568	-0.002	0.0926	0.0432	0.0504	0.0835	0.2328	-0.0561	0.0129	-0.2264		-0.207	-0.0541	-0.1694	-0.0359	-0.0226	-0.0402	-0.2194	0.0413	0.0607
32	1243	1	54278063	54.2781	1p33		RP11-193P11	-0.3437	-0.2497	0.0209	0.046		-0.067	-0.0189	0.222	0.286	0.0544	-0.1315	0.2473	0.1629	0.1709	-0.0437	0.2996	0.1012	-0.1287	0.0347	-0.1262	0.0193	-0.058	0.0497	0.0998	0.0957	0.0964	-0.0546	0.0294	0.2321	-0.002	-0.0763	0.0068	0.0742	-0.0113	0.3357	0.0784	0.1215	0.2541	-0.1764	-0.0886	-0.0238	0.005
33	877	1	60247291	60.2473	1p32.3		stSG31083	0.3216	-0.0344	-0.179	0.2098	-0.0185	0.0127	0.2626	0.1156	0.2324	-0.0435	0.1293	0.3865	0.1876	-0.0577	-0.019		0.1351	-0.0487	0.0358	-0.1201	0.0544	-0.0172	-0.0634	0.0077	0.0581	0.138	-0.1976		-0.0529	0.0588	-0.1023	-0.0011	-0.0909	-0.044	0.5013	0.0912	-0.0351	0.1402	0.0003	-0.128	-0.0198	0.0788
34	457	1	63168878	63.1689	1p32.2,1p32.3		D1S200	-0.1355	-0.0988	-0.1544	0.0622	0.3429	-0.0307	0.0174	-0.0239	-0.0426	-0.0033	-0.0954	0.1237	0.2362	0.065		0.1193	0.0837	-0.1909	-0.2163	-0.0663		-0.0809	0.0251	-0.232	-0.0862	0.1219	-0.1158	-0.1051	-0.0934	-0.1739	-0.184		0.0205	-0.0026	0.0569	-0.0269	-0.0257	-0.0261		0.1363	0.021
35	1426	1	64171766	64.1718	1p32.2		A002U15	-0.289	0.0777		0.1587	-0.0407	-0.0015	0.014	0.0244	-0.0357	-0.1282	0.001	0.1419	-0.1793	0.0189		-0.0922	0.1451	0.1607	0.2742	0.0669		0.0732	-0.1445	-0.1165	0.0932	-0.1084	-0.228		0.1709	0.0892	-0.1719			0.1279	0.1916	-0.0863	0.2301	0.1017	-0.171	-0.1027	0.0548	-0.0055
36	67	1	64752506	64.7525	1p32.1		D1S2867	-0.2808	-0.0533	0.1271	0.0984	-0.0785	-0.1166	0.2146	0.1734	-0.0395	-0.0257	-0.0198	-0.0557	0.1331	0.1119	-0.0539	0.0086	0.0931	-0.0618	-0.091	0.0596	0.089	-0.1243	-0.0382	-0.0601	0.0597	-0.2193	-0.1399	0.066	0.109	0.0199	-0.1421	0.029		0.1461	0.3232	0.0898	0.0726	0.1718	0.0408	-0.2309	0.0553	-0.0623
37	995	1	67153917	67.1539	1p32.1		RP5-829C20	-0.1974	-0.1367	0.2076	0.0959	-0.0204	-0.1056	0.311	0.0506	-0.0233	-0.1241	-0.182	-0.0538	0.0994	0.0806	0.0026	0.0719	0.0306	-0.0234	0.2932	0.0606	-0.0547	-0.2269	0.0191	0.0021	0.0228	0.0648	-0.1872	0.0577	0.1338	-0.0285	-0.0508	0.0743		-0.0221	0.4299	0.145	0.0616	0.1869	0.0544	-0.0124	-0.015	0.0756
38	267	1	73152437	73.1524	1p31.3		D1S2617	-0.387	-0.2062		0.0419	-0.1738	-0.1916	0.2389	-0.0926	0.044	0.0867	0.2368	0.1119	0.2946	0.121	0.0433		0.075	-0.1526	0.1783	0.0814	0.0437	-0.0531	-0.0143	-0.1188	0.1108	-0.0656	-0.3347	-0.0693	0.0049	-0.1207	-0.1694	-0.0085		0.116	0.2577		0.0269	0.198	-0.0121	0.037	-0.0954	0.1055
39	841	1	73701727	73.7017	1p31.3		stSG26372	-0.2749	-0.1577	0.5046		0.0609	-0.036	-0.2392	-0.012	0.1059	0.0146	0.2815	-0.0414		-0.3044	0.2223		0	-0.1916	0.0754	0.2788		-0.0058		0.0548	0.2387	-0.0049	-0.14	-0.1499	0.1324	-0.0711	0.0053	-0.1333	0.0639	-0.1563	0.2375	-0.1434		0.0706	0.1154		0.1353	0.1785
40	1574	1	74037021	74.037	1p31.3		JAK1		-0.072	0.0205		0.1721	0.001	0.2488	-0.2631	0.2439	0.0387	-0.1006	-0.0897	0.295	0.1351	0.3456	0.1703	0.0403	-0.0612	0.103	0.0008	-0.0429	-0.1531	0.5566	-0.03	0.0348	0.0052	-0.2921	-0.0712	0.1424	-0.0576	-0.1387	-0.1672	0.021	0.1147	0.2719	0.1083	0.1558	0.2292	-0.1076	-0.0647	-0.0466	0.0672
41	1017	1	87845340	87.8453	1p31.1		A004B20	-0.0222	0.0264	0.0218	0.0169	0.1368	-0.0146	0.0092	-0.0283	-0.1449	-0.0927		-0.0381	-0.0421	-0.1523	0.0116	-0.0338	-0.0393	-0.0718	-0.1854	-0.0432	-0.2794	-0.1143	0.3138	0.1554	0.2426	0.1999	-0.1017		-0.0036		-0.0718	-0.1707		-0.048	0.2456	0.053	0.0957	-0.0329	0.0013	-0.2284	-0.0211	-0.002
42	594	1	93499172	93.4992	1p31.1		D1S488	-0.3078	-0.1794		-0.0492	-0.2859	-0.1415	-0.0226	-0.1414	-0.1597	0.0433	-0.0497	-0.1283	0.015		0.0604	-0.1928	0.0412	-0.0023	-0.2157	0.0335	-0.2533	-0.2301	0.2162	-0.1439	0.143	-0.2335	-0.0572	-0.3647	0.0258	-0.0228	-0.233	-0.0397	0.1007	-0.0432	0.0711	0.0039		0.1899	0.0001	-0.0869	0.1275	-0.0007
43	253	1	95813568	95.8136	1p22	BCL10		-0.4602	-0.1681	0.1086		-0.0254	-0.2437	-0.2435	-0.2371	-0.0703	0.0009		-0.0631		-0.3006	0.2801	-0.0972	-0.1255	-0.1832		-0.0111	-0.1251	-0.0873	0.1269	-0.069	0.038	0.071	0.0406	-0.3424	-0.0859	-0.1201	-0.169	0.0417		-0.2205	-0.1956	-0.0487	0.108	-0.1631	-0.1979	0.2	-0.1738	-0.2188
44	1554	1	96235640	96.2356	1p22.3		CYR61	-0.0032	0.0354	-0.0011	0.1139	-0.0278	-0.0176	0.0684	-0.0598	0.0319	0.0388	-0.0965	0.1036	0.1741	0.0118	-0.0735	-0.1676	0.051	-0.0404	0.159	0.047	-0.1302	-0.1713	0.2112	-0.0021	-0.0294	-0.0821	-0.1839	-0.3714		-0.0648	-0.0957	0.0306	0.0161	0.0938	0.131	0.0902	0.1506	0.0545	0.0137	-0.1532	0.059	0.0707
45	1196	1	96838302	96.8383	1p22.3		SHGC-156139	-0.1633	-0.0688	-0.0334	-0.106	-0.1579	-0.2625	-0.1113	-0.2458	-0.1127	0.1378	-0.1882	-0.3182	-0.028	-0.1126	0.2193	-0.2862	-0.0427	-0.0338	-0.1612	0.0215	-0.2365	-0.2845	-0.0184		0.1153	-0.18	-0.0907	-0.3554	-0.0438	-0.164	-0.0911	-0.013	-0.0159	-0.0404	0.1241	-0.004	0.1075	0.068	-0.0303	-0.1258	0.2397	-0.0486
46	1537	1	98326829	98.3268	1p22.3		LMO4	-0.0461	-0.1014	0.0193	0.0822	0.021	-0.0929	0.1576	-0.179	0.1349	0.0761	-0.2745	0.0292	0.1531	0.0788	-0.103	-0.1204	0.0017	-0.0744	0.1267	0.1364	-0.1392	-0.1177	-0.0353	0.0517	0.2373	-0.0055	0.1205	-0.3575	0.0831	0.0047	-0.1907	0.0845	0.0864	0.0517	0.1241	0.1081	0.0263	0.2139	-0.0461	-0.1455	0.0372	0.0152
47	952	1	99680258	99.6803	1p22.2		A010A04	-0.2781	-0.1008	-0.2117	-0.1934	-0.1157	-0.2781	-0.1084		-0.0736		-0.1917	-0.2157	-0.1896	-0.2764	0.1725	-0.2663	-0.017	-0.1136	-0.1281	0.0739	-0.1952	-0.0994	-0.3039	-0.0637	-0.0006	0.0512	-0.168	-0.199	0.0355	-0.1393	-0.1629	0.0895		-0.179	0.1213		0.1887	0.044	0.0348	-0.092	0.3639	0.0278
48	172	1	103671011	103.671	1p22	GFI-1		-0.1647	-0.1694	-0.0249	-0.1156	-0.0399	-0.2115	-0.1955	-0.1086	-0.1772	0.0323	-0.0228	-0.0251	-0.1009	-0.1845	0.1002		-0.0256	-0.1352	0.0406	0.0068	-0.1435	0.0205	-0.1269	-0.0571	0.1394	0.0143	-0.2949	-0.1621	-0.0966	-0.0176	-0.1216	-0.0753	-0.0028	-0.104	0.0027	-0.0712	0.034	0.0743	-0.1329	0.0585	-0.1355	-0.0401
49	1299	1	104475858	104.476	1p22.1		stSG3468	0.0141	0.0011	0.1784	-0.0845	0.0741	-0.096	-0.1356			0.1158	-0.0346	-0.1575	-0.1193	-0.2026	0.1144	-0.1801	-0.0754	-0.0646	-0.0148	0.0992	-0.117	-0.2506	-0.1346	0.0556	0.1054	-0.0616	-0.2016	-0.1079	-0.038	-0.1822	-0.0873	0.1303	0.0867	-0.1731	0.004	-0.0675	0.0726	0.1431	0.0081	-0.1008		0.0475
50	981	1	109776676	109.777	1p21.3		D1S497	-0.3761	-0.1579	0.2475	-0.1863	0.0179	-0.2639	-0.0146	-0.3501	-0.1846	0.0804	-0.2185	-0.3383	-0.1491	-0.0647	0.1751	-0.3531	-0.0251	-0.0887	-0.2365	0.06	-0.1237		-0.2551	-0.1837	0.0675	-0.2795	-0.0996	-0.1751	0.2049	-0.2351	-0.2203	0.0137		-0.0642	0.1555	-0.0831	0.1795	0.1212	0.1297	-0.0324	0.2179	0.032
51	848	1	112499337	112.499	1p21.2		N49749	-0.3067	-0.1129	0.0786	-0.173	0.1209	-0.0544	-0.2967	-0.1542	0.0258	0.0006	-0.0003	-0.1503	-0.1945	-0.3406		-0.3758	-0.0727	-0.152	-0.1153	0.0603	-0.1142	0.0105	-0.1949	0.0388	0.0419	0.0568	-0.277	-0.4692	-0.1039	-0.1414	-0.1561	-0.0546			0.0856	-0.1346	0.1447	-0.01	-0.014	-0.1133	-0.0183	0.0477
52	360	1	113505908	113.506	1p21.2		H69862	-0.1582	-0.1107			-0.0373	-0.0949		-0.1585	-0.0006	0.0739	0.0126	-0.1227		-0.1387	-0.0123		0.0811	-0.1151		0.1603		-0.0738		-0.0187	0.1322	-0.1225	-0.1094		0.1157	-0.1486	-0.0831	-0.0497	-0.0555	-0.1106	0.1653	-0.0458	0.0374	0.2327	0.2162	-0.1277	0.0824	-0.2166
53	856	1	116268651	116.269	1p21.1		RP11-259N12	-0.0904	0.1919	-0.119	0.1975	-0.2754		-0.2735	0.0724	0.2035				-0.0357	-0.1959		0.0597		-0.0029		0.3683				0.2391	0.3775	0.0817		-0.0576	0.0564	0.0454	0.1307			0.1221	0.4399	0.0272	0.1928		-0.172	-0.0287		0.2084
54	1525	1	121893140	121.893	1p13.3		GSTM3		-0.1684	-0.0724	0.1015	0.1476	-0.0618	0.0837	0.1837		-0.0435	-0.0035	0.0685		0.1681	-0.0553	0.0911	0.0543	-0.1656	0.1273	-0.0221	0.0663	0.1785	-0.1669	0.2989	0.2024	0.07	-0.0742	-0.1016	0.108	0.0611	-0.1246	0.1467	0.0532	0.1017	0.1712	0.0781	0.0078	0.2246	-0.0203	0.1192	-0.0241	0.2193
55	413	1	122114838	122.115	1p21	CSF1		0.2022	-0.162	-0.043	-0.1172	0.2633	0.0026	0.0631	-0.0234	0.0294	-0.0481	0.0487	-0.1111	0.0412	-0.1422	-0.0155	0.0541	0.0313	-0.155	0.0549	-0.0819		0.0636	0.0147	0.184	0.1421	0.0299	-0.1708	-0.4121		0.0835	-0.0403	0.0907	0.1426	-0.0408	0.2811	0.137	-0.0055	0.2562	0.0706	0.0689	-0.0498	-0.0863
56	1117	1	122822897	122.823	1p13.3		stSG46578	-0.066	-0.2648	-0.0711	0.0065	0.0028	0.0229	0.1102		0.0191	-0.1713		-0.0552	-0.0132	0.113	-0.0192	0.18	0.0214	-0.1269		-0.1609		-0.0815	-0.238	0.1191	-0.0874	-0.033	-0.4951	-0.3787	0.0166	-0.0332	-0.3133	0.0573		-0.0726	0.4624	0.1194	-0.0396	0.0386	-0.0524	0.033	-0.1952	-0.2008
57	1595	1	123317419	123.317	1p13.3		CD53	-0.1591	0.0134	0.1429	0.0863	0.2247	-0.1197	0.017		-0.2029	0.157			0.1655		0.1811	-0.318	0.0544	-0.0861	-0.1396	0.1181	-0.3367	0.0231	-0.188	0.166	0.2887	-0.0381	-0.0421	-0.199	0.0034	-0.1427	0.0049	0.2837	0.0161	0.0124	0.0852	-0.0186	0.161	0.1648	-0.0413	-0.0644	0.1125	-0.3065
58	1322	1	123949364	123.949	1p13.2		stSG22531	-0.3639	-0.2849	0.0077	-0.0325	0.0402	-0.2303	-0.0539	-0.1423	-0.0269	-0.0367	-0.0608	-0.0242	-0.0356	-0.0478	0.0568	-0.2484	-0.0303	-0.0428	-0.1018	-0.018	-0.1587	-0.1416	-0.0511	0.0498	0.1082	-0.0294	-0.2844	-0.2798	0.3718	-0.211	-0.1187	0.1792	0.0177	-0.0331	0.0693	-0.0266	0.022	0.1491	0.0216	-0.0373	0.0118	-0.1242
59	697	1	125131208	125.131	1p13?	WNT13		-0.1669	-0.0989	-0.1124	-0.1638	-0.1182	-0.07	0.1937	0.1054	0.0161	-0.0347	0.0432	-0.1195	0.1502	-0.1621	0.0221	0.1632	0.024	-0.1095	0.1025	-0.0191	0.1039	-0.105	-0.0584	0.0842	0.0883	0.0221	-0.2715	-0.2183	0.1059	-0.0658	-0.147	-0.0255	-0.0586	-0.0939	-0.0309	0.0381	-0.0849	0.1601	0.0347	0.0288	0.0624	0.0556
60	357	1	126535960	126.536	1p13.2		RP5-1156J9	-0.0361	-0.0929	-0.3678	-0.0868	0.0261		-0.0528		-0.0525	0.0132	-0.0645	0.3252	-0.1779	-0.137	0.103	-0.1034	0.0312	-0.0836	-0.1765	-0.1627	-0.0696	-0.0822	0.0355	0.0043	0.1709	-0.1692	-0.2588	0.1545	0.0392	-0.1476	0.055	0.199		0.0983	0.4408	-0.0637		0.0739	0.0202	-0.1543	-0.0435	-0.0742
61	196	1	126847001	126.847	1p13.1,1p13.2		D1S1191	-0.267	-0.2778	-0.0038	0.0538	0.0979	-0.1627	0.1576	-0.0191	0.0665	-0.0653	0.0413	0.0372	0.1809	-0.0074	0.0226	0.0173	0.1047	-0.1476	-0.0364	-0.0492	-0.064	-0.0856	-0.2698	-0.0332	0.0607	-0.0904	-0.3564	-0.2391	-0.1377	-0.0427	-0.1949	-0.0693	-0.0129	0.0565	0.2667	0.0335	0.0686	0.1605	-0.0863	-0.0042	-0.156	0.0436
62	1028	1	127104570	127.105	1p13.1		stSG50611	-0.1591	-0.1032	-0.3593	0.2564	0.1578	-0.1247	-0.1147	0.2353	-0.1552	-0.0206	-0.1151	-0.0711	-0.1324	-0.0339	0.0963	-0.1256	-0.072	-0.0905	-0.0401	0.0887	-0.159	-0.1039	-0.3539	0.2311	0.1655	0.2279	-0.0553	-0.2615	0.005		-0.0589	-0.2437		-0.0442	0.3022	-0.0057	0.0185	0.0674	-0.0459	0.0524	-0.0374	0.041
63	1541	1	129622391	129.622	1p13.1		CD2	-0.2129	0.0497	-0.1262	0.5124	0.0094	-0.028	0.0166	0.1137	-0.0067	-0.0495	0.0469	0.1136	0.1245	0.2961	-0.1503	-0.0873	0.0577	-0.1177	0.0924	-0.0912	-0.0511	0.0091	-0.2122	0.0676	0.003	-0.0292	-0.3378	-0.2389	0.0004	0.0389	-0.2503	0.0245	0.1127	0.1741	0.2623	-0.0511	-0.0109	0.1004	-0.0287	-0.1551	-0.079	-0.0697
64	880	1	132810974	132.811	1p11.2		SHGC-83620	-0.1506	-0.2038	0.0767		0.1542	-0.1536	-0.0201	-0.0209	0.0004	-0.1265	-0.0878	-0.1848		-0.1532	0.089	0.1818	0.0025	-0.0424	0.0099	-0.0107			-0.1549	0.002	-0.0143	-0.0252	-0.3708	-0.2401	0.0644	-0.1145	-0.1748	-0.091		0.063	0.2829	0.0186	0.1774	0.1417	0.0334	0.1412	-0.038	0.1321
65	401	1	166023211	166.023	1q21	PDZK1		0.3897	0.2683	0.2436	0.0677	0.6788	0.3123	-0.1158	0.1773	0.0254	-0.1819	0.0767	0.1401	-0.2245	-0.284	-0.1324	-0.2639	-0.0122	0.0447	0.1233	0.002		0.0156	0.0506	0.1338	0.3285	0.234	0.0366	-0.24	0.0287	-0.1312	0.2821	0.2422		0.009	0.1867	-0.0039	-0.0174	0.1216	-0.0161	0.0849	-0.2273	-0.0231
66	1021	1	167048137	167.048	1q21.2		SHGC-149276		0.1973		0.3409	0.2255	0.128	0.2199	0.2697	0.0471	-0.0855	0.093	0.3394	0.1242	0.0732	-0.1764	-0.1141	0.0424	0.1139	0.2254	0.2294	-0.1425	-0.0995	0.0729	0.1154	0.2242	-0.065	0.1111	-0.0089	-0.0867	-0.0337	0.2037	0.071		0.0216	0.3853	-0.0458	0.1226	0.1865	-0.0435	0.024	0.0328	-0.1197
67	6	1	171682189	171.682	1q21	ARNT		0.2279	0.2037	0.1408	0.0093	0.2866	0.0078	0.1055	0.0488	-0.0891	0.0828	-0.0308	0.0886	-0.2419		0.0065	-0.0247	0.0689	-0.0211	-0.0312	0.2074		-0.1786	-0.158	0.0938	0.1158	0.0248	0.1103	-0.2527	-0.1359	-0.2619	0.1949	-0.0989		0.1697	0.1392	0.1293	-0.0356	0.0253	0.0277	0.065	-0.0171	-0.0622
68	1082	1	177539153	177.539	1q23.1		A001V24	0.3717	0.0715	0.1201	0.0595		-0.037	0.0458	0.3523	0.0759	-0.2067	-0.1474	0.0581	-0.0476	-0.0074	0.0401	-0.2196	-0.0021	0.0355	-0.1577	0.1523		-0.0593	0.0035	0.1867	0.1457	0.3347	0.0152	0.0194	0.1222	-0.0873	0.1881	-0.2091	-0.0911	0.0777	0.1541	-0.0747	-0.1601	0.019	-0.1028	0.0567		-0.1028
69	662	1	178128979	178.129	1q21.2	PRCC		0.5554	0.0814	0.0552	0.0626	0.2397	0.1634	0.1357	0.2476	-0.009	-0.2026	0.1121	0.2268	0.0061		-0.1322	-0.0153	0.071	0.0549		0.2381		-0.1536	0.0787	0.1456	0.2047	0.0272	0.1122	0.1766	0.1226	-0.0907	0.1884	0.0517	0.0064	-0.0568	-0.1288	-0.035	-0.0958	0.1686	0.06	0.1728	-0.1917	-0.0404
70	725	1	180436513	180.437	1q22	AIM2		0.0262	0.133	0.3774	0.229	0.1897	0.219		-0.0209	-0.071	0.1222	0.0106	0.2779	0.1959		-0.2553		0.0862	0.2066	0.106	0.2826		-0.2239		-0.0963	0.2783	-0.1567	0.0084		-0.056	-0.0929	0.0989	0.0966	0.056	0.4272	0.0589	0.2861	0.207	0.1126	-0.284	0.1514	0.0928	-0.1601
71	1412	1	181587386	181.587	1q23.2		H88190	0.4986	0.2033		0.1884	0.701	0.3105	0.5352	0.2912	-0.17	0.0357	0.0987		0.2259	0.2606	-0.3378	0.1526	0.1502	0.128	0.2075	0.257	0.1465	0.1422	0.0246	0.2466	0.3747	0.147	0.1399		0.0615	0.005	0.369	0.1993	0.0922	0.1029	0.2006	-0.0221	-0.0265	0.1696	-0.0101	0.1928	0.0652	0.1363
72	780	1	182283488	182.283	1q21.3-q22	CD48		0.2308	0.0194	0.1115		0.3566	-0.0862	0.2448	-0.0035	0.0442	0.0455	0.0609	0.2101	-0.081	0.1515	-0.0313	-0.2457	0.0038	-0.0144		0.2726		-0.1631	0.1129	0.0668	0.2665	-0.112	-0.1277	-0.0603	-0.0229	-0.0655	0.2507	-0.0217	0.3261	0.07	0.0719	0.0084	0.1494	0.0162	-0.0379		0.0855	-0.2143
73	1147	1	184484780	184.485	1q23.3		SHGC-140359	0.1955	0.1539	0.0498	0.0196		0.2181	0.4432	-0.1255	-0.1173	-0.0746	-0.1693	0.1136	0.1665	0.3386	0.0596	0.0665	0.0201	0.115	-0.0285	0.3423	-0.1376		0.0589	-0.0419	0.2337	-0.1619	0.057	0.1142	0.1216		0.1694	-0.2905		0.232	0.2956	-0.0297	0.0849	0.077	-0.0217		-0.0716	0.0036
74	504	1	186285361	186.285	1q23	PBX1		0.3665	0.1952		0.0058	0.4799	0.2248	-0.0451	0.011	0.0328	0.1001	0.008	0.3363	0.1468	0.1961	-0.1674	-0.1437	0.0455	0.0395	0.1238	0.2488	0.0283	-0.0097	0.1787	0.163	0.3555	-0.075	0.0349	0.1903	0.0429	0.1739	0.2539	0.0918	0.0482	0.0929	0.1437	0.0663	-0.0818	0.106	-0.0801	0.2469	-0.0583	-0.0996
75	1398	1	188207714	188.208	1q24.1		D1S1158	0.2581	0.0952	0.0127	0.0082	0.3121	-0.0337	0.1884	-0.0854	-0.2132	0.0345		0.2033	0.347	0.2681	-0.0248	-0.2538	0.0235	-0.0096	0.0029	0.3158	-0.1988	-0.2671	-0.0521	-0.1744	0.3018	-0.1659	0.0132	-0.2162	-0.1223	-0.1481	0.2132	0.1491	0.1869	0.095	-0.0547	-0.0399	0.1904	0.1363	0.0146	0.0364	0.1627	-0.1186
76	1071	1	192626579	192.627	1q24.2		RP11-165A8	0.3429	0.1003	0.0227	-0.0072	0.4364	0.0376	0.2693	0.126	-0.0723	0.0727	-0.1902	0.158	0.0604	0.2306	0.0935	-0.0122	0.0003	0.0372	0.0131	0.191	-0.0805	-0.2377	0.0956	0.0698	0.2312	-0.1334	0.0777	0.1039	-0.0084	-0.1294	0.1791	0.0133		0.1219	0.1686	0.0004	0.1104	0.0229	-0.0381	0.2685	0.0287	-0.0559
77	1002	1	194960365	194.96	1q24.3		D1S2450	0.4001	0.1219	0.1782	-0.0843	0.2065	0.0214	0.1243	0.1255	0.0533	0.1198	-0.0583	0.3854	0.0192	0.1117	-0.0564	-0.1679	-0.0104	0.0399	-0.0334	0.3314	-0.039	-0.1294	0.0553	-0.0163	0.3104	-0.126	0.1444	0.0287	0.1214	-0.0152	0.1815	0.0655		0.0936	0.3223	-0.0116	0.1661	0.2201	0.0102	-0.1103	0.1899	0.0161
78	1313	1	196099700	196.1	1q25.1		D1S2558			-0.041	-0.0901	0.5791	0.131	0.0271	-0.0971	-0.0934	-0.1483	-0.1719		-0.0817	-0.0207		-0.1911	-0.1648	-0.1235	0.2104	0.1902	-0.285	-0.1958	-0.1186	-0.0217	0.3213	0.1199	-0.0454	0.0021		-0.0992	0.0593		-0.0601	0.0039	0.0783	-0.124	0.2089	-0.003	-0.1516	-0.1273	-0.0048	-0.0688
79	1038	1	199293007	199.293	1q25.2		SHGC-101326	0.7948	0.1773	0.0242	0.1219	0.5861	0.3431	0.7568	0.1878		0.0166	-0.1036	0.3476	0.2667		-0.1038	0.0987	0.0113	0.2031	-0.1646	0.1742	-0.2154	-0.1896	-0.0189	0.1776	0.3142	0.0334	0.1248	0.1585	0.096	-0.0313	0.2625	-0.1195		0.1203	0.4436	0.0409	0.116	0.1175	-0.0797		0.0587	0.0678
80	1344	1	213002933	213.003	1q25.3		stSG46077	0.4309	0.0679	0.3525	0.0178		0.0946	0.2241	0.0971	0.0624		0.0007	0.2065	0.1997	0.3499	-0.0421	0.0636	0.0056	-0.0615	-0.0714	0.071	-0.0976	-0.1062	0.0465	0.0609	0.417	-0.0313	0.0259	0.111	-0.0853	-0.1087	0.2489	0.1034	0.0975	0.0012	0.1899	-0.0424	0.1376	0.0747	-0.2328	-0.0429	0.1291	-0.1394
81	347	1	215513775	215.514	1q25	Tpr		0.4274	0.2551	0.0951	-0.0312	0.4703	0.2725	0.176	0.0209	-0.0443	0.1766	-0.1023	0.1372	-0.1143	0.2067	-0.1342	-0.1041	-0.0108	0.0149	0.3836	0.2638		-0.1134	-0.1176	-0.1581	0.3769	-0.053	0.3285	0.0485	-0.0055	-0.0775	0.2368	0.13		-0.0546	0.0383	-0.0282	0.1171	0.168	0.1794	-0.0065		-0.1539
82	1048	1	217241164	217.241	1q31.1		RP11-71C11	0.6594	0.1569	0.1177	-0.1018	0.5003	-0.0229	0.2665	-0.2171		-0.0054	-0.0597		-0.0474	-0.0815	0.1267	-0.2264	0.0315	0.0113	-0.1223	0.1369	-0.2607		-0.2054	-0.1783	0.1759	-0.0059	0.1732	0.075	0.2309	-0.1126	0.1037	-0.2553		0.1425	0.1603	-0.0299	0.1886	0.1191	0.0258	0.0415	0.0732	-0.157
83	862	1	222027355	222.027	1q31.2		SHGC-154735	0.4537	-0.0007			0.0914	-0.1573	0.0269	0.0642	-0.0648	-0.0695		0.1254	0.0161	-0.0676	0.1684		-0.0362	-0.1001				-0.1027	-0.2073	0.0066	0.2545	-0.0821	0.1125	0.0922	-0.0727	-0.0577	0.187	-0.1563		-0.0207	0.0415	-0.015	-0.0282	0.0289	-0.0404	0.0465		-0.011
84	200	1	230680695	230.681	1q32.1		D1S2419	0.8929	0.179	-0.0279	-0.0117	0.0483	0.4115	0.4297		0.1773	-0.2138	0.0294	0.3443	0.0762	0.2913	-0.1732	0.197	0.018	0.0692	-0.0035	-0.0107	0.0256	0.0744	0.2105	0.1612	0.1879	0.0984	-0.0201	0.2122		0.1072	0.1308	0.0647	0.0409	0.1104	0.4655	0.236	-0.1157	0.0947	-0.0806	0.127	-0.2846	0.0369
85	1032	1	232592882	232.593	1q32.1		stSG8282	0.7668	0.3136	0.0345	-0.0566	0.054	0.303	0.2848	0.3748	0.186	-0.0707	0.19	0.5012	-0.0003	0.257	-0.2149		0.0425	0.082	-0.045	-0.0589	0.0359	0.1574	0.0499	0.3215	0.3454	0.1278	0.1005		-0.0751	0.0881	0.2729	0.1701	0.0198	-0.0856	0.483	0.0186	-0.1265	0.2047	-0.0225	0.0426	0.0514	0.0646
86	1197	1	242781669	242.782	1q32.2		M69199	0.3997	0.155	-0.0562	0.161	0.0345	0.3547	0.3913	0.312	0.2416	0.2157	-0.0482	0.3519	0.3023	0.4344	-0.2011	0.2906	0.0972	-0.0185	-0.0764	-0.1747	-0.0334	0.0848	-0.328	0.0795	0.1082	0.0731	-0.0118	0.2364	0.0974	0.016		0.1635	0.0819	-0.0799	0.4257	0.1167	0.1005	0.1766	-0.0722	0.1644	-0.0089	0.0952
87	1078	1	244764159	244.764	1q32.3		SHGC-104535	0.3918	0.133	0.1092	-0.1028	-0.0139	0.1768	0.1872	0.0672	0.175		-0.0837	0.3062	0.0342	0.01	0.0212	0.0104	-0.0487	-0.0357	-0.1138	-0.1987	0.0127	0.1795	-0.2919	0.0897	0.0607	0.1203			0.1831	-0.0494	-0.2381	0.1528	0.1279	-0.1328	0.3059	-0.0527	-0.0434	0.0085	-0.0521		-0.0775	0.011
88	1371	1	251584645	251.585	1q41		SHGC-105123	0.2957	0.0151	0.1099	-0.2236	0.0231	0.1963	0.2598	-0.1052	-0.0831	-0.0077	-0.2459	0.1862	0.0051	0.0935	-0.0254	-0.0497	-0.1007	-0.0938	0.0148	0.1176	-0.1405	-0.2378	-0.1046	-0.0994	0.2104	-0.0786	-0.5484	-0.0579	-0.0465	-0.157	0.1276	-0.0514	-0.0458	-0.0159	0.0167	-0.0301	0.1764	0.1043	0.0487	0.1218	0.0453	-0.1041
89	917	1	257841378	257.841	1q42.11		stSG22196	0.7226	0.1983	0.1925	-0.1881	-0.0345	0.2493	0.0153			-0.2864	0.0154	0.1678	-0.2857	0.2298	-0.0939	0.0576	-0.099	-0.0403	0.08	0.048		-0.1105		0.0045	0.1399	-0.0126	0.0924	0.0102	-0.074	-0.0103	0.1274	0.0589		-0.1934	0.2155	-0.0963	0.0375	0.0231	0.0284	0.0206	0.0031	-0.0061
90	1365	1	258748871	258.749	1q42.12		A009B17	0.5659	0.1302	0.2764	-0.3582	-0.0589	0.3228	0.5589	0.3098	-0.0202	-0.3033	-0.1459	0.3724	0.2302	0.4078	-0.2046	0.2164	0.0698	0.1929	0.1302	0.0294	0.0373	-0.1186	-0.0036	0.083	-0.0265	-0.1403	-0.0026	0.2036	0.2996	0.0245	0.0537	-0.053		0.1544	0.2168	0.0134	0.0755	0.1584	-0.0858	0.199	-0.1311	-0.1308
91	446	1	259279372	259.279	1q42.12	LBR		0.2476	-0.0211		-0.0135	0.4516	0.2392	0.1418	-0.0032	0.1024	0.055	-0.0825	0.2963	-0.0375	0.0071	0.1303		-0.0613	0.057	0.1626	0.2288	0.1673	-0.0982	-0.0239	0.0346	0.2232	0.0663	0.1029	0.0303	0.1282	-0.0041	0.198			0.2389	-0.1058	-0.0109	0.0686	-0.04	-0.0096			-0.2442
92	933	1	261054890	261.055	1q42.13		SHGC-146114	0.4618	0.1015	-0.0822	-0.1335	0.6202	0.1477	0.1902		0.1176	-0.3378	-0.2197	0.1981	0.041	0.0377	-0.0427	0.141	-0.0199	0.0389	0.2326	0.0803	0.0695	-0.0354	0.0127	0.191	0.0769	0.1061	-0.592			-0.0866	0.1361	-0.1687		0.1238	0.226	-0.005	-0.0101	-0.1031	-0.0464	0.2132	-0.1616	-0.1024
93	417	1	264265167	264.265	1q42.13	M-ABC2		0.321	0.0919	0.0242	-0.1717	0.3701	0.1021	0.089	-0.0634	-0.0013	0.1071	-0.1254	0.191	0.1727	-0.0194	0.1251	-0.2413	-0.0896	0.121	-0.0636	0.0775	-0.1323	-0.1695	-0.0423	0.0036	0.1859	0.0347	-0.4601	-0.11	0.2192	-0.1563	0.1185	-0.0735	0.0163	0.1495	0.03	0.0486	-0.0136	-0.0597	-0.0719	0.013	-0.0708	-0.0948
94	1290	1	266734252	266.734	1q42.2		D1S251	0.4231	0.2464	0.1645	-0.0854	0.4307	0.2349	0.1915	0.1599	-0.0824	-0.0144	0.0957	0.2335	0.0324	-0.0539	-0.1186	-0.1319	-0.0232	0.054	0.0148	0.0837	-0.0963	-0.0798	-0.1046	0.1743	0.3399	0.0501	-0.4317	0.0628	0.1722	0.0403	0.2406	0.0511	0.0292	0.0208	0.0232	-0.1009	0.0429	0.2377	-0.0673	0.0518	0.0984	0.0096
95	378	1	267504840	267.505	1q42.2	KIAA1389		0.5755	0.2022	0.2796	-0.199	0.2152	-0.1259	0.278	0.4322	0.0573	0.0502	-0.053	0.4158	-0.0134	0.204	-0.1322	-0.0494	0.1403	0.2006	0.1442	0.0881	-0.0386	-0.1237	-0.0912	0.0589	0.1061	-0.1684	-0.5461	0.0616	0.4237	-0.0443	0.0779	0.0775	0.0678	0.1054	0.2598	0.0947	0.0628	0.0951	0.0924	0.0226	-0.0912	0.0667
96	132	1	271510044	271.51	1q42.3	gal-8, pcta-1		0.5238	0.0599	0.1435	-0.1524	0.2813	0.1549	0.0756	-0.0352	-0.0614	-0.1161	-0.0431	0.0282	-0.0672	-0.1148	0.1474	0.2449	-0.092	0.1373	0.0031	-0.0627	-0.1384	-0.1783	-0.1873	0.031	0.1888	-0.1447	-0.0297	0.0013		-0.0478	0.1537	0.1071		-0.0797	0.1219	-0.0498	0.0627	-0.0917	-0.0442	0.2348	-0.1782	-0.042
97	1157	1	272079036	272.079	1q42.3		SHGC-155262	0.1808	0.1151		-0.1174		0.0382	0.1106	0.0724	-0.1476	-0.0215		0.2299		-0.0124	0.0123	-0.012	0.0028	0.0369		0.0916	-0.1444	-0.2169	-0.1665	0.0915	0.23	-0.0784	0.0064	0.1747	0.2689		0.1987	-0.1486		0.0227	0.1175	0.006		0.0315	-0.1055	0.2667	-0.0637	-0.0759
98	1594	1	272842769	272.843	1q43		RYR2	0.6548	0.2132	0.2252	-0.031	0.184	0.211	0.3012	-0.1201	-0.2052	0.1598		0.3601	0.1323	0.066	0.0945	-0.1346	0.0739	0.1087	-0.0895	0.1477		-0.2151	-0.2146	0.0676	0.4394	-0.0404	0.0995	0.1167	0.1243	-0.0459	0.2357	0.0778	0.0726	0.0524	-0.0214	-0.0084	0.1922	0.0292	-0.0967	-0.0576	0.0802	-0.1584
99	15	1	274610436	274.61	1q43		D1S204	0.3494	0.0599	0.0594	-0.0562	0.2945	0.1018	0.2325	-0.0023	-0.0079	0.0358	-0.1049	0.3301			-0.0398	0.103	0.1937	0.0199		0.1211		-0.1714	-0.2225	0.0203	0.2919	-0.1463	0.1318	0.1413	0.0736	-0.1689	0.1243	0.1699	-0.2428	0.2512	0.1456	0.1219	-0.0328	0.1165	-0.1026	0.1147	0.0321	0.1111
100	902	1	274984163	274.984	1q43		sts-T84083	0.5229	0.1151	0.2641		0.6118	0.2156	-0.0763	-0.1596	-0.1674	0.0121		0.1196	-0.1266	0.3493	0.121			0.072		0.0768		-0.1342		0.0734	0.2818	-0.0203	0.1841	0.1818	0.5091	-0.0198	0.2395	-0.1848	-0.2115	-0.0117	0.1125	-0.0403	0.2024	0.0219	0.0086	-0.1134	0.1137	0.0773
101	540	1	276734520	276.735	1q43	Akt3, DKFZp434N0250		0.5979	0.1337		-0.1076	0.2834	0.2873	0.3075	0.2286	0.0961	0.062	-0.3728	0.3118	0.0785	0.1353	-0.1019	0.3665	0.0499	0.0385	-0.1617	0.0818	0.1689	-0.0374	-0.2636	0.1396	0.2586	-0.1354	0.0885	-0.0536	0.4214	-0.0521	0.2803	0.2526	-0.0253	0.1572	0.1386	0.0107		0.4818	0.0209	0.1972	0.0986	0.1115
102	303	1	277992346	277.992	1q44 qter		1q terminal	0.3487	0.1283	-0.0438	-0.0909	-0.0265	0.0709	0.3757	0.1899	0.0299	-0.0585	-0.6784	0.33			-0.1111	0.0632	0.0347	0.1784	-0.1821	-0.1383	-0.0123	-0.0348	-0.0299	0.0551	0.1833	-0.1207	-0.3345	0.347	0.1903	0.0991	0.0656	-0.0757	-0.0476	0.1284	0.2227	0.0376	-0.1192	0.2414	0.0223	-0.0059		-0.0872
103	437	1	279991800	279.992	1q44	TAZ-1		0.4887	0.0754	0.1364	-0.2011	0.4674	0.3782	0.3777	0.0503	0.0868		-0.4793	0.2974	0.2903	0.3254	0.2135	0.0434	-0.0009	0.262	0.0472	0.164	-0.0696	-0.0111	-0.0524	0.0727	0.261	-0.013	-0.0036	0.0223	0.2241	-0.2196	0.1748	-0.1679	-0.0121	0.2531	0.1355	0.0391	0.0126	0.2359	-0.0592	0.3267	-0.045	0.0212
104	1303	2	2214629	2.21463	2p25.3		D2S1810	-0.1553	-0.1464	0.0058	0.0456	0.2775	0.0086	0.2262	-0.0857	-0.1921	-0.0844		0.2002	-0.1165	0.3253	-0.1595	0.098	0.0408	0.5743	0.0833	0.0715	-0.1167	0.0488	0.1642	-0.0046	0.3611	-0.1488	0.0472	0.2773	0.0241	-0.0311	-0.3772	0.0578	0.1199	0.1186	0.177	0.1309	0.0632	0.1923	-0.1186	0.2762		-0.1465
105	52	2	2384404	2.3844	2p25.3 pter		2p terminal	-0.1489	-0.0725	-0.0514	0.1144	-0.0964	-0.121	0.2164	0.046	-0.0055	-0.1428	0.0117	0.1623	0.2521	0.1369	-0.1357	0.1256	0.0705	0.4605	-0.1155	-0.0059	-0.1816	0.0619	0.1304	-0.0193	0.1797	-0.2243	0.03	0.1785	0.4478	-0.0685	-0.4487	-0.1851	0.1055	0.041	0.2386	0.1086	-0.0203	-0.0328	-0.0652	0.1269	0.0061	-0.0786
106	894	2	5789659	5.78966	2p25.2		WI-14678	-0.1171	-0.0795	0.2641		-0.098	-0.1944	-0.2288		-0.1486	-0.1301	-0.1214	0.1206	0.0197	-0.0559	-0.0614	-0.2432	-0.0214	0.2268	0.2212	0.2871	-0.0758	0.0409	-0.0386	-0.2371	0.1837	-0.3151	-0.1447	0.0374	-0.1516	-0.0737	-0.4315	0.1032	-0.0207	-0.0638	0.1507	-0.0567	0.2215	0.049	-0.0426	0.0628	0.0511	-0.0589
107	1347	2	10116004	10.116	2p25.1		D2S1275	-0.1015	0.1324	-0.1688	0.0725	-0.0362	-0.0529	-0.0625	0.1179	0.097	-0.2927	0.2335	0.0393	0.1827	0.0331	-0.1254	0.2515	0.0062	0.31	0.1258	-0.2576	-0.0207	0.1782	0.0273	0.1079	0.0103	0.0989	-0.1787	0.0646	-0.0052	-0.0004	-0.3821	-0.0612	-0.0221	-0.0375	0.0952	0.0224	-0.0317	0.0704	-0.1266	0.1048	-0.239	-0.0293
108	89	2	10259198	10.2592	2p25.1		D2S398	-0.037	0.0409	-0.0012	-0.0237	-0.0149	-0.1241	-0.283	0.0518	-0.0043	-0.3154	-0.0016	-0.1119	0.0812	0.1003	0.0489	0.1409	-0.0857	0.6692	0.0526	0.1064		0.0828	0.1141	0.0109	0.138	0.0215	-0.1106	0.2843	-0.0842	-0.005	-0.34	-0.1087	0.2036	-0.0448	0.1259	0.0132	-0.0475	-0.1456	-0.0272	0.1065	-0.3933	-0.0788
109	249	2	10267563	10.2676	2p25	ODC1		-0.0213	0.0395	0.0024	0.0686	0.2005	-0.1024	-0.1407		0.0442	-0.1972	0.0012	-0.0093	0.08	-0.0195	-0.0431	0.2446	-0.086	0.7329	0.0322	-0.1383	0.2431	0.2297	0.0274	0.0778	0.2316	0.0545	-0.053	0.1904	0.5894	-0.0101	-0.2463		0.1947	-0.1675	0.1226	-0.0357	0.0175	-0.078	0.039	0.1421	-0.3583	-0.1617
110	1447	2	11945050	11.9451	2p24.3		D2S2071	-0.0742	0.0857	-0.0011	0.019	-0.0881	-0.0274	0.1501	0.1633	0.0171	-0.036	0.1858	0.3206		0.2818	-0.1605	0.106	0.0598	0.5391	0.2678	0.1304	-0.1458	0.1478	0.0939	-0.0047	0.3833	-0.0869	0.0168	0.4866	0.0715	0.0355	-0.3079	-0.021	0.2406	0.0356	0.1454	0.1067	0.1786	0.138	-0.0888	0.093	0.0943	0.1025
111	317	2	14912915	14.9129	2p24.3		D2S312	-0.0201	0.0899	0.0801	0.0884	-0.0934	-0.0143	0.1535	0.1519	-0.1091	-0.0561	0.106	0.0601	0.2353	0.4094		0.002	0.0145	0.3499	0.1157	0.1327	-0.2477	0.0329	0.0194	0.0173	0.3036	-0.0782	0.0729	0.2509	0.3439	-0.0224	-0.2297	-0.0638	0.1592	0.0758	0.1086	0.0824	0.042	0.1541	-0.0453	-0.1918	-0.0402	-0.2537
112	1355	2	16401834	16.4018	2p24.2		RP11-282G6	-0.2629	-0.0802	-0.1048	0.0185	-0.1599	-0.1056	0.0606	0.1741			0.1707	0.2191	0.2064	0.0574	-0.2824	0.0557	0.0278	0.3583	0.092	0.0584	0.0397	0.0601	0.1363	-0.0237	0.1602	-0.1863	0.041	0.0749	-0.04	-0.0711	-0.4694	0.0109	-0.0144	0.1047	0.0165	0.0595	0.0508	0.0961	-0.0581	-0.0713	-0.0127	-0.0982
113	741	2	19528994	19.529	2p24.1		D2S387		0.0119	0.1084	-0.0736		-0.3487	-0.0176	-0.1806	-0.1075	-0.0902	-0.2682	0.0092	0.1354	0.2075	0.0768	-0.1558	-0.0906	0.2065	0.0896	0.0615	-0.2269	-0.0051	0.3476	-0.244	0.0458	-0.1638	0.309	0.2067	-0.1176	-0.085	-0.4418	-0.0876	0.1551	0.0803	-0.0605	0.0261	0.0462	-0.1241		-0.157	-0.0952	-0.4914
114	1357	2	20332309	20.3323	2p24.1		sts-AA021205	-0.2567	-0.0162	0.0378	0.0484	-0.0584	-0.163	-0.1126	-0.2614	-0.022	0.0066	-0.2976	0.0092		0.0438	-0.0443	0.0036	-0.0593	0.1311	0.08	0.1218	0.0092	0.0663	-0.0178	-0.0544	0.2687	-0.0537	0.2617	0.1403	0.0014	-0.1605	-0.2414	0.0971	0.0006	0.0789	-0.1899	-0.0152	0.3016	0.0464	0.037	-0.1583	0.1571	-0.0704
115	976	2	23406693	23.4067	2p23.3		CHLC.GGAT13C10	-0.3127	-0.0981	0.0243	0.0065	0.1127	-0.2222	0.0588	0.04	-0.0294	-0.0758	-0.0563	0.1086	0.2116	0.1663	0.055	0.0735	-0.0207	0.2403	-0.2742	0.094	-0.053	0.0812	0.0128	0.1768	0.2924	-0.1964	0.1695	0.0094	0.037	-0.0156	0.1423	-0.0511		0.0682	0.2474	0.1473	0.0868	0.0787	-0.0767	0.1011	-0.1405	-0.1445
116	480	2	24393655	24.3937	2p11	PIG3		-0.0334	-0.0974	-0.0552	-0.1133	0.1148	-0.0891		-0.0773	-0.0562	-0.0404	-0.0993	-0.1083	-0.103	-0.0412	0.1977	-0.1246	-0.1164	0.081	0.1478	0.0809	0.0795	0.1416	-0.0454	0.0226	0.2487	0.029	-0.1746	0.0361	-0.155	-0.0799	-0.0354	0.0867	0.0754	-0.1284	-0.304	-0.1535	-0.0769	-0.0894	-0.0708	-0.0486	-0.1573	-0.2082
117	1516	2	26591641	26.5916	2p23.3		RAB10	0.0705	-0.0998	0.0448	-0.1047	0.0867	-0.2229	-0.1877	-0.2149	0.0167	-0.0108		0.0603	-0.0093		-0.0645	-0.1226	-0.1488	0.1209	0.0835	0.1503	-0.0048	0.1671	-0.0343	0.1003	0.4242	-0.036	0.0882	0.0507	-0.1159	-0.142	0.1512	0.0774	0.1415	-0.0632	-0.147	-0.0622	0.133	0.0804	-0.0572	-0.2142	0.0974	-0.1259
118	1397	2	28907106	28.9071	2p23.2		D2S1980				0.1277		-0.1798	0.2228	0.1243	-0.3992			-0.1988	0.2129	0.3033	-0.1872		0.094	0.1721	0.0586	0.1581	-0.3032	0.0269	-0.0783		0.2903	-0.0747	-0.0044	0.2661	-0.2133	-0.2853	0.0134	0.0591	0.1275	-0.1048	-0.0757	-0.171	0.3628					-0.4156
119	1165	2	30096200	30.0962	2p23.1		WI-13310	-0.0218	0.1163	-0.0636	0.1397	0.112	0.0595	0.2633	0.1849	0.1365	0.0431		0.4375		0.3229	-0.2017	0.1957	-0.0124	0.2403	0.1566	0.0182	0.2144	0.3605		0.2151	0.4933	0.2924	0.0486	0.4142	-0.0623	0.1412	0.2126	-0.0055	0.0236	0.0961	0.2843	0.0722	0.1203	0.2267	-0.0262	0.0066	0.0289	0.0725
120	786	2	30260479	30.2605	2p23	ALK			-0.1194	-0.0393	0.0018		-0.1555	0.1668		-0.1033	0.0132	-0.3728	0.2696	0.2205	0.1028			0.0229	0.081	0.0067	0.0461	-0.2366	0.0929	0.0117		0.5348		-0.3531	-0.026	-0.0527		0.1208	0.0199	0.2157	0.082	0.0268	0.0308	0.0099	-0.1543			-0.1496	-0.3844
121	443	2	31949613	31.9496	2p22.3		D2S352	-0.0735	-0.009	-0.3675	-0.0204	-0.089	-0.0282	-0.0326	-0.0181	0.0072	0.0368	0.001	0.1594		0.1112	-0.2301	0.064	0.0398	0.0831	0.1797	0.0285	-0.0018	0.1939	-0.0011	-0.1014	0.2452	-0.1362	0.0958	0.2593	0.0906	0.017	0.0774	0.0093	0.1262	-0.0962	0.2335	0.0242	-0.1284	0.1138	-0.0984	-0.1103	-0.0713	-0.0536
122	1385	2	32117594	32.1176	2p22.3		SHGC-173237	-0.1655	0.0723		-0.2717	-0.1992	-0.1705	0.0227		-0.248	-0.2561			0.1893	0.1346	-0.1388	0.0128	0.0474	0.0517	0.2879		-0.0548	-0.27	-0.0834	-0.1477	-0.1396	-0.2047	-0.1951	0.055	-0.0427		-0.1527	-0.0198		0.0036	-0.1339	0.0065	0.311	0.0559	-0.0401	-0.1197	-0.0814	-0.1788
123	1115	2	36937139	36.9371	2p22.2		D2S1325		0.0148	0.2034	-0.2207	0.3212	-0.3099	-0.1243		-0.2368	-0.0463	-0.1117	-0.3797	-0.176	0.0298	0.1898	-0.1971	-0.1151	0.0635	-0.0352	0.2862			-0.0866	-0.3867	0.1321	-0.2921	0.259	-0.0469	0.0251	-0.1096	-0.1239	-0.5048		-0.0414	0.0284	-0.0663	0.0928	0.0933	-0.0248	0.0578	-0.0084	-0.0333
124	532	2	36992585	36.9926	2p22.2		SHGC-102425					-0.211	0.1247		-0.1702	-0.168	0.3412	0.0105	-0.2325		-0.0455		-0.4432	0.0151	-0.0597	0.0935	0.2464		0.2041		0.1036	0.4183	-0.2325	-0.1441		0.158		0.1509	0.0146	0.1664	-0.091	-0.0462		0.2439	0.101	0.0989	-0.1403	0.1228	-0.0322
125	474	2	41960909	41.9609	2p22.1		stSG10143	-0.0584	-0.0173	0.0552	-0.0738	-0.2875	-0.2332	0.1153	-0.1552	-0.0373	0.1127	-0.1117	0.1285	0.1644	0.2858	-0.1382	-0.011	0.048	0.0627	0.2393	0.3078	-0.1965	0.0387	-0.1279	-0.1324	0.3299	-0.3164	0.2262	0.184	-0.0105	0.0671	0.066	0.0925	0.3361	0.2328	0.1247	-0.0182	0.1293	0.1755	-0.0001	-0.0854	0.0897	0.1161
126	1512	2	46662484	46.6625	2p21		SIX3	0.0455	-0.0195	-0.2816	0.0808	-0.1115	-0.0905	0.1563	0.192	0.0919	-0.032	0.1177	0.2157	0.3164	0.1976	-0.069	0.1286	-0.0293		0.0485	-0.0738	0.1719	0.1757	-0.0303	0.0923	0.1697	0.0154	0.0126	0.286	0.0313	0.0179	-0.0038	0.1181	0.033	0.0713	0.1122	0.1307		0.1259	-0.1343	-0.0704	-0.0921	0.0417
127	1261	2	48013493	48.0135	2p21		D2S2182	-0.2034	0.0152	0.0935	0.1075	0.1815	-0.0558	0.102	0.004	0.0224	-0.0969	-0.0951	0.1038	0.2668	0.2787	-0.2433	-0.5149	0.0169	0.2255	0.1889	0.0232	0.1304	0.1847	-0.1095	0.0745	0.129	0.0426	-0.0229	0.0353	0.0794	-0.0734	0.0897	-0.0077	0.3065	0.0085	0.1455	0.1159	-0.0043	0.3417	-0.0618	0.017	0.0463	0.0761
128	465	2	48013493	48.0135	2p21		D2S2182	-0.108	-0.0559	-0.0524	0.0258	-0.0528	-0.0468	0.1561	-0.0004	0.0511	-0.0467	-0.174	0.1081	0.053		-0.2874	-0.1637	0.0534	0.1654	0.2204	0.1196	-0.182	0.1712	-0.0184	0.0176	0.0321	-0.128	0.1342	0.2971	0.023	0.1068	0.1185	0.0547	0.0347	0.1994	0.2021	0.175	-0.0634	0.1047	0.0496	-0.0274	-0.0312	0.061
129	169	2	49304903	49.3049	2p22-p21	MSH2		-0.2549	0.0228	0.1031	-0.153	-0.0199	-0.0083	-0.2764		-0.0277	0.0696	-0.1733	0.0569	-0.1541	-0.2582	-0.089	-0.1638	-0.1044	-0.0674	0.2648	0.0977	0.01	0.073	-0.0647	0.0422	0.2318	0.1285	0.1796	0.018	0.2924	0.0328	0.0811	0.1419		-0.1522	-0.1215	-0.1918	0.0296	0.0561	0.0592	0.0174	-0.0638	-0.0589
130	380	2	49655984	49.656	2p16	MSH6		-0.1781	0.0414	0.0211	-0.1389	0.1451	-0.0609	-0.2158	0.0433	-0.0283	-0.0629	-0.0413	0.0926	0.0912	-0.2846	-0.0511	0.0047	-0.1002	0.0064	0.0846	0.0343	0.0786	0.1182	-0.1516	0.0131	0.0617	-0.0807	0.0971	0.1685	0.0406	-0.2603	0.1019	0.0049	0.1307	-0.1488	-0.0126	-0.15	0.0364	0.0364	0.0586	-0.0707	-0.0922	-0.0739
131	1202	2	49738353	49.7384	2p16.3		SHGC-154902		-0.0196	-0.0412	-0.2009		-0.2233	-0.371	0.0251	0.1231	-0.0442	-0.3322	0.2539	-0.1513	-0.1998	0.0993	0.0078	-0.176	-0.0563	0.1239	0.0568	-0.1977	-0.0321	-0.2197	0.0483	0.1416	-0.0465	-0.1098	0.258	0.0127	-0.1326	0.0911	0.4742	0.0124	-0.1704	-0.1946	-0.1709	0.0371	-0.0216	-0.123	-0.0939	-0.0337	-0.2205
132	919	2	55109247	55.1092	2p16.2		SHGC-140826	0.3475				0.0533	-0.1657	-0.1652				-0.0128	0.0874	-0.066	-0.0739	-0.1256		-0.0546	-0.018				-0.0372		-0.2263	0.1617	-0.2042	0.165	0.0354	-0.0892	-0.0872	0.0054	-0.0413		0.007	0.0277	-0.0162	0.1047	0.1426	0.1629	-0.1258	0.1257	0.2018
133	1545	2	57830570	57.8306	2p16.1		NOGO	0.2168	0.0661	-0.058	0.0043	0.1199	-0.0045	-0.0807	-0.026		-0.0726	0.0052	0.2354	0.2517	0.4366	-0.0867	0.0284	-0.1487	0.0629	0.3763	0.0741	-0.0109	0.1909	-0.0116	0.095	-0.0905	0.0267	0.0365	0.2853	0.0953	-0.114	0.0919	0.0659	0.0826	0.02	-0.0309	0.0562	0.1114	0.1313	-0.149	-0.1845	-0.1594	0.0046
134	1247	2	59329688	59.3297	2p16.1		SHGC-104010	0.0928	0.0562	0.2435	-0.0384	0.078	-0.1515	0.1811	-0.0904	-0.1672	0.0538	-0.0572	0.037	0.1579	0.2933	-0.0261	-0.1778	0.0943	0.2184	0.157	0.2425	-0.1102	0.0279	-0.143	-0.0421	0.1789	-0.2629	0.1085	0.0712	-0.0541	-0.0855	0.1189	-0.0058	0.2958	0.1228	0.1781		0.1951	0.2143	-0.029	-0.1389	0.1463	0.1281
135	395	2	64053737	64.0537	2p13-p12	REL		-0.1553	0.0273	-0.141	-0.1418	0.1945	-0.1396	-0.1676	-0.1859	0.1821	-0.0702	0.5683	0.0776	-0.1752	-0.124	0.0777	-0.1501	-0.0736	0.0403	0.2518	0.1296	-0.1119	0.1534	-0.0968	-0.022	-0.0655	0.0131	0.0304	-0.1042	-0.0281	-0.141	0.0552	0.1097		-0.0585	-0.2288	-0.1035	0.1114	0.0274	-0.2083	0.031	-0.0257	-0.1816
136	644	2	67951874	67.9519	2p14-p13.4	RAB1				-0.0884		-0.2363	-0.2631		-0.1478	-0.1872				-0.0828		0.2593	-0.2538	-0.2416	0.1259	0.3686			-0.2129	-0.0178		0.1277	0.0607	0.0746	-0.1637	-0.1167		-0.0886			-0.226			0.253	-0.1911			-0.2503	-0.2186
137	842	2	68634023	68.634	2p14		CTB-2I9	-0.1827				0.1848	-0.1586	-0.1667	0.199		-0.0243	0.7194	0.2071		-0.265	-0.1641		-0.0691	0.0263		0.0504	-0.3633	0.2553	-0.0609	-0.0338	0.011	-0.0947	-0.0254	0.0793	0.0134	-0.0075	0.0816	0.4147		-0.2737	0.1933		0.1875	0.125	0.0098	-0.1114	0.0374	-0.0292
138	32	2	69422228	69.4222	2p14-p13	MEIS1		-0.1222	0.1522	0.1424	0.0467	0.2121	-0.1005	0.1328	-0.0201	-0.0397		0.5794	0.0382	0.0825	0.2384	-0.1331	-0.0059	-0.0228	0.1577		0.1279	-0.0636	0.1163	0.0661	0.0874	0.2242	0.0295	0.2669	0.0088		-0.1193	0.1635	0.0557		-0.0662	0.1192	0.2087	-0.0323	0.1208	0.1169	-0.2493	0.1812	0.0269
139	1240	2	70860713	70.8607	2p13.3		SHGC-77879	0.126	-0.0006	-0.0847	-0.0315	0.0949	-0.1869	0.1906	-0.0654	0.0412	-0.0318	0.3634	-0.0618	0.1686	0.4187	-0.1183	-0.0569	0.0323	0.0999	0.1108	0.1583	-0.1103	0.0256	0.1281	-0.1052	0.1205	-0.1217	-0.038	0.1143	0.0555	-0.1108	0.0307	-0.0584		0.127	0.1403	-0.1086	-0.0021	0.1846	-0.0499	-0.1064	0.1209	0.029
140	23	2	73137480	73.1375	2p13	TGFA		0.1611	-0.0851	0.1987			-0.1756	-0.1313	0.0456	0.2797	-0.026	0.4228		-0.0481				-0.0145	0.0001		0.1877	-0.1703	0.2501	-0.1389	0.0669	0.0125	-0.02	0.0144	0.1493	0.2322	0.061	0.0259	-0.2004		-0.1464	0.1766	-0.316	0.0328	0.17	-0.0874	0.1158	-0.1009	-0.001
141	476	2	74547721	74.5477	2p13.2		D2S291	-0.0334	-0.0533	-0.027	0.0309	-0.0806	-0.0418	0.1396	0.0398	-0.0315	-0.1324	0.7767	0.0791		0.3384	-0.1524	0.1661	0.0314	0.1302	0.0336	0.0215	-0.0699	0.0252	0.4245	0.0049	0.0271	-0.1684	0.0203	0.1123	0.0387	0.1318	0.0516	-0.02	0.1785	0.101	0.2621	0.1296	-0.1023	0.1698	-0.0062	-0.0379	-0.1358	-0.0195
142	1065	2	75546882	75.5469	2p13.2		SHGC-81511	-0.0956	0.0002	0.0989	-0.1153	-0.0306	-0.2671	-0.0946	-0.0239	-0.0614	0.1242	0.2845	-0.1055	0.1622	0.0405	-0.0756	-0.1425	-0.0305	0.0248	-0.115	0.1297	-0.2071	-0.0352	-0.0636	0.0244	-0.0188	-0.0922	0.079	-0.0381	-0.1269	-0.1186	0.0419	0.0337		0.1326	0.0488	-0.0129	0.0543	-0.0155	-0.0525	-0.0941	0.0653	-0.1592
143	1342	2	76226528	76.2265	2p13.1		D2S145	-0.0631	0.0668	-0.0026	0.0087	0.1926	0.0047	-0.1794	0.1834	0.1588	-0.1394	0.5199	0.1437	0.097	0.0183	-0.1871	-0.0377	0.0072	0.0939	0.1216	-0.0209		0.2368	-0.003	0.2253	0.0442		-0.0249	0.2214	-0.1294	-0.0709	0.1031	0.1119	-0.0252	-0.1036	0.0513	-0.0236	0.0111	0.2304	-0.0637	-0.0971	-0.0646	0.0586
144	1125	2	79617507	79.6175	2p12		D2S2116		-0.0104	0.2872	-0.1194	0.0347	-0.2674	-0.0548	-0.3412	-0.1907	0.0451	0.1424	-0.2193	0.0089	0.0107	0.169	-0.1855	-0.0493	0.0546	0.3147	0.2181	-0.2602	-0.2748	-0.1581	-0.237	0.0678	-0.1594	0.1512	0.0741	0.3017	-0.1755	0.0089	-0.2097		0.0536	0.0007	-0.0529	0.0592	0.0895	-0.0194	0.0018	0.0915	-0.0544
145	68	2	82472557	82.4726	2p12	REG1A			0.1432			-0.0576	-0.0581		0.2943		0.0203	0.3532			-0.0925			-0.0109	-0.1107			-0.2411			-0.2907		-0.1918	-0.0901	-0.1783	-0.0068	-0.087		0.0548		-0.2231	0.3309	-0.1453		-0.0069	-0.1739		-0.039
146	470	2	82893116	82.8931	2p12		D2S139	-0.186	-0.0958	-0.1957	-0.1268	0.0183	-0.1086	0.0786	-0.2483	-0.1564	0.3882	0.2554	-0.0169	0.0029		0.3821	-0.0508	-0.0364	0.0056	0.0949	0.2367	-0.2349	0.0821	-0.1313	-0.1147	0.184	-0.2053	0.1515		-0.0807	-0.0176	0.0046	0.3054	0.0678	0.2476	-0.195	0.0074	0.1189	0.0479	0.0439	-0.0664	0.0202	-0.1335
147	228	2	86175945	86.1759	2p12		D2S289			0.2503		0.0224	-0.3756	-0.0573		-0.2046	-0.2656		-0.1975		-0.0859	0.4122	-0.1198	-0.1556	-0.0731			-0.3112	-0.136	-0.1403	-0.1945	0.1734		0.2122	0.1606		-0.0731	0.0763	0.049		-0.0292	-0.0815	0.0011	0.1244	-0.2984		0.0627	0.0311	-0.2792
148	408	2	87852455	87.8525	2p11.2		D2S1419	-0.0826	-0.0257			-0.0762	-0.24	0.2414	-0.0854	-0.0524	0.252	0.2841	0.0531	-0.0121		0.1316		0.0007	-0.0264	0.027	0.2073		-0.0487	0.2697	-0.0415	0.0675	-0.1934	0.0688	0.1698	0.0194	-0.1856	0.0938	0.1724		0.2252	0.0314	-0.001	-0.0875	0.1883	-0.0525	-0.177	0.0373	0.0242
149	585	2	88590773	88.5908	2p11.2		D2S2371	-0.0696	0.0678	0.0153	0.0129	-0.1278	-0.0677	-0.0769	0.1005	-0.0461	0.0109	0.2823	0.1377	0.0707		-0.0302	-0.2439	0.0498	0.1566	-0.2834	0.149	-0.305	0.1413	-0.2308	0.0126	0.0755	-0.0465	0.0807	0.0991	0.0186	0.0098	0.16	0.0658	0.1252	-0.1061	-0.153	-0.0092	0.0375	0.1993	0.0418	-0.1102	0.0443	-0.0204
150	390	2	98255345	98.2553	2q11.2		D2S113	0.117	0.0793	0.0009	-0.0514	-0.0075	-0.1624	-0.0029	0.0715	0.1081	-0.1579	0.3851	-0.0523	-0.0456	0.0381	-0.1287	0.0118	-0.0176	0.1021	0.1623	-0.2538	0.2455	0.1968	-0.0538	0.0926	0.0217	0.0074	0.0736	0.1302	0.2786	-0.2362	0.1313	0.0405	0.0691	-0.0193	0.093	-0.0497	0.0819	0.0675	0.0393	-0.1268	-0.1057	-0.0439
151	328	2	103674113	103.674	2q11.2-q12	LAF-4		0.127	0.0763	-0.1605	0.0166	-0.3122	-0.1295	0.0037	-0.0479	-0.0438	0.0118	0.2864	-0.0828	-0.0212	0.2718	-0.1413	0.0528	0.0135	-0.0373		0.0174	-0.2905	0.1445	-0.1357	0.2007	0.1536	-0.1215	0.1296	0.2762	-0.0062	0.0551	0.0402	0.0012		0.1522	0.1118	0.0519	-0.1222	0.1455	0.0984	0.0404	-0.0066	-0.2154
152	1152	2	106023982	106.024	2q11.2		CTB-51I12	0.1045	0.0293	-0.0502	-0.0629	-0.2485	-0.1488	-0.1985			0.0576	0.3394	-0.2592	-0.304	0.0012	-0.0305	-0.0494	-0.0028	-0.0884		0.1412	-0.06	0.0836	-0.1029	0.2706	0.0756	-0.0242	-0.0571	0.067	0.0022	-0.0741	0.0845	0.0207			0.1609	-0.0319	-0.0364	0.0938	-0.0136	0.1227	0.0594	-0.0482
153	857	2	106946411	106.946	2q12.1		C14957	0.0947	0.0273	-0.0407		-0.0269	-0.03		0.0488	0.1434	-0.0215	0.397	0.071	-0.1643		-0.1766		-0.0059	-0.191	0.0157	0.1417	-0.3285	0.2877		0.5856	0.0776	0.0583		0.2709	0.0466	0.087	0.083	0.0426		-0.1268	0.2045	0.0013	-0.0902	0.1793	0.0706	-0.0587	0.06	0.15
154	215	2	110130012	110.13	2q12.2		D2S1808	0.1981	0.0497	-0.1806	0.0404	-0.0865	0.007	0.0082		0.0589	-0.0169	0.415	-0.035	-0.1256	0.2336	-0.1249	-0.0465	-0.0367	-0.0868	-0.0377	-0.0766	-0.1952	0.108	-0.135	0.1809	0.1552	0.0123	0.0888	0.1563	0.1038	0.0478	0.1199	-0.1728		0.0277	0.1704	0.0795	-0.0462	-0.039	0.0064	-0.1821	-0.1441	-0.1778
155	1053	2	110924912	110.925	2q12.2		SHGC-106804	0.2141	-0.0428	-0.1505	-0.132	-0.0351	-0.1576	-0.1262	-0.0605	-0.0151	0.0025	-0.0697	-0.0751	0.0235	-0.0284		-0.1238	0.003	-0.1364	-0.0777	0.1323	-0.2222	0.0825	-0.0977	0.0596	0.0707	-0.1708	-0.1402	-0.0928	-0.1748	0.0642	-0.0426	0.0732		0.0121	0.1556	-0.0625	-0.0466	0.0475	-0.0296	-0.1651	0.0023	-0.1734
156	852	2	112327755	112.328	2q12.3		SHGC-84909	0.1142	-0.0489	-0.0442	-0.042	0.1986	-0.1831	0.0927	0.0786	-0.1452	0.0568		-0.0859	-0.2313	0.0803	-0.0567	-0.1818	-0.0711	-0.0103	-0.1036	0.1306		0.2079	-0.1746	0.0047	-0.0484	-0.0875	-0.3018	0.2125	-0.1639	-0.0395	0.0309	0.2558		0.0027	0.1379	-0.011	-0.0608	-0.3057	0.0992	-0.137	0.0156	-0.0907
157	1062	2	117252761	117.253	2q13		D2S2718	0.4306	0.08	-0.3016		-0.0664	-0.0151	-0.0532	0.2284	0.0553	-0.1502	0.39	0.0018	-0.2107	0.1413	-0.308	0.1468	0.0372	0.0242	0.0616	0.013		0.3963	-0.0421	0.3104	-0.0778	0.0964	-0.0639	0.2792	0.0771	0.0919	0.0723	0.0607	-0.2828	0.0159	0.2707	0.0494	-0.1516	-0.4406	-0.1003	-0.0565	-0.2031	-0.1616
158	1358	2	119762334	119.762	2q14.1		RP11-91C22	0.2597	0.2262	-0.0066	-0.0316	0.0064	-0.2303	0.0638	-0.294	-0.1961	-0.1214	0.0993	-0.2361	-0.0875	0.2041	-0.0148		0.0123	-0.0563	0.0207	0.1574	-0.0418		-0.1551	-0.1649	-0.0228	-0.2982	-0.2608	0.2059	-0.1011	-0.2145	-0.0899	-0.0119	0.1256	0.0294	-0.0097	-0.0699	0.0864	-0.408	-0.052	-0.1857	0.1174	0.0376
159	1126	2	123234625	123.235	2q14.2		SHGC-85943	0.0295	-0.0203	-0.0188	0.0388			0.1037	-0.0877	0.089	-0.0268	0.2214		-0.1915	0.3422	0.0306	0.1839	-0.1112	-0.0248	-0.1286	0.0343	-0.0054	-0.2748	-0.1278	-0.2314	-0.0387	-0.1387	-0.3171	0.3248	0.1555	-0.0541	0.0159	-0.2098		0.0039	0.1319	0.0013	0.0467	-0.3716	-0.1526	0.2658	-0.0862	-0.0996
160	1369	2	127640267	127.64	2q14.3		SHGC-70130	0.2682	-0.0116	0.0487	0.2181	-0.0055			-0.012	-0.0095	0.2264	0.1109			0.3481	-0.3781	-0.0292	0.0748	0.0285	-0.0592	-0.0365		0.0836	0.1731	-0.2737	0.2646	-0.2822		0.0262		-0.0989	0.1749	-0.0095		0.1157	0.2172	0.0567	0.2628	0.2499		0.1861	0.089	0.154
161	213	2	132893290	132.893	2q21.1		CTB-16H18	0.1608	0.2932	-0.1972	0.0874	0.3814	0.174	-0.175	0.1725	0.0101	-0.1029	0.4467	-0.0971		0.0949	0.0011	-0.1163	-0.0453	-0.0583	0.017	-0.0413	0.1097	0.1414	0.006	0.1598	0.0783	0.1157	0.0044	0.2525	-0.0628	-0.23	0.1523	0.2065	-0.1519	-0.123	-0.0356	-0.1452	-0.2032	-0.3741	-0.0951	-0.1845	-0.2361	-0.0475
162	676	2	133749905	133.75	2q34	FN1		0.0908	0.0599	-0.1048	-0.1973	-0.2317	-0.0803	-0.2519	0.0171	0.0742	-0.1476	0.3924	-0.0982	-0.2774	0.0041	0.1186	0.1575	-0.0175	-0.082	0.1791	-0.0705	-0.2846	0.1477	-0.1229	0.1499	0.0751	0.0817	-0.3099	0.1568	0.0854	-0.2879	0.0609	-0.1123	0.0529	-0.0541	-0.1934	-0.163	-0.1486	-0.2841	0.0339	-0.2003	-0.0491	-0.0087
163	160	2	134121073	134.121	2q21.1		stSG49205	0.1503	-0.1905	0.1031	-0.0895	0.0633	-0.0604	0.0661	0.0398	-0.0383	-0.0604	0.2944	-0.031	-0.2227	0.0103	0.0689	0.1952	0.0068	-0.1088		-0.0607	-0.1255	0.2836	-0.1405	0.1949	0.1245		-0.0087	0.3601	0.002	-0.1647	0.1061		-0.0132	-0.0697	0.1611	0.0239	0.0173	-0.3393	-0.1481		-0.1429	-0.0975
164	977	2	135644552	135.645	2q21.2		stSG39658	-0.1439	-0.0003	-0.033	-0.0715	-0.1903	-0.14	-0.1671		-0.0152	0.2511	0.2731	-0.0471	-0.1736	-0.0647	-0.0566		0.0997	-0.2243		0.0877	-0.1545	0.1584	-0.1997	-0.0717	0.0099	-0.0844			-0.1082	-0.1877	0.1667	0.2223	0.0048	-0.0433	0.1817	-0.2029	-0.1967	-0.0481	-0.1079	-0.1106	0.198	-0.2797
165	715	2	138227564	138.228	2q21.2		D2S112	0.0358	-0.0645	0.0138	-0.0371	-0.2962	-0.126	0.09			-0.0037	0.235	0.019	0.1302	0.2582	-0.0725	0.1008	0.0178	-0.0611	0.219	-0.0957	0.0044	0.0553	-0.166	0.0914	-0.0819	-0.2224	0.0461	-0.0054	0.0069	-0.3938	0.0452	-0.1368	0.1199	0.0986	-0.0095	-0.0058	0.0632	-0.3679	-0.2846	-0.046	-0.1014	-0.0975
166	906	2	139278742	139.279	2q21.3		AFMB334WB9	0.3249	0.0908	0.126		-0.1118	-0.172	-0.1367			0.0065	0.3764	-0.0729		-0.028	0.0375		-0.0241	-0.1246		0.1943	-0.2666	0.0892		-0.0748	0.0953	-0.2592	-0.2179	0.0246	-0.0845	-0.5022	0.0221	-0.1297	-0.2064	-0.125	0.1422	-0.1288	0.1055	-0.2001	-0.0059	-0.1245	0.1248	0.0107
167	333	2	140148527	140.149	2q21	MGAT5			-0.0401	-0.1849	0.0088	-0.232	-0.2159	0.0019	-0.1455	-0.0117	-0.097	0.2939	0.0334	-0.0351	0.1626	-0.0055	-0.0084	-0.0211	-0.1011	-0.0275	-0.0468	0.1338	0.1037	-0.1617	0.1052	-0.0938	-0.0689	-0.2979	-0.0909	-0.0122	-0.2675	-0.0568	-0.095	0.0189	0.0868	0.1399	0.081	-0.2453	-0.4598	-0.0026	-0.1098	-0.2373	0.0029
168	635	2	142195404	142.195	2q21	CXCR4		0.2107	-0.0141	0.0452	-0.057	-0.0655	-0.2296	0.043	0.0309	0.0719	-0.0898	0.4154	-0.0775	0.0183	0.218	0.0369	0.0681	-0.0612	-0.0697	0.1046	-0.0151	0.2019	0.0014	-0.1358	0.0656	-0.0064	-0.1113	0.0442	-0.0997	0.1236	-0.1282	-0.0422	-0.0755	0.0764	0.0222	-0.0164	0.1256	-0.0351	-0.4027	-0.1036	-0.0695	-0.0964	-0.3377
169	1260	2	143867548	143.868	2q22.1		SHGC-85879	0.0559	0.0375	-0.0755	-0.0769	-0.0306	-0.2475	0.0551	-0.1439	-0.1073	0.025	0.1765	-0.2323	0.1409	0.2141	0.0059	-0.2119	-0.0279	-0.0624	0.0755	0.24	-0.2957	-0.0253	-0.0994	0.0084	0.1438	-0.2291	-0.1109	-0.0208	-0.0743	-0.1151	0.0143	-0.1006		0.0417	0.0659	-0.0896	0.1314	-0.2317	0.0156	-0.1236	0.1899	-0.0082
170	263	2	146469268	146.469	2q22.2		M	0.0066	0.2428		-0.236	-0.0205	-0.2974	-0.1143		-0.1649	0.1401	0.151	-0.1955	-0.1601	-0.1081	0.2239	-0.1666	-0.1248	-0.0881	0.2001	0.0732	-0.3598	-0.1481	-0.1068	-0.1533	0.2755	-0.2729	0.0342			-0.1591	0.0935	-0.2035		-0.0469	-0.1312	-0.0293	0.3328	-0.2854	0.2246	-0.0898	0.1325	-0.2701
171	872	2	147915234	147.915	2q22.3		stSG45528	0.0457	0.0034	0.1402	-0.1064	0.1908	-0.2448	0.0339	-0.2985	-0.0617	-0.0287		-0.2715	-0.1736	-0.0551	0.1922	0.2133	0.14	-0.0233	0.0251	0.2438		-0.0608		-0.1995	0.1175	-0.2294	-0.0219	-0.1045	-0.0509	-0.0769	0.0793	-0.3026		-0.161	0.1063	-0.1079	0.1001	-0.2109	0.0973	-0.0231		0.0153
172	806	2	151417617	151.418	2q23.1		D2S372		-0.0247	0.0647	-0.121	0.0549	-0.1576	-0.0258	-0.1793	-0.1502	-0.039	-0.0162	-0.1847	-0.0255	-0.0718		-0.1614	-0.0367	-0.0761	-0.134	0.1836	-0.1739	0.1679	-0.2118	-0.3056	0.0997	-0.1326	-0.0044	-0.0887	0.1962	-0.0949	-0.0345	-0.1525		-0.0806	-0.095	-0.0537	0.1664	-0.3386	0.0345	-0.1045	0.3109	-0.0805
173	964	2	151889879	151.89	2q23.2		SHGC-84999	0.0404	0.0643		-0.14	0.1086	-0.0796	0.0336	-0.1716	-0.03	0.0095	0.1183	0.2154	0.0332		0.0772	-0.227	-0.094	0.009	-0.2022	0.1987	-0.3067	-0.0829	-0.2622	-0.2321	0.1781	-0.1204	-0.1057	-0.1728	-0.0468	-0.0066	0.0949	-0.0984		-0.1198	0.1779		0.2725	-0.287	0.1308	0.0083	0.1889	0.2277
174	1414	2	153180218	153.18	2q23.3		D2S2550	-0.327	-0.0182	-0.0576		0.2872	-0.0277	0.377	-0.3015	-0.0752	0.1303	-0.0793		0.1697			0.1	-0.0501	-0.0632	0.1586	0.1	-0.1749	0.3303	-0.0362	-0.1047	0.31	-0.0059	-0.105	-0.1654	0.2035	-0.0118	0.2326	-0.0505	0.0842	-0.0529	-0.042	0.0276		-0.4116	-0.0874	-0.1993	0.0567	0.0049
175	9	2	158580982	158.581	2q23.3		SHGC-105594	0.2089			0.0501	0.3708		0.4126	0.2141	-0.0313	-0.094	0.0834	0.0274	0.2191	-0.2747	-0.0596		0.0708	-0.195		-0.1809		-0.1734	0.1766		0.3977	-0.0462	-0.3333	0.4322	0.3213	0.0729	0.2066	0.0914		0.0879	0.2687	0.1451	-0.2927	0.219	0.0167	-0.0074	-0.0878	-0.2338
176	1029	2	159856389	159.856	2q24.1		SHGC-145096	-0.0028	0.1535			-0.0658	-0.2049	-0.0347	0.0232		-0.1399				-0.0934	-0.0676		-0.0641	-0.0398				-0.0757	-0.2766	-0.4407	-0.1209	-0.1815	-0.2244	-0.1505	-0.2092	-0.0836	-0.0088	-0.1145		-0.1166	0.184	-0.1213	0.1441	-0.3175	-0.0702	-0.1849	0.1365	-0.2404
177	1255	2	165928045	165.928	2q24.2		RP11-91K6	-0.0183	0.0617	0.1142	-0.1149	-0.0289	-0.1974	-0.0654	-0.0123	-0.1211	-0.0195	0.2794	-0.2279	-0.1331	-0.1204	0.1128		-0.0231	0.0244	0.0903	0.1702	-0.1876	-0.022	-0.1031	-0.2724	0.0552	-0.13	-0.1833	-0.119	-0.0149	-0.1909	0.1343	-0.0778	0.1148	-0.1849	-0.0716		0.1785	-0.2792	-0.008	-0.0591	0.1602	-0.1381
178	49	2	167512498	167.512	2q24.2		stSG15408	0.1183	-0.071	-0.0021		0.1535		0.2247	-0.0856	0.0756		0.1292	-0.0034	0.0183	0.0764	0.1377		0.1359	-0.0976	0.0458	0.0027		0.0181	0.0855		0.0332	-0.0826	0.1841	0.2394	-0.0879		-0.0451	0.0782		0.2896	0.1952	0.0009		-0.2889		-0.1456	-0.0419	0.1879
179	1075	2	171883896	171.884	2q24.3		A009X40		0.0553	-0.1347	-0.083	-0.1347	-0.0382	0.0748	0.1129	0.0271	-0.0227	0.2358	-0.148	0.0389	0.0796	-0.0247	-0.1629	-0.0351	-0.0789	0.1091	0.1464	-0.0005	0.1602	-0.1984	-0.1224	0.0445	-0.0505	-0.0419		0.0092	-0.0117	0.1472	0.0274		-0.2106	0.1693	0.0045	0.0902	-0.4603	0.1055	-0.178	0.061	-0.0591
180	834	2	181916752	181.917	2q31.1		R53998	0.0876	-0.0104	0.0302	-0.1507	-0.0575	-0.1649	-0.299	-0.149	-0.0455	0.1449	0.0915	0.0002	-0.2699		0.0296		0.0313	-0.11	0.0504	0.0882		0.1485	-0.2163	-0.2342	0.1122	0.0044	-0.2929	-0.0057	0.141	-0.0952	0.1095	0.0395		-0.2667	-0.0858	-0.042	0.1118	-0.4515	0.0295	-0.0366	0.1362	-0.0363
181	829	2	186951650	186.952	2q31.3		SHGC-36272	0.1068	0.0276		-0.1373	0.0419	-0.1885	-0.1387	0.093	0.1149	-0.1876		-0.1915	-0.1346	-0.2369	0.054	-0.3119	0.0179	-0.014		0.0403			-0.2666	-0.1506	0.1078	0.3389	-0.1328	-0.155	0.3539		0.1167	-0.1683		-0.2745	0.0656	0.0152	0.1286	-0.3679	-0.0046	0.0356	0.0612	-0.1046
182	225	2	192112824	192.113	2q32.1		D2S2366	-0.0016	-0.0004	-0.2822	-0.0181	0.0189	-0.1884	-0.029	-0.0884	-0.056	0.2035	-0.0361	-0.1118		0.1397	-0.0583	-0.1266	0.0253	-0.0943		-0.2447	-0.0487	-0.2592	0.089	-0.139		0.101	-0.0567	0.3083		-0.008	-0.0868	-0.2346	-0.5	-0.0622	-0.1181	-0.0023		-0.1777	-0.0866	0.1219	-0.1854	-0.2926
183	1321	2	192382457	192.382	2q32.1		SHGC-110309	-0.085	-0.0898	-0.1598	-0.1217	-0.0797	-0.3629	-0.0332	-0.0645	-0.0811	-0.0012	0.113	-0.285	-0.0556	0.1033	0.1578	-0.1375	-0.0719	-0.0823	-0.0297	0.1279	-0.1381	-0.2406	-0.2276	-0.3701	0.0835	-0.0831	0.1813	0.1094	-0.0737	-0.1579	-0.0498	-0.0418	0.1022	-0.1191	-0.0091	0.0118	0.2476	-0.2235	0.0348	-0.0669	0.1391	-0.1026
184	1579	2	197357226	197.357	2q32.2		COL3A1	-0.0851	0.0787	0.2768	-0.0542	0.0203	-0.1983		-0.4264	-0.2258	0.2054		-0.2757		0.2317	0.1874	0.0989	0.1806	0.1399	0.2721	0.2577		-0.3037	-0.185	-0.4035	0.1596	-0.2632	0.0073	0.235	0.0462	-0.2814	0.0828	-0.1624	0.0403	0.127	-0.0465	0.21	0.4588	-0.2605	0.0003	0.2157	0.2443	-0.0466
185	1143	2	197761256	197.761	2q32.2		A005T33	0.0984	0.2275	0.0806	-0.0421	-0.007	-0.2113	-0.0491	-0.2616	-0.0641		0.1013	-0.2038	0.0546	0.0614	0.1181		-0.0471	-0.0627	0.1419	0.1517	0.0465	0.1639	-0.0837	-0.2431	0.0248	0.003	-0.1582	-0.1025	0.0317	-0.1047	0.1396	0.011		-0.1106	0.1408	-0.035	0.2287	-0.3824	0.0481	0.3306	0.0097	0.1216
186	1550	2	199444946	199.445	2q32.3		STAT4	0.1412	0.087	-0.0405		-0.0207	-0.0456	0.1265	0.2587	-0.0247	-0.1068	0.191		0.1612	0.2574	-0.133	-0.1313	0.078	-0.0261	0.0108	0.03	0.0062	0.0624	-0.0867	-0.0738	0.036	-0.0901	-0.2461	0.0317	0.037	0.0155	0.0278	-0.0366	0.1217	-0.0318	-0.1432	0.0214	0.0635	-0.2277		0.2864	-0.0117	-0.0583
187	1219	2	203357021	203.357	2q32.3		SHGC-144997	0.1153	-0.1083		-0.1876	-0.1785	-0.4899	-0.2914	-0.2991			-0.2202		0.0611	-0.2861	0.2571	-0.3332	-0.0369	-0.0688	-0.0335	0.2484	-0.0101	-0.3922	-0.1796	-0.347	0.1068	-0.2253	-0.092	-0.3444	-0.098	-0.2082	0.0367	-0.0235	0.1712	-0.1125	-0.1706	-0.035	0.079	-0.3942	0.0944	0.0473		-0.2801
188	1030	2	205693222	205.693	2q33.1		SHGC-34671		0.0657	-0.0633	-0.0613	-0.0542	-0.077	-0.1352		0.0559	-0.0983	0.4008	-0.086	0.1425	-0.1174	-0.0107	0.0211	-0.0632	-0.0736	-0.1613	-0.0157	0.0357	0.0431	-0.0409	-0.1986	0.0822	-0.0432	-0.2041	-0.3501	0.0355	-0.0485	0.0516	-0.0625		-0.2939	0.0485	-0.1294	0.0559	-0.3554	0.0303	-0.0355	0.0433	-0.1501
189	240	2	210752755	210.753	2q33.2	KIAA0549		0.0656	0.055	0.3247	-0.0153	0.152	-0.255	-0.0548	-0.138	0.0507	0.1042	0.2236	-0.1723	0.2098	-0.0638	0.1681	-0.0909	-0.0741	-0.034	0.3734	0.2187	-0.1002	0.031	-0.1275	-0.2234	0.194	-0.0913	-0.1131	-0.1054	0.2653	-0.0533	0.1346	-0.0165		-0.1834	-0.0236	0.0595	0.099	-0.3064	0.0742	0.2161	0.0073	-0.2417
190	1367	2	212720839	212.721	2q33.3		N63597	-0.1403	-0.067	0.041	-0.2094	-0.2068	-0.2408	-0.3124		-0.088	0.0002	-0.1786	-0.1666	-0.2643		0.1852	-0.3043	-0.1481	-0.1604	-0.0002	0.0487	-0.2019	0.0297	-0.1927	-0.2597	0.103	-0.0229	0.0127	-0.2378	-0.1217	0.0023	0.0153	0.057	-0.2231	-0.1898	-0.3519	-0.1476	0.1852	-0.4946	0.0515	0.2428	0.1749	-0.0386
191	825	2	215214282	215.214	2q34		A006J11	0.0986	0.0196			0.0911	-0.0984	0.078	0.0342	0.0721	-0.075	0.3814	0.0758		0.0372	0.0194		0.115	-0.0484		0.065	-0.1266	0.2149	-0.2717	-0.0977	0.1114	-0.0262	-0.0376	-0.0686	0.0379	-0.0343	0.1304	0.0002		-0.2809	0.2586	0.0358	0.2568	-0.2842	0.0483	0.6255	0.0308	0.0834
192	339	2	216227577	216.228	2q34		D2S369	0.0077	-0.1543		-0.0253	0.0512	-0.3202	-0.1356		-0.1463	0.1126	0.0808	-0.1584	-0.1367	0.0523	0.3263		0.0108	-0.1532		-0.2403		-0.1094		-0.4467	0.039	-0.2163	0.0666	-0.1485	-0.1544	-0.1614	0.004	-0.0639		-0.2809	-0.0452	-0.0727	0.005	-0.4026		0.5046	-0.0814	-0.2218
193	281	2	217296109	217.296	2q34		M	0.0745	-0.0096	0.0614	0.0478	0.0318	-0.2149	-0.1031	0.038	-0.0792	-0.0258	0.3397	-0.1243	-0.0129	-0.1586	0.1759	-0.1696	-0.0069	-0.0777	0.167	0.1465	-0.0108	0.0065	-0.0501	-0.1418	0.078	-0.0018	0.0476	-0.2	0.0596	-0.1827	0.0658	0.0627	0.1034	-0.2201	-0.0217	-0.0113	0.0517	-0.3209	0.108	-0.0687	-0.0354	-0.0699
194	1526	2	219531762	219.532	2q34		MAP2	0.1724	-0.0239	0.1909	-0.1297	-0.0055	-0.2326	0.1389	-0.1831	0.0581	0.1654	0.124	-0.0779	0.1071	0.1678	0.0658	-0.1073	-0.062	-0.0491	0.0665	0.2702	-0.2729	0.0966	-0.1009	-0.3702	0.199	-0.1236	0.2672	-0.0302	0.0316	0.0538	0.0615	0.1116	0.2339	-0.0154	-0.0183	0.0043	0.1559	-0.2215	0.0481	-0.0772	0.1785	0.1019
195	1528	2	220035267	220.035	2q34		ACADL	-0.2067	-0.0081	0.0208	-0.0535	0.2006	-0.1787	0.0097	-0.1821	-0.0273	-0.0086		-0.1092	0.1132	0.0336	0.047		-0.1456	-0.0861	0.3054	0.1407		0.1348	-0.2281	-0.1123	0.3189	-0.1309	0.1243		0.0267		0.0916	0.1304	0.0364	-0.0218	-0.1263	-0.0544	0.1142	-0.3059	-0.0521	-0.1422	0.1421	-0.0515
196	1530	2	220095506	220.096	2q34		MYL1	0.0847	0.1075	0.1144		-0.0059	0.0461	-0.0297	-0.0471	-0.4213	-0.0858	0.242	-0.0559	-0.0009	-0.1063		-0.1905	-0.0131	-0.1076	0.0439	0.269	-0.2514	0.1086	-0.1713	-0.4803	-0.0229	-0.2699	-0.0154	-0.1847	-0.1497		-0.0945	-0.1233	0.1631	-0.1207	-0.3375	-0.1024	0.1291	-0.3045	-0.0993	-0.1657	-0.0052	-0.1805
197	1606	2	220370719	220.371	2q34		LANCL1	0.4001	-0.0239	0.0963	-0.1001	0.0894	-0.1408	0.0037		-0.5215	-0.1007			0.153	0.0195	0.3223	-0.0466	-0.0906	0.001	0.1246	0.2248	-0.307	0.5392	0.0017	-0.3798	0.0788	-0.1172	0.3153	-0.1259	-0.0088	-0.4502	0.0208	-0.029	0.07	-0.1769	-0.0497	0.014	0.1511	-0.4194	-0.1594	-0.0903	-0.0101	-0.4212
198	593	2	224535950	224.536	2q34	BARD1		-0.0243	-0.0484	-0.0602	-0.0645	-0.2094	-0.1996	-0.0633	-0.1139	-0.1752	0.1109	0.1069	-0.1349	0.0471		0.2277	-0.0043	-0.0358	-0.1175	0.0359	0.1225	-0.0284	-0.0567	-0.1527	-0.4309	0.1463	-0.1801	0.2128	-0.2485	0.006	-0.0122	-0.0124	-0.0271	0.0865	-0.1778	-0.2251	0.0172	-0.0208	0.1667	0.0375	-0.0942	0.0623	-0.0486
199	1534	2	229145895	229.146	2q35		IHH	0.4124	0.1681	-0.0651		-0.1542	-0.0049	-0.0888	0.2349	0.13	-0.2646	0.4833	0.0358	0.0184	0.0743	-0.1363	0.0056	0.0786	-0.053	-0.0514	0.0586	0.1442	0.216	-0.0577	-0.0964	-0.0316	0.0829	0.0766	0.0382		-0.1577	0.1015	0.0343	-0.3635	-0.103	-0.0069	0.1269	-0.0618	0.1229	0.0192	-0.0669	-0.0834	0.1187
200	712	2	229721620	229.722	2q33-q36	INHA		0.4579	-0.0498	-0.1677		-0.0013	0.055	-0.0214	-0.0575	0.1751	-0.0702	0.589	0.1259	0.0481	0.1461	-0.1499	0.1959	-0.0115	-0.0319	0.1392	-0.1844		0.3056	-0.1329	-0.0154	0.0411	0.1346	0.2332	-0.0578	0.0999	0.0885	0.0672	0.0178	0.0057	-0.2119	-0.1356	0.0603	-0.0996	0.1159	-0.1444	-0.272	-0.0896	0.1202
201	1382	2	230866330	230.866	2q35		SHGC-130601	0.1507	0.0653	0.1624	0.1098	0.2212	-0.1457	-0.0022	-0.0763	-0.0893	-0.0656	0.0733	-0.0164		0.0303	-0.1134	-0.202	-0.0258	0.119	0.053	0.1019	-0.1309	0.0592	-0.1503	-0.2678	0.1198	-0.2486	0.2325	0.0295	-0.1291		0.0422	-0.0099	0.1385	-0.1355	0.1751	-0.0333	0.0313	0.2638	-0.1003	-0.1559	0.1012	-0.0287
202	369	2	233288682	233.289	2q35		D2S360	0.2998	0.1547	0.0463	0.1321	-0.1325	0.0426	-0.1553		-0.0747	-0.2031	0.3554	0.1306	-0.026	-0.0095		-0.1526	-0.0604	-0.0326	0.2011	0.1647	-0.2728	0.1622	-0.2234	-0.0218	0.1216	-0.032	0.0128	-0.1566	0.0807		0.1711	-0.0958	0.1635		-0.0193	0.0073	-0.0193	0.2688	-0.0181	-0.1671	0.005	-0.0277
203	885	2	235392248	235.392	2q36.1		stSG10275	0.2564	0.0686	0.0305	0.0621		-0.0683	0.0775	-0.1348	-0.0521	-0.058	0.3586	-0.088	0.2732	0.1267	-0.0514	-0.055	-0.0336	-0.0445	-0.0826	0.1704		0.0754		-0.3186	-0.0304	-0.1259	0.0092	-0.2123	-0.0183	-0.0942	0.0554	-0.0253		-0.2184	0.0672	-0.0127	0.0027	0.1297	0.0318	-0.1225	0.0329	0.0844
204	81	2	239478873	239.479	2q36.3		D2S260	0.0823	0.1032	-0.0531	0.0371	-0.1859	-0.1265	-0.0449	0.0626	-0.1176	-0.0949	0.2624	-0.1056	-0.1011	-0.2982	-0.0787	-0.0303	-0.0344	-0.0664	-0.0916	-0.0411	-0.1169	0.0724	-0.1421	-0.1531	0.1278	-0.0689	0.1112	0.1173	-0.1063	-0.0387	0.1136	0.039		-0.1871	0.0607	-0.0305	0.0641	-0.0188	0.0367	0.5341	0.0031	-0.1393
205	1129	2	240531959	240.532	2q36.3		U36499	0.3202	0.0014	0.0098	0.1206	-0.1702	-0.228	0.0363	-0.0791	0.0438	-0.0289	0.1335	-0.2223	0.1129	-0.2416	0.0307		0.047	-0.0189	0.2752	0.1605	-0.2301	0.0851	-0.0874	-0.2884	0.052	-0.0926	-0.0443	-0.0338	-0.059	-0.087	0.0445	-0.1076		-0.0953	0.116	-0.0586	-0.0147	0.0789	-0.0198	-0.1528	0.0321	-0.2334
206	1587	2	243351412	243.351	2q37.1		ALPI	-0.0449	-0.0014	0.2373	-0.0508	-0.0299	-0.0904	-0.2648	-0.049	-0.2481	-0.1049			-0.0405		0.0557	-0.0349	-0.0951	-0.1094	0.2651	0.1774		-0.1252	-0.1569	-0.2288	-0.0991	0.0385	-0.0737	-0.2559	-0.063	-0.3941	-0.0964	-0.1447	0.2852	-0.3043	-0.1089	-0.0787	0.1054	0.0585		-0.0097	-0.1376	-0.3361
207	248	2	243693754	243.694	2q37.1		D2S2344	0.2216	0.1111	-0.0168	-0.1067	-0.0046	-0.0479	-0.2532		-0.0712	-0.0663	0.2442	-0.0088	-0.1414	-0.2679	-0.2744		-0.1436	-0.1331	0.2779	0.1493	0.0373	0.1259	-0.1447	-0.0741	0.111	0.035	-0.0368	-0.1015		0.1302	0.0918	0.0297		-0.2445	0.0125	-0.1934	-0.0128	0.0416	-0.0041	0.0177	-0.2701	-0.044
208	1360	2	243962067	243.962	2q37.1		A001U38	-0.1426	-0.0554	-0.1503	0.0795	-0.0878	-0.1547	-0.1351		-0.1961	-0.1696	0.072	-0.2242	0.1308	-0.2466	-0.0134	-0.1874	-0.0887	-0.0557	0.2252	0.0882	-0.0108	-0.103	0.0056	-0.1949	-0.0899	0.0379	-0.2518	-0.0848	-0.0495	-0.0608	-0.0727	-0.0775	0.0366	-0.1549	-0.0525	-0.0493	-0.0142	0.073	0.0185	0.0681	-0.061	-0.0619
209	237	2	246238218	246.238	2q37.2		D2S336	0.6925	-0.027	0.0163	0.0967	-0.0004	-0.3418	0.0509		-0.0596	-0.0611	0.3244	-0.1662	-0.0836	-0.0568	0.0354	0.0416	-0.0079	-0.0394	0.2492	0.1791	-0.1302	0.0251	-0.163	-0.1935	0.027	-0.0723	-0.1275		0.0017	-0.0605	-0.0473	-0.0249		-0.139	0.1141	-0.0854	-0.0154	0.256	-0.0558	0.0177	-0.1364	-0.2182
210	907	2	247307140	247.307	2q37.2		D2S2202	0.6443	-0.076	-0.2258		-0.0625	-0.1	-0.2723			-0.1112	0.4207	0.1654	-0.2436	-0.3398	-0.1354		-0.0555	-0.0319		-0.0783	-0.2526	0.3621	-0.265	-0.1776	0.0485	-0.0697	0.1951	-0.2344	-0.0396	0.1354	0.0767	0.0891			0.2361	-0.0069	0.0126	0.2224	-0.0628	0.0855	-0.0424	-0.0389
211	45	2	248176207	248.176	2q37.3 qter		2q terminal	-0.0815	0.0016	0.0764		0.0088	-0.2325	0.0665	-0.0299		-0.0303	0.2394		0.2023	-0.1187	-0.0082		-0.0169	-0.0931	-0.2644	-0.036	0.014		0.1614	-0.2875	-0.1668	-0.1815	-0.1217	-0.0796	0.1177	-0.2633	-0.1561	-0.0211	-0.0296	0.0203	0.3217	0.1571	0.1245	-0.1291	0.0199	0.406	-0.1161	-0.3766
212	1216	2	249048431	249.048	2q37.3		N31909	0.6032	0.173	-0.1021		0.0777	-0.1016	-0.1275	0.157	0.0354				0.0632	-0.3253	-0.3214		0.1532	0.097	-0.0391	-0.2958	0.097	0.1303	0.1195	-0.2101	-0.2244	-0.0381	-0.0763	-0.0047	-0.0435	-0.1524	-0.034	-0.0905	0.0026	-0.0553	0.3894	0.162	-0.0804	0.1067	-0.1112	0.3104		-0.0938
213	153	3	796548	0.796548	3p26.3 pter		3p terminal	0.6483	0.2683		-0.1231	0.1033	-0.2288	0.0065				0.0549	-0.129	-0.0467		-0.0608	-0.0859	0.2131	0.0149		-0.1548		0.0052	-0.1242	-0.1121	-0.142	-0.332	-0.1366	-0.347	-0.2516	0.0564	-0.0372	-0.0621		0.1274	-0.3689	-0.1676		0.2496	-0.1066	-0.1399	0.1953	0.1554
214	1407	3	2223013	2.22301	3p26.3		SHGC-742	0.6611	0.367	0.1037	-0.0212	-0.0996	-0.1981	-0.0398	-0.0511	-0.3851	-0.14		0.0522	-0.1496	0.0988	-0.1228	-0.0328	0.1147	-0.1129	-0.0423	0.0439	-0.2561	-0.0279	-0.0424	-0.3787	-0.0306	-0.2261	-0.2036	-0.3142	-0.2145	0.21	-0.2119	-0.0977	0.2322	0.0374	-0.5181	-0.1157	0.1813	0.0475	-0.027	-0.0744	0.1687	-0.1946
215	1060	3	5269535	5.26954	3p26.1		D3S2485	-0.1484	0.4211		-0.0149	0.1415	0.0483	0.1607	-0.1591	0.0653	-0.0188	-0.3647	0.0544	-0.0395	0.2074	0.0646	0.0406	-0.0662	0.008	-0.1549	-0.083	-0.3803	0.07	-0.0743	-0.1258	-0.1281	0.0502	-0.1221	-0.5338	-0.0962	0.3035	-0.1692	-0.2053		0.1324	-0.4364	-0.0019	0.0141		-0.0025	0.0684	-0.0803	0.0946
216	163	3	10249426	10.2494	3p25.3		SHGC-15249	0.9921	0.4216	-0.1123	-0.0874	-0.0047	-0.2369	0.209	-0.084	0.0118	-0.0299	-0.118	0.0869	-0.1378		-0.263	-0.0331	0.172	0.0175	-0.3333	-0.0697	-0.2342	0.0604	0.119	-0.241	0.035	-0.2353	-0.175	-0.1385	-0.1729	0.1178	-0.1747	-0.062			-0.2753	-0.046	0.0143	0.2014	-0.0834	-0.073	-0.1388	0.122
217	494	3	11154084	11.1541	3p26-p24	LMCD1		0.2996	0.4291	-0.1633	-0.0077	-0.1786	-0.1629	0.2249	-0.154	-0.0622	0.0196	-0.0253	0.1934	-0.1204	0.0642	-0.1178	0.0064	0.0417	-0.1072	-0.075	-0.1953	-0.3589	0.1033	0.0426	-0.2357	-0.128	-0.1251	-0.3386	-0.3933	-0.083	0.3381	-0.1622	-0.0717	0.1845	0.0676	-0.2887	0.0863	-0.0463	-0.0183	0.0013	-0.1743	-0.1502	-0.0303
218	1368	3	11703365	11.7034	3p25.3		A002R42	0.6564	0.4797	-0.0228	-0.0456	-0.0854	-0.0746	0.033	0.0284	0.1412	-0.1212	-0.2193	0.287	0.0537	0.0181	-0.1687	-0.0919	0.0429	-0.0386	-0.2508	-0.1517	-0.2808	0.2062	0.0889	-0.1916	-0.0132	-0.0614	-0.3039		-0.0882	0.4138	-0.0528	-0.0627	-0.0063	0.0587	-0.3228	0.0475	0.0946	0.1652	0.0237	-0.1786	-0.1838	0.0679
219	749	3	13500080	13.5001	3p26.2	OGG1		0.5428	0.1423	-0.0379	-0.1475	-0.1536	-0.0965		-0.2371	-0.1648	-0.108	-0.1272	-0.1144			-0.0239	-0.1183	-0.0483		-0.1743	-0.1211	-0.1758	-0.1872	-0.0187	-0.3585	-0.1561	-0.1162	-0.2489	-0.2853	-0.0827	-0.0336	-0.2638	-0.1453	-0.123	-0.1922	-0.1147	-0.2345	-0.2093	-0.1132	-0.0248	-0.3782	-0.0622	-0.0745
220	528	3	18271284	18.2713	3p25	PPARG		0.7484	0.6331	-0.0975	0.0919	-0.0675	0.1165	0.1081	0.2086	-0.0864	0.3653	-0.1126		-0.0018	-0.0803		0.2021	0.0486	-0.0614	-0.0097	0.0898	-0.1928	0.3099	0.0304		0.1122	-0.1504	-0.0558	-0.3042	0.0274		0.0887	-0.049		0.0352	-0.2566	-0.0247	0.1588	0.247	0.0576	-0.1578	0.0694	0.1435
221	1253	3	21951843	21.9518	3p25.1		SHGC-144381	0.8292	0.243	0.1053			-0.0213	-0.0447	0.2837	0.3343	-0.1195	-0.0303	0.3853	0.0997	0.0742	-0.16	0.098	-0.0859	-0.0011	-0.0283	-0.3546		0.253	0.1751	-0.0605	-0.1045	0.2354	-0.4002	-0.2325	0.0445	0.3859	-0.1012	-0.1026	-0.0247	0.0205	-0.2397	0.0462	-0.0301	0.1994	-0.2261	-0.2448	0.1566	-0.0329
222	503	3	31345494	31.3455	3p24.3		D3S3598	0.4159	0.2394	0.0656	-0.1399	0.0468	-0.1076	-0.032	-0.1191	0.0365	0.0735		0.1522	-0.133	-0.0961	0.0469	0.0334	-0.1435	-0.1109	-0.1149	-0.0822	-0.0131	0.2102	0.0025	-0.1118	0.0962	0.0592	-0.2616	-0.3245	-0.079	0.3024	0.0498	-0.0328	-0.0561	0.06	-0.5606	-0.039	-0.0999	0.0147	-0.2354	-0.0972	-0.1213	-0.1599
223	36	3	32894252	32.8943	3p24	RARB		0.6584	0.2525	0.0415	-0.0903	0.0391	-0.1821	0.0474	-0.1577	0.0362	0.0709		0.2612	-0.0217		0.0798		-0.0182	-0.0614		-0.0627	-0.0518	0.0453	-0.0202	-0.2465	-0.1433	-0.1912	-0.2906	-0.5507	-0.2398	0.0834	-0.0276	-0.2277		-0.0093	-0.4043	-0.0269	-0.0555	0.0443	-0.0213	0.0618	-0.6014	0.1244
224	1431	3	35713377	35.7134	3p24.1		D3S1266	0.9317	0.337	0.4098	-0.1179	-0.0492	-0.2188	0.1019	-0.0341	0.0207	0.0558	-0.1817	0.0805	0.0808	0.0008	0.0625	-0.1726	-0.0202	-0.0508	-0.1188	0.2011	-0.1817	-0.0075	0.0964	-0.2952	0.0443	-0.0733	0.0941	-0.1905	-0.2679	0.3102	0.0421	-0.0699	0.2117	0.0386	-0.4898	-0.0732	0.2032	-0.011	-0.0536	-0.2113	0.1477	0.0584
225	959	3	37236206	37.2362	3p23		1294	0.7143	0.3452		-0.1286		-0.2017	-0.2037	-0.1259	0.0509	0.092	-0.1597	0.1229	-0.0922	-0.0075	-0.1679	-0.1813	-0.0844	-0.0737		0.1141	-0.4057	0.0143	0.0377	-0.291	-0.0209	-0.2319	0.0139	-0.4867	-0.1271	0.2272	-0.0037	-0.0583		0.0747	-0.3264		0.2864	0.1276	0.1328	-0.0884	0.2039	-0.0885
226	1268	3	43023996	43.024	3p22.3		stSG53442	0.3486	0.5771		-0.0657	-0.036	-0.0126		-0.1662	-0.0244	0.2079	-0.1621	0.3177	0.0908		-0.0647	0.1767	0.1157	0.1202		0.287	-0.4476	0.0256	0.1286	-0.2077	0.1978	-0.2743	-0.0176	-0.4	-0.1296	0.3537	0.1557	-0.1269		0.3481	-0.2499	0.0898	0.3393	0.2822	0.1321	-0.0922	0.2373	0.3666
227	1384	3	44373286	44.3733	3p22.2		SHGC-100966	0.0521	0.2611	0.1987	-0.147		-0.1257	-0.0636	0.0158	0.0923	0.302	-0.3206	0.1825	-0.0053	0.1832	-0.0056		-0.152	-0.0683	-0.228	-0.1172	-0.1315	0.1809	0.0514	-0.2139	-0.0912	0.0174	-0.2917	-0.351	-0.1219	0.2705	0.0555	-0.042	0.0456	-0.1077	-0.3444	-0.0639	0.3141	0.0933	-0.1533	-0.147	-0.1345	-0.1137
228	1080	3	45023800	45.0238	3p22.1		D3S3382	0.2664	0.5007	-0.2666	0.1233	0.148	0.028	0.2556	0.1116	0.2828	-0.0368	0.0266	0.3508	0.0745		-0.1689		0.0324	0.0391	-0.1791	-0.1611	-0.1311	0.3032	0.123	0.0404	-0.1439	0.125	-0.2595	-0.4171	0.0256	0.4014	-0.0013	-0.2065	-0.0057	0.0239	-0.2034	0.1188	0.0211	0.1355	-0.0431	-0.0129	-0.0693	0.1653
229	633	3	46769081	46.7691	3p22.1		SHGC-130512	-0.0173		-0.0943	0.034	0.2763	-0.0709	-0.1068	-0.0445	-0.2122		-0.1118			-0.0603	0.1665		-0.2232	-0.0394	-0.2746	-0.0896		-0.1198	-0.1358	-0.2348	-0.1058	0.0249	0.1597	-0.2587	-0.2407		-0.0823		-0.0589	-0.1897		-0.1707	-0.0169		-0.2997		0.0106	-0.0708
230	808	3	48349564	48.3496	3p21.33		SHGC-79299	0.1882	0.4852	-0.3244	0.0052	0.1417	0.065	0.0756	0.2968	0.2275	-0.0393	-0.0828	0.1175	-0.0062	0.0689		-0.125	0.0001	-0.0436	-0.232	-0.0171	-0.0112	0.3961	0.1094	-0.0235	-0.0126	0.0612	-0.2431	-0.4045	0.1234	0.3312	0.141	-0.1763		-0.0072	-0.2248	0.0132	-0.0596	0.0255	0.0213	0.1219	-0.4244	0.0174
231	950	3	52008126	52.0081	3p21.32		SHGC-101704	0.1122	0.3907	-0.2168	-0.0468	0.0338	-0.1413	0.1234		0.0854	-0.0497		0.1491	-0.055	0.1475	-0.1336		0.0101	-0.0066	-0.2828	-0.1548	-0.0457	0.0485	0.0983	-0.1471	-0.1624	-0.0902	-0.3235	0.0292	-0.1253	-0.3447	-0.0514	-0.088		0.0564	-0.1778	0.0339	-0.0376	0.1446	-0.0311	-0.0494	-0.4703	-0.0264
232	704	3	52729584	52.7296	3p22-p21.33	TGM4		-0.2842	-0.0208	0.0409	-0.0809	-0.3191	-0.0268	0.0216	0.151	0.1828	0.0027	-0.0015	0.3484	-0.0161	-0.0154	-0.2601	-0.0108	-0.0475	-0.1226		-0.1754	-0.173	0.2107	0.0767	-0.0845	-0.1547	0.0093	-0.1214	-0.3203	0.0248	-0.3429	0.0137	-0.0678	-0.0815	0.0346	-0.3273	-0.0294	-0.0868	0.1235	-0.1585	-0.1273	-0.3629	0.0459
233	1166	3	53048552	53.0486	3p21.31		SGC34650	-0.3017	0.0375	-0.2851	-0.0144	0.2539	-0.0975	-0.0846	0.1704	0.1365	-0.0289		0.1402	-0.0834	-0.0605	-0.0309	0.0501	-0.1335	-0.0233	0.109	-0.1097	-0.2161	0.1854	0.057	-0.0365	0.0615	0.1333		-0.3975	-0.0814	-0.3557	0.088	-0.2554		0.0159	-0.4274	-0.0595	0.0007	0.2164	-0.0505	0.0739	-0.5602	-0.0078
234	640	3	53532890	53.5329	3p21.3	LIMD1		-0.0141	-0.0009	-0.3323	-0.1083	-0.1069	-0.0442	-0.2533	0.0777	-0.0372	-0.0892	-0.0789	0.0831	-0.0751		-0.0983	-0.0432	-0.0363	-0.008	-0.1242	-0.214	0.4523	0.0172	0.0639	-0.1024	-0.0329	-0.0111	-0.1619	-0.3207	-0.0235	-0.2291	0.0838	-0.1521	0.0272	-0.1193	-0.3867	0.0473	-0.1199	0.1522	0.0023	-0.1264	-0.5487	-0.0688
235	671	3	57490056	57.4901	3p21.3	IFRD2/RASSF1		-0.2445	-0.0411	-0.635	-0.0791	-0.0837	-0.1437	-0.1168	-0.0138	0.3014	-0.253	0.0232	0.0057	0.1884	0.1942	0.0209	0.1939	-0.0751	0.0117	0.2057	-0.0793		0.0711	0.351	0.0052	-0.1112	0.1101		-0.3831	0.1309	-0.2381	-0.0153	-0.1211	0.1192	-0.0095	-0.2887	0.1008	-0.0961	0.0428	-0.0404	-0.1074	-0.2749	-0.1131
236	713	3	57590058	57.5901	3p21.3-p21.2	HYAL1		0.3349	0.0613	-0.4587	-0.1346	0.031	0.1041	-0.1772	-0.1113	0.2685	-0.373	0.2609	0.1309	-0.136	0.1499	-0.1464	0.0247	-0.0157	-0.0504	-0.0913	-0.3119	0.3562	0.2759	0.1861	0.1266	-0.0921	0.2555	0.0461	-0.2527	-0.0397	-0.1244	0.0545	-0.0044	-0.1048	0.0288	-0.2999	0.1546	-0.2325	0.0487	0.0783	-0.2315	-0.26	0.1025
237	261	3	58234783	58.2348	3p21.31		RP11-89F17	-0.0502	0.0344	-0.0003	-0.1677	0.16	-0.2428	-0.2307		-0.0967	-0.1053	0.0314	0.0189	-0.1618		-0.0691	-0.2054	-0.0441	-0.0899	-0.2639	0.0003	-0.1699	-0.0344	0.0361	-0.2296	0.0478	-0.1251	-0.3137	-0.1626	-0.1928	-0.1575	-0.0618	-0.0014	0.1316	-0.0826	-0.4213	-0.1195	0.0733	0.0838	-0.0277	-0.1381	-0.0087	-0.132
238	717	3	58354549	58.3545	3p21.1	ARP		-0.2238	0.1012	-0.0664	-0.2801	-0.1272	-0.0165		-0.0104	-0.0844	-0.1343	-0.1358	-0.056			-0.0193	-0.0687	-0.0659	-0.135	-0.0952	-0.0315	-0.2435	-0.033	-0.1954	-0.1995	-0.1162	-0.0417	-0.1217	-0.3922	-0.1038	-0.2518	-0.024	-0.0702	-0.0313	-0.1925	-0.3382		0.0139	0.0022	0.004	-0.0908	-0.0938	-0.0396
239	632A	3	58983569	58.9836	3p21.1	ACY1		-0.2127	0.0781	-0.2351	-0.1422	-0.0845	-0.0292	-0.2447	-0.0219	-0.0762	-0.2293	0.134	-0.1266	-0.1931	-0.0625	-0.1963	0.0213	0.0123	-0.1427	-0.1131	-0.1762	0.1148	-0.1319	0.2156	-0.038	-0.0092	0.0425	-0.3252	-0.246	-0.0815		0.0448	-0.0598	-0.0498	0.0163	-0.3831	0.1135	0.1503	0.0609	-0.0273	-0.0988	-0.1608	-0.2843
240	748	3	59692495	59.6925	3p21.3	BAP1		0.1375	0.1081	-0.3284	-0.1174	-0.174	0.0145	-0.0987	0.0204	0.1171	-0.3775	0.0324	-0.0187	0.008		-0.1653	0.1585	-0.0227	-0.0272	-0.1383	-0.2951	0.0163	0.1165	0.153	-0.0871	-0.1747	0.0989	-0.1218	-0.3005	-0.1198	-0.3133	-0.0549	-0.1873	-0.0159	-0.0437	-0.3781	0.1089	-0.2045	0.0698	-0.194	-0.1675	-0.2482	-0.0259
241	678	3	60938522	60.9385	3p21.1	IL17BR		0.2091	0.221	-0.0728	0.0096	-0.0139	0.1115		-0.2848	0.0658	0.1918		0.491			-0.076		0.0434	-0.0793	-0.1725	0.0934			-0.3641	0.5707	-0.0703	0.1852	0.1115	0.1478	0.2262	-0.1285		0.0118	0.2296	0.0352	0.1672	0.019	0.0355	0.0743	-0.0034		0.1108	-0.1753
242	275	3	61995790	61.9958	3p21.2		D3S1582	0.1191	0.0417		-0.1358	0.1855	-0.129	-0.0427	0.0085	0.0066	0.0715			-0.2064	-0.1319	-0.1471	-0.1177	0.1075	-0.0287				0.2077		-0.1156	0.0988	-0.0857	-0.0245	-0.3752	-0.1206	-0.0396	-0.065	-0.0806		-0.1282	-0.2064	-0.0117	-0.07	0.2901		-0.0075	-0.1866	-0.0536
243	647	3	62928006	62.928	3p21-p14	Wnt-5a		0.031	-0.1047	-0.3863	-0.1255	-0.0613	0.1162	0.0602	-0.0857	0.0155	-0.0404	-0.0116	0.1273	0.0903	0.0299	-0.0011	-0.0973	-0.0529	-0.0576	-0.1494	-0.0941	-0.2251	-0.1051	0.0921	-0.245	-0.0266	-0.2513	-0.1889	-0.2052	-0.1406	-0.4742	-0.0988	-0.0179	0.053	0.1018	-0.4461	0.0926	0.044	0.0728	-0.1661	-0.0819	-0.0754	-0.305
244	376	3	63670664	63.6707	3p21.2		D3S3721	-0.0672	-0.0198	-0.2026	-0.1555	-0.0274	-0.0425	-0.0261	-0.263	-0.1195	0.0179	-0.0947	0.1448	0.1274	-0.0469	0.0191	-0.1271	-0.0563	-0.0711	-0.1964	-0.1979	-0.3468	-0.0827	0.1451	-0.2975	-0.057	-0.1935	-0.2855	-0.4767	-0.2133	-0.4297	-0.0529	-0.0505		-0.0191	-0.4027	0.0537	-0.0781	0.0648	-0.087	-0.1323	-0.0203	-0.0503
245	1354	3	64626320	64.6263	3p21.2		SHGC-149919	-0.2893	-0.0876	-0.3067	-0.1212		0.1172	-0.0482	0.0337	0.0784		-0.3279	0.0654	-0.0103	0.0759	-0.0316	-0.1103	-0.0902	-0.0603	0.0614	-0.1029	-0.0371	0.0775	0.1214	-0.1397	0.0704	-0.0455	-0.3168	-0.3277	-0.112	-0.4668	0.0427	-0.1095	-0.0147	-0.0391	-0.3297	-0.078	-0.0928	-0.0077	-0.1978	-0.2485	-0.0194	-0.1446
246	733	3	65081609	65.0816	3p21.2		D3S3616	0.0786	-0.0423	-0.036	-0.0822	-0.0083	-0.1067	-0.137	-0.1195	-0.1006	-0.0098	0.0381	-0.1393	-0.2344		0.0663	-0.2801	-0.0052		-0.051	-0.001		-0.0766	-0.2116	-0.371	-0.0993	-0.036	-0.0035	0.0173	-0.1872	-0.2449	-0.07	0.0151	0.0163	-0.1403	-0.5868	-0.1219	0.0741	-0.0751	0.0356	0.0022	0.1394	-0.2593
247	860	3	67982462	67.9825	3p21.1		SHGC-84349	-0.1893	0.029	-0.4402	-0.1118	0.1483	0.2059	0.0534	0.1287	0.1158	-0.0278	0.0678	-0.0001	0.1061	-0.0151	-0.1019	-0.1075	0.018	0.0089	-0.2482	-0.0944		0.1392	-0.1115	0.5532	-0.0725	0.0347	-0.2917	-0.2119	-0.0195	-0.3984	-0.0412	-0.1772		0.2021	-0.1781	0.0135	0.1332	0.6154	0.0044	0.0973	-0.0094	0.0966
248	341	3	69993082	69.9931	3p14.2	FHIT		-0.1914	-0.0504	-0.1497	-0.2037					-0.1128	-0.1482	-0.0733	-0.1648	-0.1528		-0.1078	-0.1999	-0.0628		-0.3435	-0.121		-0.0273	-0.088	-0.0085		0.3357	-0.5587			-0.2393		-0.1739	0.0734	-0.1315	-0.5058	0.0412		0.2115		-0.0466
249	18	3	71351663	71.3517	3p14.2	PTPRG		-0.306	0.0956	-0.2329		0.0003	0.1671		0.0162	-0.0432	0.0785	-0.1491	0.0939	0.1217	-0.0404	-0.0706		0.0116	-0.0018	-0.3715	0.187	-0.4307	0.0405	-0.123	0.3699	0.045	-0.1103	-0.1767	-0.4548	0.028	0.0593	0.012	-0.2424		0.0253	-0.3934	0.0581		0.1271	0.0474	-0.0333	0.0584	0.0409
250	1005	3	73147967	73.148	3p14.2		D3S1600	-0.0999	0.0743	-0.0338	-0.1117	0.1566	0.1324	0.1022	0.5767	-0.0496	0.0638	-0.1595	0.2494	-0.0154	-0.033	-0.1125	-0.0307	-0.0326	0.0239	-0.1905	0.062	-0.0747	0.1525	-0.0382	0.5095	0.0515	-0.0197	-0.046		-0.1015	0.4067	0.0749	-0.2766		0.0307	-0.2197	0.0089	0.084	0.1058	0.026	0.1919	0.1468	0.0375
251	348	3	74058792	74.0588	3p14.1		D3S3635	-0.1039	0.0538	-0.1611	-0.0546	-0.1581	0.2673	0.1449	0.1965	0.0201	0.0067	-0.0124	0.0563	-0.0916	0.0371	-0.1797	0.0309	0.01	-0.0466	-0.1356	-0.3158	-0.1952	0.1441	0.0115	0.3584	-0.067	-0.1559	-0.2027	-0.2345	-0.086	0.1471	-0.033	-0.249		-0.0567	-0.3033	0.0692	-0.0678	0.1555	0.07	-0.0585	-0.0639	-0.2908
252	1333	3	75822188	75.8222	3p14.1		H82976	0.2133	0.0109	-0.0556	0.1772	0.3657	0.2463	-0.0171	0.602	0.0937	-0.028	-0.192	0.0643	0.0458	-0.2352	-0.1155	-0.1255	-0.0354	-0.0135	0.2774	-0.0471	-0.3848		0.0272	0.5095	-0.0137	0.0262	-0.2059	-0.3395	-0.0938	0.1723	0.0211	-0.0811	0.1253	0.0044	-0.3192	-0.0463	0.1184	0.0667	-0.1503	-0.1028	0.0838	-0.0507
253	869	3	80286416	80.2864	3p13		SHGC-205	-0.2222	-0.0519	0.2602	-0.0071	0.0213	0.0541	0.0252		0.0025	-0.0844	-0.1689	0.025	-0.1343	-0.1319		-0.2819	-0.0216	-0.0885	-0.1659	0.0355	-0.3697	-0.0461	-0.0679	0.3651	-0.1044	-0.1938		-0.499	-0.0066	0.3172	-0.0473	-0.2078		-0.0608	-0.3213	-0.0532	0.0634	0.065	-0.0009	-0.1354	0.0468	-0.0004
254	900	3	83790831	83.7908	3p12.3		A009C45	-0.1104	0.0111	-0.1118	-0.0366	0.0255	0.2405	-0.0283			-0.007	-0.0192	0.0864	0.0382	-0.1816	0.0101	-0.0411	-0.1156	0.023	-0.0868	-0.0597		0.0837	-0.1549	0.3016	0.0336	0.1106	-0.2867	-0.2764	0.0105	0.3318	0.0344	-0.3195		0.0358	-0.3319	-0.1024	-0.0596	0.4641	0.0483	-0.0331	0.1109	0.1198
255	549	3	84688806	84.6888	3p12.3		D3S3369	-0.289	0.0589	-0.0342	-0.1861	0.0217	0.3615	-0.1155	-0.2294	0.0453	0.0635	0.0367	0.1029	-0.1974	-0.2207	-0.1362	-0.0288	-0.0308	-0.0802	0.0179	-0.0082	-0.1857	0.3078	-0.1258	0.3913	-0.0734	0.0026	0.1341	-0.3477	0.0192	0.0869	-0.0274	-0.1041	0.0622	0.064	-0.5007	0.0028		0.4731	0.0476	0.0638	0.0811	-0.0117
256	881	3	91432175	91.4322	3p12.2		SHGC-85103	-0.3826	-0.0572	0.3695	-0.1468	0.1212	0.094	0.0289	-0.3522	-0.0729	0.0039	-0.1416	-0.2884	-0.1378	0.0336	0.1998	-0.013	0.0683	0.0398		0.1484	-0.0513	-0.1108		-0.0382		-0.3311	-0.2317	-0.2318		0.1528	-0.0829	0.0136		0.1186	-0.0137	-0.0315	0.2247	0.013	0.0975	0.0429	0.1624	0.0865
257	909	3	94755692	94.7557	3p12.1		D3S3962	-0.0394	-0.0104	0.2089	-0.1459	-0.0618	0.0166	0.0267			0.0007	-0.0674	-0.0883	-0.0917	0.1366	0.0197	-0.2025	0.0062	-0.0429		0.2722		-0.019		-0.0484	0.0572	-0.1188	-0.0616	-0.3048	-0.1716	0.2256	0.0066	-0.1874		0.0077	-0.3893	-0.0659	0.1409	0.1625	0.1147	0.0402	0.206	0.1345
258	1419	3	100707794	100.708	3p11.2		SHGC-86127	0.0686	0.0479	0.2738	-0.1035	-0.0739	0.1589	0.1337	0.0284		-0.0792		0.0319	0.1338	0.1041	-0.024	-0.361	0.0624	-0.0318	0.0452	0.0848	-0.1616	-0.1115	-0.0016	0.0842	0.0028	-0.0743	-0.0216	-0.2879	-0.2177	0.1334	0.0348	0.1579	0.1349	-0.0547	-0.0763	-0.0053	0.3358	0.1395	0.0598	-0.2463	0.1166	-0.0054
259	1217	3	108671895	108.672	3q12.1		sts-Z28409	-0.0105	0.2954	-0.033	0.0154	-0.1621	0.2462	-0.0875	-0.0449	0.0174	-0.005	-0.1086	-0.0421	-0.0154	-0.1364	-0.0523	-0.1764	0.0197	-0.0204	-0.001	0.1303	0.0855	0.1013	0.0336	-0.2829	0.1531	-0.0982	-0.4517	-0.4101	-0.133	0.1813	-0.0007	0.2164	0.0226	0.0005	0.0409	0.0272	0.1195	0.4577	0.0282	-0.16	0.2975	0.1
260	488	3	113508148	113.508	3q12	TFG		-0.1271	0.3301	0.2505	0.0111	-0.0161	0.3333	0.0038	0.0486	-0.074	0.1249	-0.0732	0.0536	-0.2573	-0.0724	-0.1003	0.0008	0.0574	-0.0825	-0.0574	0.1692	-0.2153	0.1958	-0.0148	-0.1141	0.2455	-0.1355	-0.0696	0.1501	-0.0675	0.2751	0.1141	0.0649	0.1623	-0.0208	-0.0484	-0.0051	0.091	0.473	0.0126	-0.0973	0.0538	-0.0632
261	999	3	114338544	114.339	3q12.3		D3S3056	-0.0029	0.1209	-0.0119	-0.0274	-0.2147	-0.0612	-0.0448	-0.2085	0.0439	-0.0293	-0.1194	-0.2397	-0.0929	-0.283	0.0664	-0.3489	-0.0343	0.0394	0.029	0.1319		-0.2012	-0.0748	-0.3016	0.1117	-0.2849	-0.0531	0.0328	-0.233	0.0777	0.1617	-0.1102		-0.0363	0.0062	-0.0706	0.0153	0.3299	-0.0024	-0.0843	0.1108	-0.235
262	992	3	119608270	119.608	3q13.12		SHGC-15986	-0.3592	0.2647	0.4483	-0.0643	-0.0777	0.1371	-0.0422	-0.1157	-0.1104	0.1406	-0.2598	0.1206	-0.19	-0.1237	0.0421	-0.3504	-0.0079	-0.1091	-0.1084	0.2699	-0.1853	-0.2226	0.0634	-0.272	0.1766	-0.1528	-0.1203	-0.205	0.0448	0.1497	0.3335	0.0824		0.0133	0.1499	-0.0399	0.21	0.4809	0.1504	-0.1644	0.1619	0.1053
263	490	3	122040597	122.041	3q13.13		stSG28002	-0.2265	0.3649		0.0356	0.1007	0.3642	0.1721	0.0347	0.0032	0.089	-0.0678	0.238	-0.0948	0.1086	0.2603	-0.0683	0.0483	-0.0568			-0.1805	0.2187	0.0666	-0.0333	0.1379	0.1175	0.0726	0.103	-0.0956	0.3403		0.088		0.0299	-0.205	-0.0599	-0.1685	0.1643		0.2029	-0.0732	-0.1549
264	66	3	127812597	127.813	3q13.2		D3S3675	0.0601	0.4303	0.2219		-0.0969	0.3398	0.1894	0.1734	0.0163	-0.0696	0.0412	0.1082		-0.11	-0.015		0.0463	-0.026	-0.1653	0.0345	-0.2342	0.1035		-0.0179	0.0753	-0.0243	-0.1727	0.2528	-0.1448	0.197	0.1874	0.0781		-0.0809	0.1676	0.0462	0.0586	0.4283	-0.0052	-0.2022	0.0017	-0.0194
265	1016	3	128032687	128.033	3q13.2		stSG50424	-0.1599	0.1034		-0.0083	0.1076	-0.1084	-0.0655	0.0827	-0.0721	0.0003	-0.1281	-0.0796	-0.1679	-0.3073	0.1809	-0.2984	0.0553	-0.0013		0.1216		-0.018	-0.0753	-0.0633	0.1801	-0.0402	-0.1107	0.1079	0.0687		0.1882	-0.1048		-0.1233	-0.0866	-0.0821	0.1601	0.3473	-0.0426	0.0955	0.3274	-0.0433
266	837	3	128350799	128.351	3q13.31		Cda1gd09	0.0192	0.1808	-0.0123	0.0562	0.0545	0.1537	-0.0644	0.1632	0.0906	-0.0162	-0.1071	0.0252	-0.1447	-0.0419	0.1563		-0.032	-0.0219	-0.0063	0.0683	-0.4487	0.1496	-0.1325	-0.0632	0.1212	0.091	-0.2803	0.0711	-0.0998	0.2554	0.1872	0.0351		-0.1276	0.0244	-0.0326	0.1565	0.3844	0.022	-0.0927	0.0624	0.033
267	1102	3	137131471	137.131	3q13.33		SHGC-85203	-0.3108	0.0942	0.281	-0.0886	0.0532	-0.1033	-0.199		-0.0741	0.0037	-0.2023	-0.1826	-0.0559	-0.3054	0.2949	-0.3513	0.0034	-0.1234	-0.1491	0.2825	-0.2878	-0.1687	-0.0032	-0.2777	0.0765	-0.1214	-0.1778	-0.2969	-0.0273	0.0705	0.0388	0.0134		-0.0431	-0.0795	-0.0851	0.1015	0.328	-0.0337	-0.1353	0.1257	-0.1488
268	1186	3	141264809	141.265	3q21.1		D3S2316	0.0867	0.3538	-0.0969	0.0958	0.0845	0.1508	0.2509	0.2315	0.0949	0.0693		0.1556	0.1217		-0.0345		0.0899	0.0167	-0.0726	-0.0077	-0.0202	-0.0888	0.067	-0.0551	0.0249	0.0335	-0.2281	0.2242	-0.1266	0.2312	0.1868	0.21	0.0842	-0.0327	0.2578	0.0452	0.052	0.5987	-0.058	-0.0379	-0.1473	0.0731
269	407	3	142310179	142.31	3q21.2		D3S1551	-0.0905	0.2939	0.1221	0.1819	0.1067	0.1723	-0.0371	0.0442	0.0929	0.0876	-0.0813	0.0695	-0.1243		0.2276		-0.0986	-0.0339	-0.226	-0.0477	-0.1126	0.002	0.1785	0.0263	0.0993	-0.0053	-0.2535	0.195	-0.0708	0.0535	0.1759	0.0331	0.1053	-0.036	-0.0327	-0.0231	-0.1079	0.4712	-0.2807	-0.1233		-0.0474
270	1050	3	142367675	142.368	3q21.2		SHGC-1692	-0.0028	0.2748		0.0722	-0.0417	0.2716	-0.1201	0.2489	-0.0237	-0.1296	-0.092	0.0392	-0.1009	-0.1855			-0.0504	-0.0646		-0.1348	0.035	0.1529	0.0626	-0.004	0.0576	0.0671	-0.3266	0.0497	-0.198	0.2289	0.0866	0.1866		-0.079	0.132	-0.0562	0.0704	0.3281	-0.0704	-0.107		-0.2
271	765	3	147226579	147.227	3q21.3		D3S3116	-0.159	0.3013	-0.1046	-0.0322	-0.208	0.2549	-0.0728	-0.1011	-0.2001	-0.2139	-0.0505	-0.2728	-0.03		-0.2266	-0.1171	-0.0141	-0.0648	0.1412	-0.0136	0.0103	-0.0883	-0.0807	-0.1577	-0.0425	-0.1379	-0.3519	-0.0992	-0.021	-0.0484	-0.0004	0.0112	-0.207	0.0068	-0.0618	-0.0093		0.2704	0.0741	-0.1534	-0.2327	-0.0205
272	625	3	151087329	151.087	3q21-q23	ACPP		-0.2032	0.0135	0.2335	0.076	-0.2455	-0.0037	-0.0691	0.0223	-0.0039	0.0318	0.1015	0.1118	-0.078	-0.0604	0.1714	-0.2082	-0.1046	-0.0911	0.1864	0.2135	-0.1482	-0.0813	-0.1035	-0.1846	0.1685	-0.1813	-0.1369	0.0399	-0.1492	0.1328	0.0271	-0.0178	0.0547	-0.1062	-0.1405	-0.0484	0.0064	0.343	0.0299	-0.0469	-0.0239	-0.1287
273	502	3	152550593	152.551	3q21	TF			0.2254	0.2243	0.0875	0.0454	0.1821	-0.0415	0.1467	0.0124	0.0746	0.0473	0.0817	0.0673	-0.0335	0.156	-0.1183	-0.0084	-0.1005	0.0604	0.0976	-0.0348	0.2758	0.0461	0.0006	0.1976	0.0308	0.0518	0.0611	-0.1451	0.4332	0.1885	0.0015	0.124	0.0196	0.0714	-0.0328	-0.0435	0.3904	-0.072	0.0843	-0.0245	-0.1137
274	871	3	153749366	153.749	3q22.1		CTD-2125O15	-0.1588	0.2772		0.272	0.14	0.3706	0.1938		0.1226	-0.0587	-0.0363	0.1586	-0.0075	0.1379	0.09	0.0887	-0.0303	0.0044		0.0573	0.2421	0.2004	0.1795	0.0729		-0.1669	0.1561	0.3615	-0.066	0.4409	0.1555	-0.0853		0.0081	0.3039	0.0809	-0.0972	0.4911	-0.0474	-0.0231	-0.0848	-0.0518
275	195	3	153818025	153.818	3q22.2	Gene		-0.1681	0.0565	0.1123	0.2548	0.045	0.1725	0.1765	0.2145	-0.206	-0.0321	-0.1393	0.2785	0.115	-0.0692	0.1749	0.0512	-0.0081	-0.0215	-0.0324	0.0391	0.1589	0.1912	0.1492	-0.1821	0.1335	-0.1453	0.0759	0.3387	-0.2221	0.2062	0.128	-0.0765	-0.0225	0.0906	0.0857	0.1351	-0.0208	0.5115	-0.1549	0.0689	-0.1687	-0.0547
276	418	3	157501178	157.501	3q23		D3S1576	-0.1024	0.0935	0.1083	0.0748	-0.1477	-0.0605	-0.0009	-0.0268	-0.1103	0.0569	-0.0563	0.0586	0.02	-0.0251	0.3096	-0.1734	-0.0952	-0.0771	-0.0458	0.1407	-0.3036	-0.2041	-0.062	-0.2023	-0.0016	-0.2735	0.026	-0.0439	0.0115	-0.0399	0.213	-0.0352	0.1718	0.1566	-0.0784	-0.018	0.0838	0.4453	-0.0829	-0.079	-0.0006	-0.1958
277	567	3	159743217	159.743	3q23		D3S3554	0.0423	0.0524	0.0368	0.1905	-0.012	0.1017	0.2746	-0.0013	-0.0015	0.1314		0.1383	0.0201	-0.0642	0.1518	-0.2953	-0.0692	-0.0545	-0.1613	0.0921	-0.2405	0.1372	-0.0378	-0.043	0.1071	-0.0245	-0.0064	0.0989	-0.2113	0.3174	0.2267	-0.0564	0.0967	0.0077	-0.1232	0.0438	-0.0834	0.3609	-0.1719	0.2499	-0.0206	-0.1658
278	1311	3	161831371	161.831	3q23		stSG31720	-0.1303	0.2987	0.4507		0.0206	0.3253	-0.0305	0.2999	0.1237	-0.1542	-0.0333	0.0846	-0.0638	-0.0359	-0.0141	-0.1934	0.002	-0.0096	0.2037	0.0814	0.0454	0.2862	-0.0861	0.1451	0.0672	0.1677	0.1888	0.2606	-0.0522	0.2595	0.2642	-0.0154	0.0484	-0.0634	0.0531	0.0492	0.0479	0.4778	0.0207	-0.1626	-0.0611	0.1275
279	421	3	163320502	163.321	3q23		D3S3546	-0.0341	0.1785	0.1508	0.0219	-0.0209	0.2271	-0.0196	-0.0512	0.0268	0.0674	-0.0648	0.1494	0.0783	0.0014			-0.0815	-0.0681	0.2088	0.2055	0.0482	0.107	0.1028	-0.0972	0.1295	-0.0614	0.1321	0.1666	-0.0378	0.1352	0.2717		0.021	-0.0014	-0.0662	-0.0989	0.0531	0.3745	0.0522	-0.2364	0.0202	0.0286
280	71	3	165796988	165.797	3q24		D3S1557	-0.0727	0.0858	0.061	-0.1158	0.2176	-0.0887	-0.0459		-0.2139	0.0912	-0.07		0.021			-0.3276	-0.0277	-0.0712	-0.1016	0.3009		-0.0849		-0.2898	0.0708	-0.202	0.3348	-0.2253		0.1515	0.184	-0.1086	0.0733	-0.0243	-0.2019	-0.0219	-0.0056	0.4331	-0.0161	-0.1964	0.1174	0.0399
281	1145	3	171786939	171.787	3q24		A001V27	-0.6371	0.1779	0.1113	-0.1091	0.0794	0.0279	-0.0781		-0.1291	0.0255	-0.2795	-0.0557		-0.3414	0.1006	-0.0629	-0.1933	-0.1042	0.062	0.1915	-0.1818	-0.0722	-0.0788	0.1514	0.1341		0.0178	-0.085	-0.1218	0.1419	0.1808	-0.1302		-0.0736	-0.0683	-0.114	0.0952	0.3242	0.0276	-0.08	0.065	-0.0499
282	436	3	172588074	172.588	3q24		D3S1279		0.2911	-0.0689	-0.0991		0.4091	-0.0852	-0.0122	-0.101		0.2259	-0.1024	-0.1123				0.1743		-0.0713	0.1839	-0.0118			-0.2628	-0.0936	-0.0053	-0.0495	-0.0571	0.0994				0.0566	-0.0412		-0.0074	0.0457		0.0223			-0.0555
283	861	3	176717191	176.717	3q25.1		Cda1ig01	-0.2276	0.2279		0.0242	0.1322	0.1764	-0.0136	-0.1001	-0.018	0.0042		-0.1034	-0.1615	-0.0279	0.1653		-0.1021	0.0079		0.1393	-0.0029	0.0785	-0.1519	0.325	0.0916	-0.0593	0.1421	0.2296		0.2931	0.2216	-0.0631		-0.0701	-0.0446	-0.0477	-0.1455	0.3733	0.1116	-0.1741	0.0678	0.086
284	556	3	177545137	177.545	3q21-q27	MME		-0.0052	0.0484	0.1341	-0.151	0.0063	0.0549	-0.1148	-0.0429	-0.0082	0.2007	-0.0346	0.1094	-0.0777		0.265		-0.0567	-0.0541	0.1527	0.2359	-0.1507	0.2299	-0.0444	0.1983	0.1608	0.0489	0.1258	0.0637	-0.1549	0.2589	0.2463	-0.0705	0.1531	-0.0665	-0.0771	0.0215	-0.0815	0.355		0.2221	0.0503	-0.1359
285	855	3	179801259	179.801	3q25.32		SHGC-82108	-0.0114	0.2961	0.117	0.0714	0.0019	0.1832	0.0963	0.0746	0.0121	0.0414	0.0102	0.1369	-0.0658	-0.2947	0.022	0.2345	-0.0245	0.0364	0.0086	0.1349		0.1214		0.269	0.0267	-0.036	0.1363	0.374	-0.175	0.261	0.2107	0.105		-0.0295	0.1405	0.0262	-0.0313	0.5433	0.0907	-0.0134	0.0807	0.1331
286	874	3	183223918	183.224	3q25.33		sts-N68628	-0.1401	0.1718			-0.3152	0.0688		-0.0863	-0.174	0.0164	-0.1065	0.0367		-0.2369	0.1751	0.1318	-0.0523	-0.1422		0.0534	-0.3068	0.0824		0.1426	0.0088	-0.0929	0.1081	0.0817	-0.1973	0.1092	0.2111	0.1528		-0.1897	-0.0758	-0.1281	0.034	0.4414	0.0379	-0.0523	0.1745	-0.0107
287	1027	3	188611585	188.612	3q26.1		SHGC-101236	-0.178	0.2775	0.014	0.1883	0.0815	0.1006	0.0836	0.0733	-0.2161	0.0725	-0.1512	-0.0058	-0.0029	-0.0132	0.2193	0.3338	-0.0532	0.0388	-0.0425	0.2672	-0.1264	-0.0358	0.0465	0.3253	0.2725	-0.1644	0.432		-0.064		0.3736	-0.0868		0.1147	-0.1712	0.0274	0.0694	1.0348	0.0949	0.1033		0.1657
288	661	3	192708054	192.708	3q26	EVI1		-0.3206	0.2755	0.38	-0.0222	-0.0384	0.2694	0.1478	0.0477	-0.1639	0.1201	-0.0286	0	-0.0256	0.1047	0.2239	0.0392	-0.0085	-0.0262	0.2942	0.3145	-0.2402	0.0634	-0.0163	0.2998	0.2282	-0.1779	0.4588	0.2223	0.0806	0.2193	0.4376	0.0586	0.26	0.131	-0.3111	-0.0418	0.3163	1.0698	0.1676	0.2845	0.0773	-0.051
289	314A	3	193825036	193.825	3q26.2		D3S2982		0.2172	0.1829	-0.1435	-0.0238	0.2447	-0.1107	0.0431	-0.0546	-0.0358	-0.0982	0.138	-0.1379	-0.1501	-0.0016		0.0667	-0.1334	0.4052	0.1287	0.1048	0.056	-0.1287	0.2391	0.0905	-0.2466	0.2306	0.4486	-0.0219		0.2458	0.2455	0.0459	-0.0052	0.1485	-0.0341	0.0732	0.8126	-0.1837	0.0607	-0.0707	-0.3061
290	86	3	193829926	193.83	3q26	MDS1		0.0516	0.1894	0.2539	0.0409	-0.0619	0.1105	-0.0752	-0.1314	-0.0296	-0.0383	-0.0757	0.0079	-0.0279	-0.2571	0.11	-0.0128	0.09	-0.1053	0.0671	0.1823	-0.0185	0.108	-0.0027	0.2004	-0.0318	-0.1146	0.1542	0.4369	0.0206	0.1891	0.1645	0.1236		-0.0853	-0.2142	0.0159	0.0343	0.8979	0.0045	0.1026	-0.0702	0.0848
291	1264	3	194423092	194.423	3q26.2		WI-20113	-0.223	0.239		-0.0709	-0.1609	0.1931	-0.1343		0.1055	-0.2369			-0.3008	-0.071	0.0523	0.0329	-0.0705	-0.0537			-0.1952	0.0222	0.0172	0.1294	-0.0004	-0.058	-0.0367	0.1702	-0.1737	0.1553	0.3199	-0.0146		-0.0373	-0.1945	-0.1211	0.2905	0.7923	-0.0076	-0.0177	-0.0375	-0.0514
292	1562	3	194785602	194.786	3q26.2		CLDN11	-0.167	0.1608	0.1326	-0.0372	0.162	0.1226	-0.1059	-0.3359	0.0417	0.073		-0.0202	-0.0296	-0.1521	0.2374	0.1134	-0.0959		0.2454	0.2085	-0.1889	0.1189	0.0184	0.216	0.0948	-0.0343	0.1027	0.1727	-0.1489	0.0555		0.0362	0.0298	-0.0185	-0.3586	-0.0386	0.1922	0.7841	-0.1215	-0.05		-0.1189
293	924	3	198056615	198.057	3q26.31		D3S2368	-0.2366	0.2412			-0.2368	0.1352	-0.1494	-0.1665	-0.1165	-0.1896	-0.1372	0.0549		-0.3456	0.0273	-0.062	-0.0049	-0.0665		-0.1171		0.0226	-0.1025	0.0656	-0.04	-0.1568	0.2001	0.2506	-0.0984	0.0238	0.1153	0.143		-0.1672	-0.2679		0.0407	0.6268	-0.0071	-0.0251	-0.052	-0.107
294	1402	3	207923804	207.924	3q26.33		SHGC-104252	-0.0919	0.1676	-0.0886	0.1438	-0.073	0.0816	0.06	0.1234	0.023	-0.0809	-0.0874	0.2393	0.2114	-0.4726	-0.128	0.1454	-0.0692	0.1451	0.1418	-0.0362	-0.077	0.2395	0.305	0.3493	0.1616	0.0747	0.1703	0.2163	-0.1329	0.2707	0.2957	0.1267	-0.1253	0.0006	-0.2353	-0.0506	0.1933	2.0309	0.0012	0.0998	0.042	-0.0218
295	1267	3	210796224	210.796	3q27.1		A007B05	-0.0599	0.2421	-0.046	-0.0086	-0.0053	0.2037	-0.0155			-0.1077	-0.0903	0.131	-0.2123	-0.1418	-0.1003	0.3562	-0.0025	0.1234	0.2139	0.0093		0.0694	0.0813	0.2946	0.0664	0.0351	-0.0731	0.3372	-0.0616	0.2037	0.1456	0.019	-0.0447	-0.0885	-0.0333		-0.096	0.0665	-0.0685	0.0701	-0.0815	0.036
296	1167	3	213162973	213.163	3q27.2		sts-X17247	-0.4941	0.0647	0.1855	0.0125		-0.0093	-0.0911	-0.1381	-0.3173	-0.0482		-0.0213	-0.0863	-0.1118	0.1909	0.157	-0.1119	0.1317	0.0064	0.0696	-0.1258	0.0212	-0.0648	0.3628	0.1284	-0.0055	-0.0095	0.4772	-0.1103	0.345	0.2801	-0.2285		0.0164	-0.289	-0.1444	-0.0015	0.0243	-0.1958	0.1358	-0.0532	-0.1998
297	1429	3	214317051	214.317	3q27.3		SST	0.1531	0.2297	0.2255	0.0787	0.0225	0.2444	0.2388	0.2592	0.0967	-0.0006	-0.195	0.1255	-0.0126	0.1605	-0.1142	0.4443	0.1306	0.0692	0.1915	0.2608	-0.1869	0.1825	0.2114	0.3093	0.1664	-0.0528	0.1732	0.5003	-0.1067	0.3291	0.2581	0.0407	0.115	0.0416	-0.1257	0.1608	0.1421	0.1464	0.035	0.129	0.0646	0.2039
298	655	3	215101720	215.102	3q27-q28	LPP		0.2796		-0.0841	-0.0151	0.2677	0.1225	0.0839	-0.0027	-0.1503	-0.1781		0.0411		-0.1256	0.0197	0.2916	-0.0977	0.0659	0.0081	0.039	-0.1685	0.1822	0.0342	0.1187	-0.0375		0.1977	0.365	-0.1327	0.1348	0.0803		-0.1336		-0.7994	-0.0467	-0.1048	-0.0478	-0.1164	0.2965		-0.3349
299	1277	3	215881418	215.881	3q28		stSG50777	-0.2631	0.1486	0.3601	0.1032	0.0093	0.2289	-0.0363			0.0307	-0.0583	0.1832	0.0517	-0.078	-0.1788	0.4182	0.0359	0.1709	0.1878	0.1776	0.0199	0.0489	0.0115	0.3577	0.2495	-0.0804	0.063	0.3874	-0.1362	0.2271	0.3149	0.063	0.2	0.0392	-0.5834	-0.0057	-0.0208	0.143	0.0072	0.1347	0.1219	0.1479
300	241	3	216338943	216.339	3q28		D3S3530	-0.3331	0.1437	-0.0401	-0.0022	-0.4431	0.1037	-0.058	-0.1812	-0.0583	0.0151	-0.0518	-0.0608	-0.138	0.0037	0.0292	0.3694	-0.0819	0.0544	-0.0937	0.1273	-0.0543	-0.0787	0.0846	0.2207	0.1716	-0.0962	0.2235	0.2803	-0.107	-0.0848	0.2272	-0.1209		0.0488	-0.3368	-0.039	-0.0783	0.0603	0.1235	0.0887	-0.0034	-0.275
301	382	3	217244832	217.245	3q28		D3S1314	0.044	0.3082			-0.1274	0.2578		0.1552	-0.1696	-0.2961	0.1131	0.2822		-0.0647	-0.0363		-0.0954	-0.1006		0.4901		0.1196		0.4666	0.2789	-0.1384	0.0476	0.2375	0.0261		-0.0068	0.0408		-0.1253	0.2814	-0.1221		0.3331	0.2425	0.0142	0.0586	-0.186
302	559	3	220525937	220.526	3q28	FHF-1		-0.1774	0.0606	0.0598	-0.0342	-0.1533	0.1529	-0.0135	-0.0437	-0.045	0.1327	-0.0977	0.1412	-0.0487	-0.0456	-0.0718	0.3624	-0.0532	0.0705	0.2285	0.1342	-0.2902	0.0088	0.5052	0.2293	0.1968	-0.2368	0.2724	0.339	-0.0894	0.2132	0.2191	0.1422		-0.0712	-0.1036	0.0794	0.0912	0.1263	0.0434	0.2521	0.2042	0.0362
303	204	3	223998569	223.999	3q29 qter		3q terminal	-0.2602	0.072	-0.0489	-0.0705	-0.0554	0.2062	-0.1696		0.0887	-0.0651	-0.1757	-0.088	-0.3322	-0.295	-0.1333	0.5709	-0.0673	0.1082	-0.0727	0.0463	0.0314	0.0659	0.0342	0.3458	0.1029	0.0516	0.103	-0.2848	0.223	0.2513	0.1238	-0.1094	-0.3699	-0.0037	0.0921	-0.0249	-0.2569	-0.123	-0.0584	0.0291	-0.2502	-0.1132
304	755	3	227294676	227.295	3q28-q29	MF12		-0.0401	-0.0871	0.0177	0.2608	-0.1671	0.0445	0.0235	-0.0384	-0.0413	-0.0991	-0.0446	0.0094	0.026	-0.2921	0.0283		-0.1854	0.1976	0.2506	0.0837	0.0397	0.1408	0.0364	0.2217	0.0651	-0.0659	-0.1524	-0.143	-0.1715	0.2219	0.1945	-0.005	0.0658	-0.1147	-0.1832	0.017	-0.1373	-0.0392	-0.3606	-0.2794	0.0107	-0.1086
305	385	4	1035235	1.03523	4p16.3	SPON2		-0.2089	-0.1207	-0.3941	-0.1258	0.0427	-0.3033	-0.1973	-0.1647	0.0871	-0.3068	-0.0672	-0.3526	-0.2062	-0.1585	0.4213	0.0306	-0.0817	-0.0904	0.0128	-0.0898	-0.1879	-0.3975	-0.1262	0.0688	-0.3438		-0.4149	-0.618	-0.1546	-0.1375	-0.3853	0.0795	0.038	-0.0517	-0.3897	0.0217	-0.0128	-0.0922	-0.0978	-0.0185	-0.2648	-0.0649
306	603	4	1151624	1.15162	4p16	CTBP1		-0.1001	-0.3334		-0.1715	-0.058	-0.224	-0.2729	0.007	-0.2204	-0.2943	-0.2128	-0.3534	-0.3348	-0.1443	0.2183	0.1607	0.0257	-0.0558	0.244	-0.2415	0.0531	-0.4723	-0.2709	-0.0626	-0.4532	-0.1844		-0.3441	-0.1274	-0.0383	-0.4925	-0.0129	-0.0945	-0.1673	-0.387	0.0397		-0.1164	-0.1011	0.2064	-0.4483	-0.0725
307	161	4	1488848	1.48885	4p16.3	WHSC1		-0.435	-0.1421	-0.3919	-0.1912		-0.1229	-0.2354	-0.0824	-0.2521	-0.0924	-0.0422	-0.239			0.1475	0.0081	0.004	-0.0927	-0.0829	-0.1301	-0.0771	-0.2197	-0.1443	0.1085	-0.1283	0.0583	-0.258	-0.261	-0.1071	-0.1313	-0.2522	-0.0571	-0.045	-0.2032	-0.3097	-0.0741	-0.0587	-0.2808	-0.1497	0.1547	-0.4266	-0.0264
308	220	4	1652639	1.65264	4p16.3 pter		4p terminal	0.0256	-0.1535	-0.3731	-0.1886	0.0135	-0.2969	-0.2686		-0.2314	-0.0221	-0.1198	-0.3563	-0.3896	-0.2747	0.1929	0.0228	-0.0999	-0.0678	-0.1348	-0.1028	-0.172	-0.3337	-0.1748	0.0234	-0.3489	-0.0412	-0.428	-0.3027	0.0774	-0.0646	-0.3188	-0.0754	-0.0287	-0.0376	-0.4246	-0.0471	-0.1342	-0.3944	-0.0757	0.0492	-0.5327	-0.0395
309	1339	4	2837519	2.83752	4p16.3		stSG42928		-0.0482	-0.2638	0.2953	-0.0048	-0.1397	-0.2239	0.0841	-0.0583	-0.2583	0.1076	-0.3878	-0.2399	-0.1695	0.1549	0.0047	-0.0094	-0.1133	0.0471	-0.1957	0.23	-0.3014	-0.0546	0.2462	-0.5269	0.0695	-0.4469	-0.2324	-0.0437	-0.0733	-0.3394	0.0658	0.2381	-0.1217	-0.2134	0.0224	-0.0247	-0.3575	-0.02	0.021	-0.2601	0
310	1227	4	10228948	10.2289	4p16.1		stSG8368	-0.3801	-0.1133	-0.3197	0.004	-0.0917	-0.1468	0.1505	0.1044	-0.1517	-0.0672	-0.0589	-0.3168	-0.1972	0.0605	0.1743	-0.0364	0.0309	-0.0386	-0.068	-0.0902	-0.175	-0.3661	-0.2094	-0.0016	-0.2182	-0.1522	-0.2028	-0.3318	0.0085	-0.1953	-0.3666	0.1818	-0.0795	-0.002	-0.2073		0.0619	-0.2793	-0.0442	0.0621	0.0598	0.0125
311	1169	4	13984759	13.9848	4p15.33		D4S2315	-0.6363	-0.0892	-0.1107	0.233	-0.1828	-0.1249	0.1147	-0.0669		0.0463	0.0635	-0.2479	-0.0573	-0.1032	0.2707	-0.0495	0.0299	-0.0328	0.0685	0.0088	-0.1734	-0.187	-0.1248	-0.1037	-0.1477	-0.1268	-0.1368	-0.3889	-0.018	0.0328	-0.2849	0.1501	-0.1582	0.0427	-0.439	0.0626	0.1628	-0.3909	-0.0461	0.0399	0.0996	-0.1254
312	1009	4	18243355	18.2434	4p15.31		SHGC-24688	-0.2683	-0.0303	-0.397	0.0193	-0.1002	-0.1373	0.0033		-0.1239	0.0843	0.0043	-0.1401	-0.107	-0.1978	0.1243	-0.061	0.026	-0.0312	-0.3567	-0.0308	-0.3908	-0.4313	-0.2688	-0.0347	-0.158	-0.1596	-0.1954	-0.5442	-0.0567	0.0142	-0.3066	0.09		-0.1321	-0.2799	-0.021	0.046	-0.2949	0.0137	0.0183	0.0795	-0.0244
313	1422	4	18595743	18.5957	4p15.31		H97895	-0.4404	-0.1055	-0.3249	-0.0225	0.0951	-0.1549	-0.0314	-0.02		-0.1422	-0.0799	-0.2663	-0.1012	-0.1314	0.1968	0.0813	-0.0088	-0.0581	0.0953	-0.1697	-0.1545	-0.3986	-0.0801	-0.053	-0.2164	0.1184	-0.1109	-0.3885	-0.1146	-0.1534	-0.2741	0.0354	-0.0475	0.0277	-0.4138	-0.0095	0.0351	-0.3689	-0.0693	-0.0079		-0.2177
314	62	4	25921568	25.9216	4p15.1		D4S404	-0.3936	-0.2738	-0.353	0.109	0.1158	-0.222	0.1426	-0.1426	-0.2685	0.0283	0.0425	-0.2726	-0.0669	0.0377	0.2176	-0.0548	0.1779	-0.0314	-0.2461	-0.0058	-0.2737	-0.4217	-0.4344	-0.0935	-0.3152	-0.2096	-0.214	-0.2108	0.1029	-0.0723	-0.3937	-0.183		0.1015	-0.3816	0.0562	0.0912	-0.3057	-0.0059	0.1234	-0.0334	0.2148
315	830	4	34624924	34.6249	4p15.1		SHGC-145812	-0.5093	-0.2708	-0.0093	-0.1182	0.2611	-0.1579	-0.1545	-0.0707	-0.2461	-0.1876			-0.4698		0.1911	-0.2777	0.0581	-0.0915	0.088	0.1666		-0.559		0.0025	-0.1161		-0.1216	-0.1271	0.2646	0.0487	-0.0401	-0.0471		-0.055	-0.3568	-0.1222	0.161	-0.1797	0.0778		0.1549	-0.0273
316	915	4	38949331	38.9493	4p14		D4S2955	-0.4634	-0.1184			-0.3312	-0.192	-0.1608	-0.1878		-0.0487	-0.0397	-0.3316		-0.2168	0.2912		-0.0883	-0.099		0.1358	-0.4399	-0.4582		-0.1518	-0.2367	-0.2037	-0.1583	-0.3277	-0.1662	-0.1263	-0.2454	0.2526	-0.0666	-0.1749	-0.2854	-0.0527		-0.168	0.0301	-0.0772	0.172	-0.0731
317	280	4	41304509	41.3045	4p12	PTTG2		-0.4612	-0.183	-0.0694	-0.1322	0.0071	-0.2201	-0.0369	0.1589	-0.0558	-0.1055	-0.0614	-0.2342	-0.2278	-0.2522	0.106	0.0229	-0.0035	0.0207	-0.1241	-0.138	-0.0933	-0.3011	-0.1544	0.0458	-0.2662	0.0355	-0.2701	-0.2468	0.1535	0.2229	-0.2496	0.0846	-0.0562	-0.0662	-0.3958	0.0522	-0.0156	-0.3544	0.0287	0.0719	-0.2878	-0.0102
318	1362	4	49577763	49.5778	4p12		SHGC-83115		-0.1981	-0.1613	-0.1597	0.0657	-0.3729	0.119		-0.0736	0.1151	-0.3166	-0.5217	0.1034	0.1195	0.0911	-0.1741	-0.0199	0.0141	-0.103	0.2187	-0.3906		-0.1099	-0.4228	-0.1758		-0.0307	-0.3349	0.2238		-0.3623	0.0116	-0.032	0.1309	-0.3625	0.0185	0.1459	-0.1295	0.1358	-0.07	0.1246	-0.0927
319	101	4	51192033	51.192	4p12	TXK		-0.6385	0.0063		-0.2191	-0.2744	-0.1946	-0.0242	0.326	-0.0986	-0.0773	0.0071	-0.4649	-0.0779	-0.2455	0.2924	-0.1739	-0.02	-0.1363		0.1621	-0.2576	-0.4152	-0.1537	-0.145	-0.1685	-0.1039	-0.1445	-0.2726	-0.0374	-0.201	-0.2404	-0.0603		-0.1138	-0.4273	-0.0828	0.0399	-0.4405	0.0169	-0.0951	-0.0429	0.0094
320	144	4	57612100	57.6121	4q12		D4S1594	-0.3736	0.0929	-0.0687	-0.1882	0.0578	-0.127	-0.1584	-0.0411	-0.0529	0.1361	-0.0288	-0.3282	-0.3671	0.2321	0.1477	0.0393	-0.0333	-0.093	-0.072	-0.014	-0.2207	-0.4261	-0.3122	-0.1233	-0.1142	0.0116	-0.1287	-0.1862	-0.0484	-0.2223	-0.1204	-0.0165		-0.0302	-0.4785	-0.0639	-0.1019	-0.14	-0.1192	-0.1566	0.0541	0.0582
321	527	4	57842251	57.8423	4q12	PDGFRA		-0.1449	-0.0999	-0.0439	-0.0218	-0.1358	-0.22		-0.1672	-0.0544	-0.013	0.0219	-0.2048	-0.3115	-0.1117	0.093	-0.2932	-0.0292	-0.0504	0.0226	0.0509	-0.3137	-0.1754	-0.2696	-0.1571	-0.1956	-0.1057	-0.0164	-0.1558	-0.0087	0.2984	-0.2385	0.1091	-0.1668	-0.1935	-0.5449	-0.0776	0.157	-0.291	-0.027	-0.086	-0.0615	-0.1341
322	244	4	58806339	58.8063	4q12	KDR		-0.1624	-0.2134	0.0196	-0.1165	-0.0443	-0.3768	0.0911	-0.277	-0.0416	0.1012	0.0094	-0.4095	-0.1884	-0.0242	0.0461	-0.0176	0.0103	-0.0163	0.1682	0.093	-0.4263	-0.5183	-0.2157	-0.3117	-0.1494	-0.1527	-0.371	-0.502	-0.1697	-0.1996	-0.2976	0.2634		-0.0559	-0.5077	-0.0194	0.106	-0.3396	-0.0166	-0.1132		0.0876
323	656	4	60548079	60.5481	4q12-13	MAC25		0.1321	-0.3017	-0.2554	-0.0212	0.1511	-0.1035	-0.194	-0.2643	-0.2796	0.0719			-0.3962	-0.3207	0.0532	-0.2542	-0.2133	-0.1631	0.0329	-0.0314	-0.4396	0.12	-0.3455	-0.2038	-0.2228	0.0252	0.1987		-0.0635		-0.2836	-0.0321	-0.2143	-0.1811	-0.7994	-0.2069	0.096	-0.3816	-0.2938			-0.2559
324	1182	4	65180286	65.1803	4q13.1		SHGC-50899	0.0794	-0.0076		-0.1633	-0.0384	-0.2166	0.2535	-0.3536	-0.0699	0.1608	-0.2336	-0.3385	-0.1274	0.1067	-0.0391	0.3632	-0.0129	-0.0711		0.0898	-0.3473	-0.2715	-0.1375	-0.3292	-0.2132	-0.2181	-0.0682	-0.2984	-0.0893	-0.1079	-0.3414	-0.1363		0.2372	-0.4527	-0.0479		-0.3115	0.033	-0.0531	0.2086	0.1332
325	1023	4	66082414	66.0824	4q13.1		WI-21794		-0.0858	-0.0776	-0.0844	-0.0651	-0.3142	-0.1522	-0.2033	-0.0788	0.0498	-0.1046	-0.275	-0.2105	0.167		-0.3106	0.077	-0.0991	-0.2219	0.0634	-0.3215	-0.5302	-0.1653	-0.4937	-0.0561	-0.1793	-0.0226	-0.3931	-0.1168	-0.0994	-0.2842	-0.1481		-0.017	-0.3985	-0.0582	0.2098	-0.2866	-0.0209	-0.0769	0.1754	-0.1457
326	1404	4	66978457	66.9785	4q13.2		D4S557	-0.2075	-0.0297	-0.2826	-0.0571	0.0903	-0.2369	-0.073	-0.4266	-0.247	-0.0924	-0.345	-0.3064	-0.2368	-0.2696	0.0781	-0.4243	-0.1027	-0.086	-0.1646	0.0798	-0.2628	-0.4752	-0.1182	-0.4931	0.0027	-0.1775	0.1179	-0.1575	-0.029	-0.2119	-0.2309	0.05	-0.2159	0.0005	-0.3234	-0.1114	-0.0058	-0.2682	-0.088	-0.1985	0.1334	-0.353
327	1231	4	74858789	74.8588	4q13.3		SHGC-112396	-0.3096	-0.0819	-0.0741	-0.0891	0.1378	-0.1693	-0.2531	-0.2689	-0.0036	-0.0748	-0.207	-0.2924	-0.4743	-0.3483	0.0457	-0.2022	-0.2009	-0.1197	-0.0424	0.0203	-0.1135	-0.1887	-0.2076	-0.4817	-0.1154	-0.0609	-0.3065	-0.3767	-0.1119	-0.1334	-0.3089	0.0112	-0.2033	-0.1263	-0.5274	-0.1712	0.0699	-0.2219	-0.0657	-0.044	0.0387	-0.1191
328	1	4	77373638	77.3736	4q11	AFP			-0.0756				0.111	-0.1578										0.0397	-0.0719			-0.2529	0.0121			0.0463	0.0992	0.0549	-0.1845	-0.2559		0.0371	-0.3084		-0.0065		-0.0618	-0.0552	-0.093			0.1139	-0.144
329	324	4	84145712	84.1457	4q21	FGF5*		0.1208	-0.1012	0.1141	0.0164	-0.1798	-0.2929	0.1147	-0.28	-0.1482	-0.0363	-0.0376		-0.2616	-0.0803	0.2557	-0.129	-0.0826	-0.1678	0.081	0.1532	-0.337	-0.4148	-0.1663	-0.4587	-0.1581	-0.2009	-0.2069	-0.2717	0.01	0.0813	-0.2867	-0.003		0.1219	-0.4463	0.0057	0.0443	-0.1473	-0.0295	-0.1439	0.0702	-0.0969
330	1318	4	86541216	86.5412	4q21.23		AA235701	-0.0625	-0.0333	-0.1948	0.0087	-0.2238	-0.0661	-0.1122	-0.0935	0.074	-0.0809	-0.0488	-0.1026	-0.3169	-0.0279	0.1716	-0.1715	-0.0987	0.0443	-0.1852	-0.1428	-0.0853	-0.2547	-0.208	-0.2137	-0.1252	0.1261	-0.3226	-0.3461	-0.015	0.0874	-0.2266	0.048	-0.2106	-0.0125	-0.4487	-0.0497	-0.0094	-0.4055	0.0291	-0.1642	0.0411	0.1071
331	1427	4	88524810	88.5248	4q21.3		SHGC-25114	-0.1206	0.0649	-0.3791	0.2056	-0.1319	-0.151	-0.0792	-0.0151	-0.1722	-0.1082	-0.1501	-0.1007	-0.1084	-0.1079	0.2631	-0.0334	0.0268	-0.051	-0.1061	-0.0667	-0.1832	-0.1646	-0.1768	-0.3883	-0.0146	-0.1337	-0.2573	-0.1844	0.0238	0.0819	-0.228	-0.0181	-0.1231	0.009	-0.5664	-0.132	-0.0105	-0.2797	-0.0525	-0.1448	0.0825	-0.099
332	175	4	92323108	92.3231	4q21-q25	IBSP		-0.0354	-0.0385	-0.1931	0.1595	-0.0113	-0.1119	0.1456	0.2405	0.0332	-0.0037	0.0256	-0.1857	-0.1626	-0.022	0.0834	0.0833	-0.0649	0.1836	-0.2769	-0.0673	-0.0966	-0.2924	-0.0865	-0.2351	-0.1359	-0.0873	-0.1634	-0.2775	-0.1225	0.0897	-0.0891	-0.1256		0.038	-0.4227	0.0998	-0.0078	-0.1584	-0.0932	-0.1828	-0.0662	0.1086
333	807	4	93498601	93.4986	4q22.1		D4S2371	-0.196	0.0239	-0.1512	-0.0344	0.048	0.0096	0.0436	0.0534	-0.0737	-0.0636	-0.1803	-0.2712	-0.2767			-0.1066	-0.0246	-0.0027	-0.2108	0.0225	-0.3164	-0.0569		-0.3167	-0.0445	-0.0621	-0.1221		-0.0624	-0.0601	-0.2038	-0.1601		-0.0886	-0.4079	-0.0412	0.1817	-0.3093	0.0689	-0.0781	0.1298	0.0968
334	1025	4	101410909	101.411	4q22.3		D4S2422	-0.2833	-0.0666		-0.0437	-0.1406	-0.2151	0.0908	-0.2829	-0.0833		-0.2032	-0.4129	-0.2603	-0.0618	0.1549	-0.2674	-0.0472	-0.0148	0.2254	0.0181	-0.5308	-0.5482	-0.2235	-0.4776	-0.062	-0.1259	-0.045	-0.143	-0.0071	-0.1043	-0.3218	-0.1191	0.0618	0.1453	-0.311	0.0399	0.2214	-0.3437	0.0653	-0.1059	0.1845	0.0978
335	1511	4	104473987	104.474	4q24		ADH4	-0.0866	-0.0415	-0.266	0.0147	-0.3059	-0.222	-0.0031	-0.1149	0.0168	0.031	-0.0672	-0.1683	-0.1153	-0.1307	0.1478	-0.2339	-0.1238	-0.0302	-0.1278	-0.1162	-0.312	-0.4123	-0.1341	-0.4081	-0.0809	-0.0951	-0.161	-0.128	-0.0844	-0.0247	-0.2606	-0.0202	-0.2302	0.0615	-0.4988	-0.0207		-0.2583	-0.0025	-0.0682	0.0609	-0.0645
336	821	4	104645535	104.646	4q24		SHGC-51373	-0.0792	-0.0397			-0.2093	-0.1506		-0.2157	-0.224	0.1029	-0.0736	-0.3205					-0.1828	-0.0601				-0.2737		-0.6852	-0.2838	-0.2338	-0.2116	-0.2356	-0.2995		-0.3625	0.185		-0.2221	-0.3368		0.1539	-0.3723	-0.0687	-0.0577	0.0092	-0.3175
337	1508	4	104980387	104.98	4q24		MTP	-0.2875	0.0727	0.0271	0.0133	-0.1674	-0.1069	0.1416	-0.0791	-0.0088	-0.0002	-0.0454	-0.1732	-0.2123	0.0323	0.0912	-0.14	-0.0376	0.0467	-0.1357	-0.0397	-0.3401	-0.2478	-0.1619	-0.4219	-0.0593	-0.1637	-0.0433		-0.0078	0.1191	-0.3024	-0.024	0.0073	0.1093	-0.355	0.0156	0.2483	-0.1705	-0.2065	-0.0526	0.2097	0.0491
338	1567	4	116958345	116.958	4q25		IF	-0.3239	-0.1307	-0.1332	-0.0871	-0.2372	-0.1457	0.0276	-0.1064	-0.1677	-0.1248	-0.3529	-0.279	-0.0247	-0.1289	0.1153	-0.1736	-0.0737		0.058	-0.0567	-0.223	-0.6822	-0.1071	-0.3661	-0.0695				-0.0533	-0.1991	-0.3329	-0.1876	-0.1894	-0.0085	-0.5243	0.0014	0.1985	-0.4434	0.0334	-0.1182	0.0051	-0.1812
339	701	4	117637321	117.637	4q25		D4S2945	-0.0057	-0.1011	-0.1582	-0.0364	-0.1807	-0.2155	0.0467	-0.1761	-0.0462	0.0183	0.0841	-0.1865	-0.2676	-0.1156	0.1399	-0.183	-0.0878	-0.0345	-0.0046	-0.0611	-0.4836	-0.2922	-0.2126	-0.4035	-0.1524	0.0354		-0.2183	-0.0446	0.0021	-0.2544	0.0481	-0.2899	-0.0377	-0.5528	-0.031	-0.0136	-0.2957	0.0272	-0.1607	0.0892	-0.2206
340	106	4	117963234	117.963	4q24-q25	RGS		0.027	-0.2091		0.0055	-0.2582	-0.2125	0.0086	-0.4312	-0.05	-0.0278	-0.0432	-0.4479	-0.2402	-0.1279	0.072	-0.0633	-0.0383	-0.0891	-0.1502	0.0242	-0.2666	-0.5338	-0.1041	-0.5368	-0.1932	-0.1281	-0.2074	0.1646	0.0096	-0.1271	-0.3337	-0.0371	-0.1498	0.0447	-0.52	-0.0342	-0.0838	-0.3813	0.0491	-0.2475	-0.0431	0.1123
341	1058	4	120935513	120.936	4q25		sts-R39052	-0.1484	0.0537	-0.0204	0.0307	0.0248	-0.0282	0.0244	-0.2323	0.0494	0.0715	-0.2541	-0.3494	-0.2466	-0.0512	0.0646	-0.1584	-0.1218	0.0131	-0.0512	0.088	-0.1637	-0.3766	-0.1714	-0.2733	-0.1969	0.0237	-0.1186	-0.065		-0.0077	-0.2331	-0.3205		-0.0343	-0.5283	0.0308	0.2634	-0.4751	0.0451	0.0674	0.113	0.1133
342	685	4	128337490	128.337	4q26		D4S427	-0.4128	0.0031	-0.053	-0.0554	-0.2614	-0.2428	0.023	-0.0582	-0.1509	0.1551	-0.0764	-0.4965	-0.072	-0.21	0.215	-0.0786	-0.0069	-0.0598	0.0286	0.0817		-0.0553	-0.3064	-0.5164	-0.1261	-0.1882	-0.071	-0.007	-0.0384	-0.0999	-0.3072	-0.0725	0.0099	0.0105	-0.5507	-0.1115	0.1578	-0.1188	-0.165	-0.1292	0.1508	-0.0934
343	767	4	129987679	129.988	4q27	IL2		-0.1988	-0.1779	-0.0523	-0.0628		-0.2433	-0.0922		-0.0981	0.0614	-0.071	-0.1283	-0.4134	-0.3471	0.3469		-0.1438	-0.1454	-0.0522	0.097	-0.312	0.0633	-0.2524	-0.1574	0.1162	-0.0535	0.0055	-0.1249	-0.0981		-0.2289	0.0759	-0.192	-0.1263	-0.5		0.0371	-0.1974			0.1256
344	1330	4	130306995	130.307	4q26		D4S2648	-0.1977	-0.1365	-0.0914	0.0476	-0.217	-0.2289	0.0399			0.0935	-0.0797	-0.3091	-0.2121	-0.017	0.1928	-0.0164	-0.0338	-0.0745	0.1789	0.0995	-0.3814	0.0351	-0.1839	-0.3677	-0.2301	-0.0303	-0.2113	-0.1283	-0.0587	-0.0771	-0.3465	-0.1282	-0.063	-0.0447	-0.4354	-0.0255	0.1314	-0.3177	-0.2699	-0.0947		-0.0291
345	714	4	130628929	130.629	4q25-q27	FGF2			-0.079	-0.0088		-0.2895	-0.1472	-0.1218	-0.2991	0.0663	0.1202	0.0608	-0.1771	-0.1695		0.0922	-0.1548	-0.042	0.0512	0.1682	0.0329	-0.5864	0.109		-0.3775	0.0029	-0.0491		-0.2673	-0.0297	-0.063	-0.2609	-0.054	-0.2893	-0.0586	-0.4926	-0.0543	0.0722	-0.0409	-0.2518	-0.1961	0.0711	-0.0994
346	974	4	131646656	131.647	4q27		SGC34174	-0.4363	-0.1081	0.1731	-0.0139	-0.0034	-0.2093	0.0933	-0.2208	0.0133	0.0046	-0.1154		-0.2558	0.0921	0.1114	-0.0667	-0.1669	0.0148	-0.0773	0.1999	-0.1793	0.0863	-0.2986	-0.3635	-0.1003	-0.105	-0.1304	-0.1898	0.0587	-0.1433	-0.282	-0.012		-0.0004	-0.2881	-0.0237	0.142	-0.307	-0.2878	0.0635	0.1778	0.1339
347	1204	4	135769548	135.77	4q28.1		RP11-11P20	-0.4769	-0.0685	-0.0269	-0.0983	-0.1531	-0.2335	-0.0655		-0.0951	-0.0249	-0.1723	-0.2054	-0.205	-0.0471	0.1195	-0.1454	-0.0117	-0.105	-0.0149	0.0675	-0.2525	0.0794	-0.1051	-0.2946	-0.2393	0.2019	-0.098	-0.3157	-0.2086	-0.0744	-0.1894	-0.0803	-0.0955	-0.0498	-0.1908	-0.0159	0.219	-0.147	0.0297		0.0867	-0.1823
348	982	4	138476944	138.477	4q28.2		D4S852	-0.2971	-0.1174	0.2269	0.1433	-0.0518	-0.3026	-0.1934	-0.2626	-0.1563	0.1548	-0.1899			-0.1452	0.0554		0.0314	-0.0904	-0.0632	0.1917	-0.4888	-0.3267	-0.2277	-0.5779	-0.1676	-0.2415	-0.1878		-0.0043	-0.154	-0.3706	0.005		-0.1411	-0.2116	-0.1271	0.0826	-0.2511	-0.2251	-0.0859	0.1135	-0.0508
349	1361	4	147459188	147.459	4q28.3		SHGC-81246	-0.209	-0.1265		-0.0121	0.0222	-0.2013	-0.0088	-0.3324	-0.0188	-0.0627	0.0064	-0.3871		0.0405	0.0886		-0.0798	-0.0358	-0.1943	0.006	-0.4276	-0.112	-0.1939	-0.4871	-0.1284	-0.0827	-0.1555	0.3072	-0.0556	-0.1862	-0.3186	-0.1677	-0.2427	0.1615	-0.3672	0.0324	0.1014	-0.2473	-0.2557	-0.0423	0.0463	-0.0836
350	988	4	148504261	148.504	4q31.1		CTB-11I2	-0.0683	-0.1186	-0.0232	0.0378	-0.2022	-0.1188	-0.0909		0.1161	-0.0109	-0.0304	-0.1349	-0.4159	0.0538	-0.0024	-0.3482	-0.0621	-0.1743	-0.0806	0.0128	-0.2311	0.1256	-0.1808	-0.2751	-0.2098	-0.1492	-0.1751	-0.246	-0.0412	-0.1594	-0.3387	-0.0802		-0.0784	-0.2782		0.112	-0.3726	0.0108	-0.1552	0.1247	-0.1485
351	229	4	148504261	148.504	4q31.1		D4S1579	-0.3537	-0.1744	0.0628	0.1226	-0.0865	-0.2292	0.0966	-0.129	0.0246	-0.1016	-0.056	-0.2532	-0.2044	-0.13	0.1429	-0.2161	-0.0648	-0.1288	0.0255	-0.0342	-0.0285	0.2048	-0.1299	-0.3587	-0.1526	-0.0549	-0.3837		-0.0903	-0.1361	-0.2607	-0.1854		0.0541	-0.5328	0.0399	0.1244	-0.3648	-0.2565	0.0101	-0.1151	0.0967
352	1273	4	155255884	155.256	4q31.21		1478	-0.2551	-0.1312	0.0018	-0.053		-0.1168	0.071	-0.2954	0.0568	-0.1087			-0.1946		0.1255	-0.1593	-0.1122	-0.103	0.078	0.1109	-0.3963	0.0775	-0.1347	-0.2826	-0.0811	-0.0301	-0.302	0.0953	-0.0289	-0.0882	-0.2219	-0.1276		0.0406	-0.3406	-0.01	0.1775	-0.1646	-0.1924	-0.2265	-0.0397	-0.1508
353	816	4	157428519	157.429	4q31.22		D4S3136	-0.4045	-0.1243	0.1334		-0.0688	-0.0777		-0.0339	0.1278	0.1748		-0.2058	-0.2299		-0.0408		0.0147	-0.2513	0.0843	0.0324	-0.259	0.25		-0.363	-0.1628	0.1007	-0.4209	-0.7682	0.0559	-0.0194	-0.2304	-0.2135	-0.1225	-0.0868	-0.3232	0.0022	0.2667	-0.2874	-0.0363	-0.1109	0.0789	-0.0402
354	812	4	160947765	160.948	4q31.23		WI-18613	-0.065	-0.0217		-0.0407	-0.147	-0.199	-0.055	-0.1855	-0.2272	0.2319	-0.6097	-0.1727	-0.2927	-0.0332	0.0651	-0.3374	0.0044	-0.1677	-0.2809	0.0064	-0.1902	0.1179	-0.2859	-0.4592	-0.1433	-0.1321	-0.1231	-0.8266	-0.0979	-0.1709	-0.2619	0.2233		0.0365	-0.3224	-0.0452	-0.0329	-0.2391	0.0546	-0.1424	0.1378	-0.0355
355	1237	4	161494881	161.495	4q31.3		D4S3220	0.1314	-0.0602		0.0348	-0.0737	-0.008	0.0324	-0.045	-0.1397	-0.0594	-0.3683	-0.4028	-0.1195		0.1069	-0.0166	-0.0332	-0.0758	-0.0692	0.0722	-0.184	0.18	-0.2452	-0.348	-0.1284	-0.0015	-0.2267	-0.6666	0.036	-0.1184	-0.212	-0.0861	-0.1398	-0.0183	-0.2966	0.0057	0.0179	-0.3068	0.0309	-0.0072	0.1651	0.0993
356	1444	4	165329969	165.33	4q32.1		SHGC-50771	0.2052	-0.1209	-0.0556	-0.0047	0.0421	-0.2396	0.1225		-0.232	0.054		-0.3573	-0.0652	0.1342	-0.0207	-0.1838	-0.1008	-0.0726	-0.0849	0.1213	-0.1652	-0.1654	-0.1181	-0.549	-0.0253	-0.2387		-0.3697	-0.0509	-0.2006	-0.2597	-0.0717	-0.1052	0.0803	-0.422	0.1024	0.0824	-0.2957	-0.1031	-0.1114	0.1131	-0.1262
357	588	4	171749568	171.75	4q32.2		D4S1598	-0.0998		0.0716	-0.3351	-0.0719	-0.3459	-0.0024	-0.4918	-0.3212	0.2138	-0.4926	-0.4516	-0.3356	-0.2099			-0.1061	-0.059	-0.1632	0.2464		0.0418	-0.3384	-0.799	-0.0335	-0.1742	0.0481	-0.6775	-0.1357	0.0236	-0.3379	0.1597	-0.1716	-0.1071	-0.5591	-0.1226	0.233	-0.323	-0.1396		0.206	-0.2644
358	1100	4	171780022	171.78	4q32.2		SHGC-102937	-0.0236	0.0411			-0.1582	-0.1206	0.0801	-0.3944	-0.2245	0.2122	-0.5097	-0.4359	-0.3001	0.0382	0.0495	-0.2191	-0.0088	-0.0288		0.2409	-0.4598	-0.0659	-0.2211		0.1241	-0.1936	0.0512	-0.5994	-0.1287	-0.1031	-0.1965	-0.0636		-0.0439	-0.2119	-0.0729	0.2187	-0.2923	0.0413	-0.1331	0.2304	0.1521
359	1366	4	175037449	175.037	4q32.3		X51405	-0.2829	-0.2005	-0.1687		-0.2367	-0.3208	-0.024	-0.3374	-0.3372	-0.2107	-0.7663	-0.3678	-0.2872	-0.1949	0.0963	0.0488	-0.09	-0.1105	-0.0358	-0.0121	-0.4806	-0.0896	-0.275	-0.6567	-0.313	-0.1795	-0.2446	-0.6463	-0.0957	-0.1933	-0.4203	-0.1391	-0.0524	0.012	-0.5018	-0.0242	0.0378	-0.3792	-0.0546	-0.1439	0.0124	-0.1755
360	524	4	180003306	180.003	4q33		D4S1029	-0.1344	-0.2369	-0.0826		-0.1125	-0.2368	0.0451	-0.4257	-0.3842	0.0565	-0.495	-0.3238	0.0508	0.0386	0.2933		-0.1137	-0.0086	0.0878	0.3684	-0.4749	0.0492	-0.2549	-0.4288	-0.4681	-0.2082	-0.0478	-0.4679	-0.0689		-0.2749	-0.1054		0.0402	-0.4725	-0.0005	0.2563	-0.0338		-0.037	0.059	-0.2568
361	1124	4	180407369	180.407	4q33		SHGC4-1602	-0.3639	-0.1186	0.0987	-0.1787	-0.0357	-0.2793	-0.1131	-0.2935	-0.397	0.0732	-0.7339	-0.409	-0.3004	-0.2138	0.2899		-0.0976	-0.0857	-0.1278	0.1741	-0.1295	-0.2028	-0.1169	-0.5867	-0.4964	-0.1346	-0.1276	-0.5992	-0.0845	-0.2012	-0.3042	-0.2373		-0.0892	-0.3806	-0.0506	0.208	-0.0629	-0.0302	-0.065	0.1556	-0.0942
362	1292	4	185332782	185.333	4q34.1		stSG12696	-0.3854	-0.2613	0.1558	-0.2714	0.0575	-0.2129	0.0425	-0.2502	-0.3593	0.0403		-0.317	-0.0751	-0.0581	0.1996	-0.1019	-0.1176	-0.0747	-0.0643	-0.1885	-0.4043	-0.1148	-0.1051	-0.5314	-0.3732	-0.1297	-0.0441	-0.9191	0.0108	-0.1083	-0.3334	-0.0795		0.0202	-0.5004	-0.037	0.0815	-0.6048	-0.1219	-0.0365	0.1114	-0.1344
363	1061	4	187570548	187.571	4q34.3		SHGC-104848		0.2063	-0.1658	-0.3107		0.0435	-0.1323		-0.1341	0.0267	-0.159	0.0544	-0.3679	-0.3098		-0.3254	-0.054	-0.1173		-0.1937	-0.5323	0.056	-0.3001	-0.0833	-0.136	0.0334	-0.0053	-0.5896	-0.1396	0.2921	-0.1826	-0.186		0.0217	-0.5611	0.0395	-0.0954	-0.5312	-0.0282	0.0719		0.0127
364	1263	4	195933593	195.934	4q35.1		SHGC-140659	-0.1949	-0.0886	-0.2845	-0.2099		-0.1331	-0.1659	-0.0559	-0.1616	-0.3209			-0.1912		0.0702	0.0177	-0.0463	-0.0475	0.0231	0.0175	-0.2227	0.1919	-0.1572	-0.4344	-0.3826	-0.0445	-0.3074	-0.4531	-0.0775	-0.1283	-0.2548	0.0631	-0.3442	-0.0292	-0.3714	-0.0103	0.0039	-0.5115	-0.2058	-0.0001	-0.0082	-0.0874
365	1079	4	196559969	196.56	4q35.2		SHGC-141214	-0.4507	-0.1831	-0.3559	-0.251	-0.1311	-0.1343	0.0868	-0.0837	-0.1805	-0.3277	-0.7481		-0.3512		0.0902	-0.1404	-0.003	-0.0929	-0.0888	-0.384	-0.3345	-0.0325	-0.2752	-0.5734		-0.0511	-0.3638		0.2469	-0.1423	-0.4744	-0.2397		0.014	-0.3176	0.0442	-0.1017		-0.1064	-0.0966	-0.0691	0.0774
366	181	4	197550805	197.551	4q35.2 qter		4q terminal	-0.0956	0.0026	-0.2534	-0.2542		-0.0417	0.1928	-0.1403	-0.2611	-0.1027	-0.6406	-0.1694	-0.278	0.2842	0.019	0.0261	-0.0508	0.0381	-0.1677	0.0125	-0.4256	0.1021	-0.0353	-0.4876	-0.3533	-0.0092	-0.0732	-0.7161	0.2319	0.0039	-0.1324	-0.1339		0.068	-0.4602	0.0157	-0.0426	-0.478	0.0884	-0.1932	-0.0266	-0.0904
367	509	4	198650110	198.65	4q35.2		SHGC-103604		-0.0756	-0.1075	-0.2702	-0.2162	-0.2322	0.0241	-0.072	-0.3431	-0.1704	1.4063	-0.2854	-0.4005	-0.0216	0.1284	-0.1348	-0.0352	-0.1362	-0.2551	0.0394	-0.4738	0.0376	-0.2978	-0.5547	-0.3349	-0.2323	-0.1692	-0.3151	-0.0178	0.1738	-0.3066	-0.1943	-0.2241	0.1088	-0.5643	-0.0424	0.1634	-0.5907	-0.0438	-0.2498	0.0948	-0.0218
368	210	5	688039	0.688039	5p15.33 pter		5p terminal		0.0674	-0.1415	0.494	0.0191	-0.0046	-0.1421	0.0674	0.053	-0.2452	0.4057	0.0055	0.2268	-0.1619	-0.037	0.2031	-0.0164	0.1778	0.0821	-0.1307	-0.0399	0.7527	-0.0906	0.0865	-0.0216	-0.0339	0.5806	0.688	0.0383	0.0887	-0.1629	-0.2059	-0.2401	-0.0695	0.6532	0.0809	-0.0368	0.2117	-0.1804	0.5653	-0.2712	-0.0078
369	1258	5	3288304	3.2883	5p15.33		SHGC-155402	0.5437	0.1373	-0.0304	0.358	0.0443	0.1658	0.2518	0.1553	-0.0477	-0.0689	0.5636	0.3473	0.5716	0.1348	-0.0119	0.0798	0.1233	0.223	-0.1762	0.0096	-0.0995	0.8269	-0.1059	0.1138	0.2599	-0.2069	0.7312	0.8766	0.0974	0.0195	-0.1405	-0.0126	-0.0657	-0.0979	0.6309	0.0967	0.0217	0.177	-0.1231	0.8309	0.0687	0.0347
370	331	5	3462918	3.46292	5p15.33		CTB-116F8	0.1135	-0.0422	-0.0969	0.2663		0.0022	0.0253	-0.0282	-0.1143	-0.1711	0.5293	0.1341		0.0755	0.1113	0.0837	-0.0128	0.0879	-0.0897	-0.0649		0.4152	-0.141	-0.0817	0.0525		0.6312	0.5329	-0.0605	0.0587	-0.3043	-0.1286		0.0641	0.499	0.0669	-0.0929	0.174	-0.1743	0.3924	-0.2128	-0.0501
371	1405	5	4961013	4.96101	5p15.32		D5S1434	0.05	-0.0154	0.0661	0.1527		-0.1831	-0.1784	-0.1844	-0.2111	0.0196	-0.131	0.0547	0.2868	0.0453	0.0837	0.2203	0.0102	0.018	-0.2879	-0.0711	-0.2493	0.4682	-0.2154	-0.0707	0.2774	-0.1743	0.9414	0.44	0.0332	-0.0908	-0.2342	0.1429	-0.0926	-0.1292	0.475	-0.0608	0.0316	0.0022	-0.3398	0.2961	0.2336	-0.2005
372	1068	5	12113972	12.114	5p15.31		CTB-11I4	0.1509	0.0376	-0.3304	0.1651	-0.0325	-0.1866	0.0082	0.0052	0.0304		0.3288		0.3203	0.0039	0.0893	-0.1644	0.0012	0.1271	-0.2049	0.0517	0.0647	0.2914	-0.2058	0.0428	0.0738	-0.2044	0.6536	0.6091	0.2583	-0.0048	-0.2122	-0.0195		-0.0456	0.6224	0.0355	-0.0714	0.1374	-0.0633	0.4365	0.0134	0.0395
373	440	5	14569043	14.569	5p15.2		D5S1987	0.1597	0.1114	-0.0027	0.2331	-0.3052	-0.1311	0.0055	-0.1045	-0.0895	0.2238	0.2799	0.3923	0.2634	0.0126	0.2567	0.0156	0.0538	0.1589	-0.1938	0.0093	-0.3848	-0.0472	-0.1493	0.2417	0.2781	-0.2728	0.8002	0.2093	0.2913	0.0665	-0.0601	-0.0164	0.0208	0.0482	0.4544	0.1055	0.0529	-0.2805	-0.1801	0.5945	0.0429	0.0232
374	1193	5	17203343	17.2033	5p15.2		RP11-80F6	0.2655	0.0666	-0.1273	0.1032	-0.131	-0.2091	-0.0781	0.0097	0.0215	-0.1632		0.0711	0.2417	-0.0836	0.0684	-0.0834	-0.0767	0.1017	-0.0618	0.0457	-0.1687	-0.0595	-0.1892	-0.0224	0.0849	-0.051	0.6933	0.1859	0.1196	-0.1469	-0.1425	0.0446	-0.1153	-0.0344	0.3446	-0.0225	0.0899	-0.459	-0.0361	0.466	-0.0183	-0.0366
375	734	5	20240051	20.2401	5p15.2		D5S1954	0.3019	-0.0359	0.0551	0.0784	-0.1153	-0.2888	-0.0268	-0.237	-0.0959	0.0067	0.2984	0.0464	0.0071	0.183	0.1539	-0.0114	0.0036	0.0633	-0.1806	0.029	-0.118	-0.2668	-0.2867	-0.1448	0.1375	-0.1791	0.4047	0.0594	0.0896	-0.0448	-0.2726	0.0146	-0.0242	-0.0281	0.1294		-0.009	-0.4471		0.5722	0.1015	-0.2767
376	916	5	25605728	25.6057	5p14.3		sts-AA017495	0.2198	0.1008		0.093	-0.2113	-0.1896	-0.0791	-0.2211	-0.1711	0.0472	-0.0805	0.018	-0.1257	-0.0084	0.1035	0.0067	-0.0964	0.0497		0.1498		-0.1554	-0.1963	-0.1829	0.2448	-0.1957	0.8356	0.0443	0.0555	-0.0809	-0.1649			0.0076	0.317	-0.0623	0.1562	0.2248	0.0496	0.1801	0.1412	-0.0742
377	1294	5	27754486	27.7545	5p14.1		D5S648	0.0258	0.1581	0.2007	0.0807	-0.1596	-0.3217	-0.0233	-0.1323		-0.1054		-0.0629	-0.0942	-0.2498	0.1242		-0.0432	0.0362	-0.0585	0.1389	-0.2984	-0.4343	-0.1509	-0.2938	0.1058	-0.3666	0.7011	0.065	-0.0228	-0.1448	-0.2605	-0.0585	0.0665	-0.0924	0.1939	-0.0561	0.0742	0.1261	-0.0422	0.3162	0.0695	-0.1539
378	1171	5	32686389	32.6864	5p13.3		stSG1323	0.297	0.073	-0.0521	0.0893	-0.3274	-0.1295	-0.1666			-0.0262	-0.045	0.1241	0.1182	0.1613	0.0604	0.0133	-0.0327	0.0833	-0.312	-0.0326	-0.0759	0.018	-0.0797	-0.019	0.2426	-0.0322	0.5266	0.0931	0.0446	0.0355	-0.1767	-0.0568		0.014	0.4218	-0.1115	-0.0028	-0.4539	-0.0122	-0.1242	0.053	-0.0257
379	646	5	39583686	39.5837	5p13.2	RAD1			0.0474	-0.1755	-0.0294	-0.0111	-0.2716	-0.1657	-0.1253	-0.0501	0.0874	-0.1271	0.1687	-0.243	0.0923	0.3569	-0.1262	-0.1048	-0.0283	-0.0191	0.1447	-0.0816	-0.1907	0.0164	-0.0653	0.3223	-0.1065	0.2569	-0.1416	0.1714	-0.1414	-0.1503	-0.0179	-0.0923	-0.0774	0.0237	-0.0357	0.0359	-0.4742	-0.0617	0.3866	0.0215	-0.2931
380	346	5	41185272	41.1853	5p13	SKP2		0.1589	0.1466	-0.4439	-0.0747	0.0024	-0.0829	-0.0329	0.2011	-0.0232	0.0503	-0.0022	0.06	0.1756	0.4269	-0.0099	-0.1706	-0.0052	0.0753	-0.1779	0.1413	-0.1048	0.2687	0.0984	-0.094	0.2933	-0.1126	0.9623	0.206	0.2933	-0.0645	-0.0739	-0.0522	-0.3622	-0.0476	0.4172	0.0107	-0.2139	-0.1782	0.1107	0.5015	0.0548	-0.1055
381	1063	5	42357634	42.3576	5p13.2		SGC30468	-0.0046	0.0348	-0.2834	-0.0929	-0.0888	-0.1744	-0.1899		-0.0666	0.0108	-0.206	-0.0337	0.2028	-0.0545	0.1271		-0.122	-0.0362	-0.0892	0.0775	0.1422	0.3003	0.0186	-0.0388	0.2117	-0.009	0.4306	-0.0649	-0.0535	0.0009	-0.0919	0.1165		-0.156	0.1484	-0.1478	0.1056	-0.4922	-0.0359	-0.1663	-0.0086	-0.1481
382	516	5	42888409	42.8884	5p13.3-p13.1	GDNF		0.2118	0.0944	-0.1387	0.1037	-0.2559	-0.1685	0.0883	-0.0417	0.07	-0.0606	0.3257	0.3138		0.7383	-0.0132	0.0306	0.0685	0.0672	-0.0723	0.0709	-0.0446	0.5043	0.3945	0.188	0.3565	-0.2086	0.7575	0.252	0.3234		-0.0526	0.1146	-0.1302	-0.0325	0.4765	0.0496	0.0693	-0.2404	-0.0198	0.7011	-0.0263	0.0652
383	746	5	44305452	44.3055	5p13	DAB2		0.336	-0.0031	-0.1399	0.0844	0.0033	-0.1434	0.1979	-0.1376	-0.0546	0.0531	-0.1199	0.0797		0.5346	0.1617	-0.0432	-0.0095	-0.0479	-0.0485	0.0281	-0.1421	0.3032	0.4868	-0.0927	0.2425	-0.119		-0.0042	0.1432	0.0122	-0.1666	0.1021	-0.0361	0.1102	0.0058	-0.0022	-0.0893	-0.4096	-0.1553	0.5994	0.1532	-0.0856
384	844	5	45847235	45.8472	5p13.1		SHGC-140561	0.3517	0.2318	0.171	-0.0348	-0.0418	-0.1331	-0.0575	-0.0182	-0.0107	0.1941	0.0174	0.1866	0.209	-0.0041	0.0703	-0.1796	-0.0463	0.1104	-0.327	0.2365		0.2836	-0.2226	0.0472	0.3123	-0.0689	0.8851	0.1171	0.0481	-0.0981	-0.1261	0.1627		0.0006	0.5081	-0.0568	0.1842	-0.2479	0.0651	0.3601	0.0761	0.1585
385	706	5	46888507	46.8885	5p12		D5S634	-0.0268	0.2079	0.1122	0.007	-0.1139	-0.2236		-0.0023	-0.0275	0.1649	0.0045	0.1259		0.2916	0.0782	-0.039	0.0496	0.098	0.0244	0.2897		0.2715		-0.0461	0.2712	-0.1986	0.6908	0.1296	0.1621	0.0105	-0.0848	0.0156	-0.0943	0.0154	0.144	0.0312	0.1047	-0.0543	0.0577	0.5151	0.1712	-0.1056
386	987	5	49392225	49.3922	5p12		CTB-15H22	0.1932	0.1918			-0.2362	-0.2104	-0.0132	-0.0746	-0.086	-0.0533	-0.1015	0.0671		0.2111	0.0534	-0.1617	0.0277	0.1535		-0.0804	-0.2024	0.3178	-0.1955	-0.1517	0.1961	-0.2857	1.0188	-0.0452	0.1779	-0.1594	-0.2275	0.1315		0.0905	0.5764	0.0968	0.1925	0.1234	0.1709	0.5593	0.1335	-0.0623
387	587	5	60691736	60.6917	5q11.2		D5S633	-0.1988	0.2112	-0.2692	-0.0144	0.1272	-0.2517	-0.0244	-0.1404	0.041	0.0093	-0.1181	-0.2247		-0.1377	0.2095	0.1517	-0.0391	0.1611	-0.0987	-0.0442	-0.0649	-0.083	0.0203	-0.2506	0.1485	-0.0331	-0.466	0.0569	-0.1476	0.0389	-0.1184	-0.436	0.0276	-0.0725	-0.5533	-0.0382	-0.0565	-0.4079	0.1737	0.3976	-0.0719	-0.1457
388	1373	5	61521398	61.5214	5q11.2		GCT6A09	-0.3794	-0.1192	-0.2812	0.0583	0.2109	-0.2266	0.0767	-0.3094	0.0895		-0.3197	-0.3304		0.1916	0.0234	0.0113	-0.0218	0.0669	-0.1187	-0.0718	0.1063	-0.4239	-0.1814	-0.1591	-0.0132	0.0615	-0.6258	-0.0014		-0.1085	-0.1302	-0.1845	0.005	0.1314	-0.4142	0.0447	0.0253	-0.3266	-0.0278	-0.0984	-0.007	-0.0223
389	441	5	61998305	61.9983	5q11.2		D5S491	-0.3681	-0.1042	-0.1185	-0.3377	-0.2933	-0.147		-0.2007	-0.1198	0.0148	-0.151	-0.143	-0.4259		0.0713	-0.1588	-0.1425	-0.1429	-0.0561	-0.0471		-0.3668	-0.3291	-0.1538	-0.0178	-0.0521	-0.2299	-0.2339	-0.2245	-0.1739	-0.1279	-0.1045	-0.0858	-0.1091	-0.5367	-0.1796	-0.0364	-0.4228	-0.0247	-0.2408	-0.0897	-0.0111
390	1278	5	66287665	66.2877	5q12.1		stSG12826	-0.204	0.0182	-0.0474	0.0632	-0.1571	-0.1349	-0.0728	-0.1244	-0.0813	0.0566	0.0032	-0.2236	-0.346	-0.1231	0.0982	-0.2367	0.0698	-0.0049	-0.1031	0.0492	-0.1025	-0.3763	-0.1064	-0.1306	0.0422	-0.1049	-0.2402	0.2114	-0.1485	-0.0765	-0.0825	-0.0036	-0.0228	-0.021	-0.429	-0.0066	0.1127	-0.0993	0.0239	-0.168	0.1378	0.0354
391	1233	5	71271908	71.2719	5q12.3		sts-N34863	-0.6656	-0.1448	-0.0329	0.1762		-0.3133	-0.1039	-0.1764	0.1308	-0.0874			-0.4488	0.1384	0.2181	-0.284	-0.0692	-0.0991	-0.0906	0.0977	-0.2277	-0.4321	-0.1325	-0.1656	0.0986	-0.0559	-0.1976	0.1423	0.028	-0.1164		-0.1269	0.0182	-0.0765	-0.4394	-0.1033	0.0464	-0.1501	-0.2318	-0.0356	0.0591	-0.289
392	820	5	75793879	75.7939	5q13.1		SHGC-150777		-0.1038	0.4709		0.0936	-0.2229	-0.1026	0.0673	0.1413	0.1802		-0.019	-0.508	-0.1096	0.2012		0.0462	-0.2069	0.0838	0.1579		-0.452		0.009	0.0814	-0.0248	-0.2364	-0.0081	-0.1674	-0.1235	-0.1265	-0.2512	0.041	-0.07	-0.2437	-0.0376		-0.219	-0.4455	-0.1378	0.1127	0.0274
393	530	5	76761359	76.7614	5q13	RAD17		-0.4222	0.0306	-0.1408	-0.02	-0.0776	-0.1481	-0.1863	-0.1864	-0.0621	0.0053	-0.0627	-0.2498	-0.5392	-0.1924	0.0905	-0.3453	-0.0604	-0.0112	-0.0851	-0.0897	-0.1761	-0.2904	-0.2981	0.0092	0.11	0.1595	-0.1232	-0.0612	-0.203	0.1708	-0.0135	-0.1286	-0.0317	-0.0882	-0.5274	-0.1051	0.1954	-0.3372	-0.0243	-0.2068	-0.1172	0.0089
394	1309	5	80296203	80.2962	5q13.2		SHGC-146589			0.0143	-0.1211	0.4391		-0.0185		0.0562	-0.0928	0.0981		-0.4941	-0.0292		-0.1719	0.1302	0.0939	-0.0757	-0.0657	-0.2232		-0.2235	-0.0193		-0.0586		-0.2401		0.0193	-0.304	-0.2053	0.26	-0.1025	-0.3224	0.0312	0.1996	-0.3553	-0.425	-0.0169	0.0503	0.1856
395	383	5	82587429	82.5874	5q13.2		D5S2003	-0.5561	0.1486	0.4386	-0.2977	0.0818	-0.3133		0.1174	-0.1152	0.0014	-0.118	-0.2521	-0.4431	-0.3073	0.4298	-0.0907	0.0084	-0.0638		0.0674	-0.245	-0.3928	-0.1804	-0.2568	0.0299	-0.0778	-0.1245	-0.1681	-0.3681	-0.1392	-0.1511	-0.2138		-0.0968	-0.4638	-0.0959	-0.0105	-0.3977	-0.208	0.2008	-0.1053	-0.3802
396	1137	5	85264092	85.2641	5q13.3		sts-N99941		-0.0808	0.1209	-0.1469		-0.1931	-0.1132	-0.3082	0.0268	-0.0533	-0.1716	-0.4647	-0.1288	-0.1599	0.2172		-0.1553	-0.0835	-0.0101	-0.021	-0.1914	-0.6684	-0.2896	-0.1743	-0.0724	-0.1282	-0.3037	0.1075	-0.1895	-0.0975	-0.1996	-0.2602	0.3115	-0.0816	-0.3811	-0.0143	0.2899	-0.3471	-0.4489	0.1731	-0.0467	-0.1212
397	423	5	90819591	90.8196	5q14.1		D5S620		0.0771	-0.0179	0.1734	-0.0851	-0.0971	-0.1971	0.0694	-0.0343	-0.0026		0.107	0.1403	-0.1184	0.0832	-0.1171	-0.0052	-0.0771	-0.156	-0.02	-0.2643	0.013	-0.3295	-0.0336	0.2592	-0.0041		-0.0415		-0.0043	-0.0549	0.1127	-0.0478	-0.0049	0.2791	-0.0666	0.0779	-0.4063	0.0619	0.3068	-0.0627	-0.0449
398	827	5	90819591	90.8196	5q14.1		A008X25	-0.6792	-0.1092	0.202	-0.2464	0.0331	-0.1368	0.1368	0.0528	0.1086	0.024	-0.1528	-0.1272	-0.3247		0.0414	-0.0204	0.059	-0.0623	-0.2144	-0.114	-0.2517	-0.3201	-0.4513	-0.156	0.1374	-0.0045			-0.2276	0.0487	-0.0859	-0.1813		-0.0527	-0.2981	0.0253	0.1254	-0.403	-0.3496	-0.1018	0.5199	0.0808
399	865	5	94771250	94.7712	5q14.2		AFM238xf4	-0.1821	0.01	0.2337	-0.0226	-0.0106	-0.1238	0.1706	-0.3871	-0.2266	0.0514		-0.1881	-0.2379	-0.2099	-0.0007	-0.0464	0.1123	-0.0066		0.2101		-0.3034		-0.2423	-0.1162	-0.1658	-0.0709	-0.4112	-0.5274	-0.0614	-0.1627	-0.0698		-0.0137	-0.1364	0.0041	0.1403	-0.1953	-0.2755	-0.1127	0.1691	0.1317
400	33	5	95842093	95.8421	5q13.3	RASA		-0.6928	0.0098	0.2511	-0.1582	-0.0283	-0.1782	-0.1016	-0.1169	-0.0416	0.1885	-0.0974	-0.4045	-0.582	-0.1109	0.0951	-0.1699	-0.0621	-0.0831	-0.3416	-0.0798	-0.2252	-0.438	-0.3589	-0.2025	0.118	-0.0258	-0.0357	-0.4916	0.1175	-0.2467	-0.0503	-0.1516		-0.0263	-0.5146	0.0016	0.0827	-0.3888	-0.1835	-0.0737	0.1965	-0.1286
401	732	5	103434820	103.435	5q35	NPM1		-0.4115	-0.2406	0.1298	-0.2118	-0.1951	-0.2501	-0.0388	-0.2011	-0.1642	0.1148	0.0182	-0.4032	-0.4745	-0.2491	0.3736	-0.3194	-0.1708	-0.1701	-0.0033	-0.2618	-0.1064	-0.4055	-0.4031	-0.3862	0.0513	-0.0965	-0.3628	-0.3816	-0.3675	-0.0288	-0.2414	-0.0136	-0.0201	0.0286	-0.6077	-0.0307	0.0319	-0.5052	-0.2334	-0.136	0.1725	-0.2959
402	835	5	104241619	104.242	5q14.3		WI-16828	-0.6454	-0.0764	0.259	-0.2646	-0.0233	-0.226	-0.0939	-0.2607	-0.0638	0.1686	-0.1814	-0.0573	-0.3701	-0.2003	0.2078	-0.0664	-0.0741	-0.0763		0.0828		-0.5174	-0.4329	-0.264	0.0602	-0.1066	-0.4896	-0.2768	-0.0635	-0.1195	-0.0883	-0.1683		-0.1214	-0.434	-0.0347	0.1542	-0.369	0.0782	-0.0713		0.04
403	1289	5	105313162	105.313	5q15		SHGC-78910	-0.3225	0.0349	0.3246	-0.1455	-0.1171	-0.1494	0.1583	-0.1326		-0.0418		-0.2949	-0.5854	0.0242	0.1001	-0.1078	0.0076	-0.0681	0.0085	0.0353	-0.2063	-0.5338	-0.2229	-0.1367	0.1249	-0.1506	-0.4098		-0.4115	-0.0694	-0.0871	-0.0852		0.1432	-0.4125	-0.0366	0.1448	-0.2687	0.0038	-0.1253	0.1639	0.0787
404	276	5	106384376	106.384	5q15		D5S652	-0.3581	-0.1881	0.0274	-0.2012	0.2437	-0.0959	0.2075	-0.1926	0.1177	0.1957			-0.5365				0.0412	0.0093	-0.0416	-0.1748	-0.2586	-0.2146	-0.3397	-0.1986	0.1171	0.0279	-0.0951	-0.2447	-0.2493	0.2795	-0.1625	0.2151		0.211	-0.3036	0.015	0.0751	-0.1739			-0.0177	0.2875
405	568	5	106612720	106.613	5q21	FER		-0.5301	-0.211	0.3128	-0.1734	0.1419	-0.2677	0.1464	-0.2121	-0.0723		0.0174		-0.2537	-0.0067	0.2885	-0.5438	-0.076	-0.0685	0.0455	0.1408	-0.3455	-0.4053	-0.4169	-0.3412	0.0195	0.0702	-0.2151	-0.1698	-0.3375	-0.0602	-0.0877	-0.074	0.0794	0.1166	-0.5892	0.0602	0.1402	-0.1645		0.0213	0.2428	0.0071
406	1573	5	107233773	107.234	5q15		CAST	-0.5599	-0.0923	0.21	-0.0802	0.0768	-0.1468	-0.0218	-0.3928	0.1472	0.2262	-0.2843	-0.3973	-0.4391	-0.2129	0.2079	-0.258	-0.1471	0.0327	0.023	-0.0866	-0.0119	-0.4565	-0.4237	-0.1072	0.0637	-0.0321	-0.5604	-0.2618	-0.2694	0.035	-0.0801	-0.198	-0.0015	-0.0441	-0.6069	0.0156	0.2	-0.4121	-0.0438	-0.1574	0.0306	0.0714
407	1296	5	111125331	111.125	5q21.1		SHGC-14889	-0.561	0.0027		-0.1367	-0.0539	-0.2968	-0.0948	-0.1028		-0.1902	0.0253	-0.3633	-0.3273	-0.2197	0.1928	-0.3059	0.0461	-0.0493	0.0166	0.1563	-0.2614	-0.5928	-0.3821	-0.4088	-0.18	-0.2831	-0.4388	-0.2961	-0.1777	-0.1804	-0.1719	-0.0456	0.0556	0.0611	-0.4968	-0.076	0.1335	-0.2585	-0.0378	-0.1013	0.1123
408	921	5	116014308	116.014	5q21.2		SHGC-12064	-0.1312	-0.0735	0.3041	-0.2276	0.011	-0.1919	-0.1474			-0.0256	-0.0764	-0.59		-0.4295	0.3117	-0.2601	-0.1096	-0.0729	-0.0153	0.0351		-0.5911		-0.3498	0.0635	-0.1355	-0.3899	-0.3945	-0.5195	-0.1496	-0.1982			-0.088	-0.4127	-0.0811	0.2133	-0.2947	0.0619	-0.0412	0.096	0.0386
409	411	5	118493421	118.493	5q21.3		D5S2084	-0.0822	-0.1001	0.0847	-0.2009	0.1228	-0.083	0.2058	-0.0156	-0.0237	0.0849	-0.064	-0.3821	-0.3981		0.1961	-0.4545	0.0306	-0.0872	-0.194	0.0237	-0.0427	-0.455	-0.197	-0.0841	0.1042	-0.1212	-0.2889		-0.2612	0.0341	-0.0908	-0.0947	0.0816	-0.0023	-0.4292	0.0632	-0.0495	-0.3065	0.036	-0.1263	0.0289	-0.0521
410	1406	5	118654913	118.655	5q21.3		SHGC-106401	-0.3562	-0.1334			-0.1179	-0.1758	0.042			-0.1415	0.0024	-0.4044	-0.4619	0.061	0.1114	-0.096	0	-0.1386			-0.1311	-0.676	-0.3469	-0.2827	-0.0783	-0.1109	-0.5583	-0.51	-0.3523	-0.2052	-0.1833	-0.177		-0.0512	-0.4669	-0.0237	0.0492	-0.4246	0.0167	-0.1661	-0.0393	-0.1569
411	542	5	128775656	128.776	5q22.3		D5S2055	-0.1687	-0.0965	-0.0584	-0.0886	-0.0947	-0.0588	0.2026	0.1182	0.0386	0.1269	-0.0031	-0.1473	-0.5011	0.2961	0.0303		0.1	-0.0372	-0.1988	0.0178		-0.4183	-0.436	-0.1093	0.1986	-0.0482	-0.3357	-0.5383	-0.2328	-0.191	-0.0787	-0.0794		0.2073	0.37	0.0771	0.049	-0.2119	0.1198	-0.1589	0.1118	0.1541
412	1326	5	132820959	132.821	5q23.1		SHGC-100848	-0.2428	-0.0777	-0.0027	-0.1105	-0.2621	-0.3446	-0.0523	-0.0004	0.0567	-0.1032	-0.0732	-0.3483	-0.3438	-0.0478	0.1121	-0.0198	0.0188	-0.0663	0.0303	0.0771	-0.2379	-0.434	-0.2785	-0.2418	-0.0357	-0.177	-0.4596	-0.2587	-0.3271	0.0124	-0.1537	-0.1349	-0.0216	0.0122	-0.5181	-0.0066	0.2342	-0.3795	-0.0527	-0.1122	0.059	-0.2476
413	14	5	135195308	135.195	5q23.1		D5S467	-0.2008	-0.2084			0.1477	-0.169	0.145	-0.344	0.0516	0.192	-0.0602		-0.4956	0.1909	0.1492		0.1229	-0.0907		0.1433	-0.201	-0.4163	-0.3698	-0.2323	0.0088	-0.0873	-0.5803	-0.3369	-0.4104	-0.1471	-0.1308	-0.2107		0.1546	-0.4143	0.0369	0.149	-0.3837	-0.0376	0.0235	0.0196	0.2547
414	938	5	141309101	141.309	5q23.2		D5S1391	-0.1808	-0.1791	0.2525	-0.1528	-0.0301	-0.3685	-0.0422		0.1076	0.022	-0.1428	-0.3964	-0.2368	-0.2593	0.1976	-0.2271	-0.0106	-0.1555	-0.1593	0.126	0.0368	-0.4391	-0.1387	-0.1733	-0.0764	-0.1357	-0.4874	-0.5652	-0.3361	-0.1278	-0.1686	-0.1662		0.0135	-0.4528		0.1044	-0.4327	0.0649	-0.1268	0.0037	-0.0266
415	689	5	146431612	146.432	5q31.1	RIL		0.1065	-0.1158	0.0143	-0.1154	0.0315	-0.0368	0.1054	-0.0359	0.1092	0.0466	0.152	-0.1258	-0.3505	0.1118	0.0815	-0.1592	-0.0092	-0.0397	0.1386	0.0136	0.1058	-0.133	-0.304	-0.0956	0.0134	0.0467	0.001	-0.3105	-0.2168	0.0562	-0.1949	0.1542	0.0294	0.1061	-0.344	0.1405	-0.0406	-0.4451	-0.0538	-0.1272	-0.021	-0.0865
416	450	5	146504206	146.504	5q31.1	CSF2/IL3		-0.067	0.0623	-0.0259	-0.0907		0.0127	0.0913	0.0066	0.0819	-0.0002	0.1205	-0.1429	-0.4877	-0.0068	0.1838	-0.3065	0.0005	-0.0415	0.0283	-0.0553	0.0205	-0.2336	-0.3038	-0.1081	-0.1081	0.0097	-0.074	-0.3506	-0.2977	-0.0047	-0.1962	-0.2483	-0.0181	-0.0023	-0.2953	0.1341	-0.1592	-0.3807	-0.0891	-0.0627	-0.1493	-0.0765
417	651	5	147785046	147.785	5q31	AF5q31		-0.2921	-0.0268	0.1523	-0.0766	0.0179	-0.0775	-0.0437	0.0414	0.0163	-0.103	0.0002	-0.267	-0.1556	-0.1654	0.0521	-0.1383	0.0569	-0.0346	0.0257	-0.0527	0.0113	-0.2213	-0.2654	-0.2019	-0.0624	0.0386	0.2249	-0.1886	-0.146	0.0269	-0.2091	-0.1009	-0.0601	0.0228	-0.4256	0.027	0.1052	-0.2997	-0.0676	0.0238	-0.1619	-0.1633
418	1238	5	147889206	147.889	5q23.3		SGC32016	-0.1588	-0.0891	0.1189	-0.1061	-0.0324	-0.1799	-0.0714	-0.1564	0.0654	0.0092	-0.2285	-0.4571	-0.4045	0.0008	0.0851	-0.4642	-0.0217	0.0948	0.0357	-0.0231	0.2102	-0.4879	-0.2207	-0.2066	0.0198	0.0196	-0.0597	-0.1777	-0.33	-0.137	-0.1575	-0.2158	0.0232	-0.0747	-0.3506	-0.018	0.0135	-0.4124	-0.0363	-0.0729	-0.0024	0.0783
419	513	5	148050140	148.05	5q31	RAD50		0.0443	-0.132	0.1547	-0.2533	0.0241	-0.2048	-0.1652	-0.1668	-0.005	0.0109	0.1961	-0.2971	-0.4382	-0.1845	0.1861	-0.4467	-0.0285	-0.0658	0.0044	0.1049	-0.1716	-0.2461	-0.4804	0.0095	0.1208	0.0091	0.0254	-0.1802	-0.3258	0.2188	-0.0649	0	0.01	-0.0931	-0.4989	-0.056	0.0818	-0.3704	-0.3055	-0.1127	-0.0557	-0.0848
420	1101	5	151269372	151.269	5q31.1		SHGC-154481	-0.3263	-0.1389	0.1047	-0.0047	0.0253	-0.0697	0.1258		0.2186	0.3087	-0.3126	-0.2943	-0.2512	0.1517	0.2222	0.1352	-0.0219	-0.023	-0.1382	0.0068	0.1834	-0.2795	0.2515	-0.0719	0.0637	0.1121	0.0758		-0.0805	0.0441	-0.1827	-0.1078	0.0002	0.1252	-0.1513	0.1623	-0.0568	-0.375	-0.0541	-0.0914	-0.1186	0.0298
421	1539	5	152480929	152.481	5q31.1		DAMS	-0.0668	-0.1863	-0.0453	-0.0621		-0.0471	-0.0983	-0.0244	0.2115	-0.0155		-0.1191	-0.5222	0.0337		-0.0325	0.0402	-0.0558	0.0231	-0.1352	0.2577	-0.3383	0.1225	0.2271	0.2717	0.0151		-0.3452	-0.1531	0.0383	0.0891	-0.1415	-0.1532	0.0091	-0.238	0.0886	-0.2603	-0.418	-0.3838	-0.1805		0.0394
422	366	5	154850613	154.851	5q31.1	CDC23		-0.2891	-0.0989	0.079	-0.2714	-0.0798	-0.3968	-0.1419	-0.327	0.01	-0.082	-0.0739	-0.1677	-0.491	0.2408	0.1712	-0.0882	-0.1404	-0.1257	0.0232	0.0027	0.0547	-0.3844	-0.0189	-0.0927	-0.021	0.1213		-0.2875	-0.3574	-0.159	-0.1796	-0.031	-0.12	-0.1653	0.2578	-0.1045	-0.0842	-0.4807	-0.0656	-0.1051	-0.2237	0.0507
423	1356	5	157420087	157.42	5q31.2		D5S1867	-0.1738	-0.0774	-0.0494	-0.0363	0.19	-0.1202	-0.0028	-0.0609	0.067	-0.2636	-0.0375	-0.2531	0.052	0.0565	-0.0254	0.027	-0.1085	-0.0484	-0.133	-0.099	0.0544	-0.2898	0.1722	-0.0299	-0.0808	0.0886	-0.084	-0.315	-0.3073	-0.0219	-0.1054	-0.1427	-0.0596	0.0245	0.235	0.0184	-0.092	-0.3849	-0.0324	-0.1401	-0.1195	-0.0196
424	1387	5	158719306	158.719	5q31.3		D5S2424	-0.0871	-0.0675		-0.1289	-0.0702	-0.1949	0.1796	-0.2633	-0.0327	0.0056	-0.1968	-0.023	0.031	-0.1117	-0.0142	-0.1819	-0.0193	0.0132	-0.1343	0.0719	-0.1929	-0.2291	-0.1698	-0.1176	0.3299	0.0144	-0.2779	-0.1905	-0.2553	0.1566	-0.0038	0.015	0.0869	0.048	0.4773	-0.0723	0.1729	-0.2919	-0.0254	-0.1528	0.1378	0.1328
425	461	5	169191880	169.192	5q31-q32	PDGFRB		-0.0254	-0.0744	0.056	0.0338	-0.1322	-0.0152	0.0947	-0.0111	0.1681	-0.2293	0.0441	0.0544	0.0934	0.1265	0.0017		-0.0433	-0.0186	-0.0323	-0.1277	0.0828	-0.2008	0.1638	-0.0065	-0.0624	0.0959	-0.2804	-0.2216	0.0741	0.0765	-0.1269	-0.3333	-0.056	0.1113	-0.288	0.2504	-0.043	-0.378	-0.1847	-0.2058	-0.3335	0.0597
426	630	5	171272574	171.273	5q31.3-q32	SPARC		-0.1275	-0.0564	0.0918	-0.1824	-0.1467	-0.2516	-0.0486	-0.2595	-0.0785	0.0447	-0.057	-0.2006	-0.0892	-0.0612	0.1902	-0.0063	-0.0366	-0.0872	0.0508	0.0191	0.0279	-0.5812	0.0109	-0.173	0.1095	-0.0982	-0.4619	-0.323	-0.065	-0.2642	-0.1223	-0.1437	0.0104	-0.0675	-0.123	-0.1135	-0.0858	-0.4492	0.0794	-0.0982	-0.3325	-0.0264
427	1054	5	174141883	174.142	5q33.1		A008Z36	-0.1146	-0.1466	0.1894	-0.1483	0.0239	-0.1031	-0.0095	0.007	0.1348	-0.03	-0.3161	0.0852	0.0091	0.006		-0.0111	-0.0057	-0.0168	0.0058	-0.3313	0.1468	-0.3561	0.0749	0.0449	0.0041	0.2411	-0.1574	-0.3413	-0.1618	0.0607	-0.1143	-0.0981	-0.1582		-0.2668	-0.0115	0.072	-0.393	0.0005	-0.0403	-0.0943	-0.0513
428	404	5	176167038	176.167	5q33.2		D5S487	-0.0753	-0.1304			0.3202	-0.084	0.1473		0.0232				-0.1306				-0.0151	-0.049				-0.294		0.0269	0.2316	-0.1421	0.0197	-0.3831	-0.0997	0.2043	-0.042			-0.0172	-0.4042	0.0218	0.3624	-0.0086	-0.4691			-0.1701
429	1393	5	177053584	177.054	5q33.2		SHGC-102220	-0.4374	-0.0817	0.1561	-0.0621	0.2202	-0.2779	-0.2114	-0.4495		0.3405	-0.3336	-0.2868	-0.2703		0.1974	-0.2876	-0.1942	-0.0767	-0.1302	0.0463		-0.5146	-0.0425	-0.2995	-0.0125	-0.1662	-0.1746	-0.5043	-0.0574	-0.3219	-0.1672	-0.1237	0.0156	-0.1655	-0.4395	-0.1634	0.0472	-0.3492	-0.0899	-0.0918	-0.0599	-0.2645
430	190	5	177410667	177.411	5q33.2		D5S2112	-0.3538	-0.0133	0.1159	-0.1016	0.0457	-0.1361	-0.1271		0.0651	-0.1921	0.0101	-0.2229	-0.2879	-0.2999	0.0916	-0.4057	0.0118	-0.0668	-0.0093	-0.0469	0.1076	-0.2523		-0.0775	-0.1126	0.1031	-0.0233	-0.5102	-0.2144	0.0692	-0.126	-0.0918	-0.1085	-0.1486	-0.3411	0.0672	-0.1068	-0.266	-0.0369	-0.0935	-0.3187	-0.1255
431	1435	5	179436846	179.437	5q33.3		D5S1352			0.2399	-0.2187		0.1109	-0.0344		0.0645			-0.0252	-0.039	-0.075		-0.135	0.0032	-0.0998	0.1171	0.233	-0.0422	-0.2097	0.0191	-0.1321	0.0428	-0.1545	-0.0538	-0.2491	-0.1482		0.1354	-0.008	0.0277	-0.0315	-0.498	-0.0504	0.1493		-0.2347	-0.2527		-0.0629
432	351	5	184805674	184.806	5q21	APC*		-0.1397	-0.1202	0.0387		-0.1629	-0.3309	0.0236	-0.4261	-0.1809	-0.0493	-0.1523	-0.0819	-0.0798	-0.0971	0.3468	-0.3066	-0.1037	-0.016	0.0871	0.117		-0.144	-0.0575	-0.4259	0.0179	-0.115	-0.2261	-0.1834	-0.3259	-0.0674	-0.2194	-0.0477		0.0084	-0.6009	0.0171	-0.0366	-0.3292		0.0043	0.0353	-0.0663
433	565	5	188062472	188.062	5q34		D5S496	-0.0846	-0.1462	0.0331	-0.0725	-0.2364	-0.1352	0.0111	-0.1408	-0.0301	0.0864	0.0175	0.0461	-0.1052	-0.0397	0.0069	-0.1653	0.1323	-0.0445	-0.008	0.0507	-0.2579	-0.4705	-0.1401	-0.1389	0.1665	-0.2933	-0.3032	-0.3905	-0.0669	-0.1143	-0.1001	-0.2416	0.0291	0.0423	0.4067	0.0292	-0.1777	-0.2646	0.1902	-0.1215	0.0399	0.0769
434	295	5	189647481	189.647	5q34		D5S400	0.0231	-0.0538	0.1846	-0.004	0.159	0.0095	0.2379	0.0658	0.0496	-0.0265	0.0331	0.0778	0.0245	0.0203	0.0989	0.0371	0.0208	-0.0541	-0.1994	0.0622	-0.1023	-0.2895	0.1305	-0.0511	-0.012	-0.0512	-0.1243	-0.1531		0.1764	-0.0247	-0.3166	-0.0744	0.0718	0.5827	0.1187	-0.0017	-0.3328	-0.0665	-0.1131	-0.1816	-0.1103
435	1212	5	189934914	189.935	5q34		SHGC-147239	-0.2676	-0.1203	-0.1746	-0.0111	0.1559	-0.1777	0.1343	0.0053	0.0855	0.0104		-0.0071	0.0664	0.1551	0.0648	-0.0352	-0.1217	-0.0578	-0.0517	-0.0138	-0.1731	-0.4563	0.0749	-0.1584	0.0746	-0.2157	-0.0645	-0.1937	-0.1226	-0.0462	-0.1254	0.0228		0.0894	0.3848	-0.0233	0.0405	-0.2764	-0.0764	0.0163	0.097	-0.0669
436	1093	5	191303485	191.303	5q35.1		SHGC-146954	-0.0215	0.0101	0.1773	-0.146		0.0182	-0.1481	0.2865	0.255	0.0384	-0.0284	0.0946	-0.2576	-0.0191	0.0261	-0.1975	0.0216	-0.0958	0.095	-0.1417	0.0346	-0.3362	0.1006		0.2191	0.0308	-0.1837	-0.151	0.1081	0.0278	0.0095	-0.3436	-0.0437	-0.139	0.5688	0.0517	0.1008	-0.3119	-0.1125	-0.0142		0.0295
437	1301	5	194335730	194.336	5q35.2		R50717	0.018	0.0181	-0.2038	-0.0491	0.0312	-0.0585	0.0662	-0.0338		-0.0744	0.313	0.019	-0.0824	-0.0182	-0.0583	-0.0176	0.0127	0.0782	0.0791	-0.0462	-0.0665	-0.3421	0.2291	-0.0313	0.069	0.1371	-0.1323	0.3098	-0.1915	0.1437	-0.0953	-0.1357	0.1949	-0.0009	0.5578	0.0573	-0.0344	-0.1912	-0.0661	-0.1137	-0.0657	0.0086
438	223	5	196915169	196.915	5q35.3 qter		5p terminal	-0.0955	-0.0738	0.0887	-0.0972	0.0603	-0.091	0.0995		0.0453	-0.0204	-0.0354	0.047	-0.087	0.1029	-0.1236		-0.0057	-0.0864	-0.1061	-0.0433	0.1883	-0.3047	0.1773	-0.1299	0.028	-0.0207	-0.369		-0.1568	0.0907	-0.1574	-0.1701	0.1394	0.231	0.5555	0.0319	-0.1138	-0.3104	-0.0343	-0.1251	-0.0428	-0.1049
439	1012	5	201857409	201.857	5q35.3		stSG30707		-0.0072	-0.3382	0.0383	-0.088	-0.1627	-0.059		-0.1239	-0.0765	0.0183	0.0055	-0.0856	0.0443			0.0375	0.0602		-0.1187	0.0689	-0.3596	0.1726	-0.0538	0.02	0.019	-0.3181	0.4475	-0.2136	-0.0937	-0.1523	-0.0837		-0.184	0.4037	0.1033	0.1728	-0.3196	-0.0729	-0.1456	0.0636	-0.0582
440	174	5	202308906	202.309	5q34-q35	FLT4		0.3193		0.2571	-0.0973	0.0062	-0.139	-0.1234	-0.002	0.0626	-0.2914	0.0902	-0.2158	0.0474	-0.2055	-0.0049		0.1313	-0.0996	-0.273	-0.1599	0.0765	-0.4506		-0.1446	-0.076	0.0613	-0.3531	0.5104	-0.0641	-0.1213	-0.1581	-0.1831	0.0427	-0.0115	0.4071	-0.0064	-0.1019	-0.2678	-0.1557	-0.1109	-0.2608	0.0466
441	569	6	332668	0.332668	6p25	IRF4		-0.5898	0.0808	-0.1278	0.0919	-0.016	-0.1594	-0.0492	0.0415	0.0064	-0.0114	0.4298	-0.0093	0.1904	0.2413	-0.2606	0.1047	-0.0837	0.1069	0.2267	0.1011	-0.3167	-0.0777	0.0967	-0.4174	0.0597	0.0408	-0.0583	-0.1835	-0.0272	-0.0646	0.0404	0.6039	-0.2631	0.0246	0.0483	0.0959		-0.0855	-0.4079	0.2211	-0.0625	-0.0175
442	1035	6	3605124	3.60512	6p25.2		stSG8353	-0.4962		-0.2584	0.1784	0.0404	-0.0542	-0.1189			0.0176	0.4298	0.0981	0.0753	0.0388	-0.2813	0.0954	-0.0598	-0.1002	0.0219	0.1192	0.0468	0.0952	0.1627	-0.2527	0.0762	0.0507	0.0328	-0.3493	0.0817	0.0143	0.1243	0.4677		-0.1107	0.3085	-0.0311	-0.1018	-0.1322	-0.381	-0.2097	-0.1694	0.0173
443	40	6	7616562	7.61656	6p25	RREB1		-0.1699	0.1123	0.0664		-0.205	-0.0919	-0.2855	0.1339	0.0915	-0.1108	0.2225	0.0523	0.0187	-0.0173	-0.1514	-0.0904	-0.0753	-0.097	0.0401	0.0562	-0.1812	0.0108	-0.0146	-0.2972	0.0376	0.0215	0.0167	0.0051		-0.1797	0.0734	0.0236	-0.0994	-0.0405	0.2003	0.1084	-0.1136	-0.1184	-0.2977	0.0108	-0.0881	0.0224
444	286	6	8338991	8.33899	6p24.3		SHGC-79401	-0.0917	-0.015	-0.0247	0.1274	0.0376	-0.0877	0.0372	0.1774	0.1353	0.0582	0.2327	0.2655	0.1189	0.1987	-0.2788	-0.0151	-0.0203	-0.1008	0.0222	0.0519		0.0756	-0.0204	-0.3362	0.1205	0.0929	0.0544	0.1222	0.0361	0.1379	0.1183	0.2296	-0.3701	-0.0678	0.1451	0.0536	0.0761	-0.0311	-0.428	-0.0863	-0.0838	0.0756
445	1085	6	8600035	8.60004	6p24.3		SHGC-81640	-0.0673	0.1045	-0.1007	-0.0046	-0.0079	-0.1364	-0.0607		-0.1321	-0.0779	0.2767	0.0558	0.1423	0.0341	-0.1641	-0.1317	-0.0374	-0.1169	-0.0698	-0.0448	-0.2434	-0.0081	0.007	-0.3792	-0.0659	-0.1337	-0.0115	-0.1239	-0.0273	-0.0138	-0.0214	0.2411	-0.1976	-0.0614	0.1263	-0.0648	-0.0906	-0.1656	-0.2547	-0.1108	-0.0004	-0.134
446	1596	6	11499419	11.4994	6p24.2		GCMB	-0.1778	0.1139		-0.0756	0.1361	-0.1391	-0.1442			0.0501		0.0613	0.2478	-0.2713	0.1244	-0.1238	-0.0474	-0.0838	0.1361	0.0796	-0.4084	-0.0694	0.0285	-0.2868	0.1413	-0.056	0.0509	-0.0757	-0.132	-0.2413	0.1239	0.4063		0.0171	-0.1838	-0.083	0.0317	-0.2662	-0.3527	-0.0767	-0.0778	-0.2938
447	1415	6	11836480	11.8365	6p24.2		RP3-510L9	-0.0505		0.0869	0.0086		-0.1598	-0.0767	-0.394		-0.107	-0.2208	-0.285	-0.0838		0.1279	-0.1764	-0.1435	-0.0248	0.2129	0.2743	-0.0856	-0.2178	0.0783	-0.1821	-0.0592	-0.3814	0.1402	-0.0527	0.0818			-0.0394	0.1142		-0.0464	-0.0773	0.0799	-0.1979	-0.1624			-0.3485
448	1316	6	14185141	14.1851	6p24.1		D6S1593	-0.0837	0.1696	0.0072	0.1163	-0.07	-0.0532	0.1581	0.195	0.0666	-0.1579	0.4458	0.2235		0.0819	-0.2931	-0.0618	-0.0063	-0.0412	-0.1607	-0.0739	-0.1073	0.1324	0.075	-0.2545	0.0157	0.0854	-0.08	0.0191	0.0209	0.0419	0.1413	0.1829	-0.2754		-0.0035	-0.019	0.095	-0.0783	-0.1432	-0.1318	0.0046	0.0194
449	814	6	14637409	14.6374	6p23		D6S2434	-0.0711	0.1144	0.1196	0.0846	-0.0207	-0.1607	0.0642	0.1338	0.0416	0.087	0.2985	0.2571	0.1309		-0.2246	-0.0515	-0.0304	0.001	-0.119	0.0268		-0.0134	-0.1969	-0.3688	0.1362	-0.0268	0.0337	0.0519	0.1923	-0.1019	0.1859	0.2747		-0.0249	0.2071	-0.0685	0.1097	0.0771	-0.3158	-0.0899	0.1263	0.0731
450	771	6	17612790	17.6128	6p22.3		D6S288	-0.2177	0.0394	0.0111	-0.012	-0.0352	-0.0808	-0.0833	-0.1301	-0.0165	0.0239	0.3174	0.1138		-0.0633	-0.3281		-0.0608	-0.1268	-0.0101	-0.0108	-0.176	-0.108	0.039	-0.4375		-0.1702	-0.0652	-0.1252	0.175	-0.1086	0.023	0.0341	-0.413	-0.0943	-0.3663	-0.0855	-0.0327	-0.1492	-0.3882	-0.1141	-0.0267	-0.234
451	1159	6	17766916	17.7669	6p22.3		sts-AA010260	-0.2389	0.1574	-0.0033	0.0818	-0.1996	-0.1135	0.0187		-0.026	-0.1038	0.4771	0.2386	0.0815	0.0257	-0.2707	0.0898	0.001	0.0883	-0.0951	0.035	-0.2626	0.0791	0.098	-0.3404	-0.081	-0.0855	0.1845	-0.2315	0.0089	0.0566	0.1206	0.1525		0.0099	0.1401	-0.0151	0.083	-0.1992	-0.3684	-0.1809	0.096	-0.049
452	95	6	19620847	19.6208	6p23	DEK		-0.0373	-0.0735	-0.0109	-0.095	-0.0923	-0.1942	-0.2051	-0.1604	-0.0319	-0.0131	0.2352	-0.0699	-0.0464	-0.2811	-0.2581	-0.4465	-0.0246	-0.0444	-0.2291	0.0361	-0.3344	-0.055	0.0074	-0.3917	0.1466	-0.0179		-0.3367	-0.0965	-0.1231	0.054	0.1176	0.2087	-0.102	-0.0659	-0.1314	0.0496	-0.3118	-0.2127	-0.1294	-0.1415	0.059
453	358	6	27379789	27.3798	6p22.2		H60423	-0.12	0.1646	-0.2184	0.0354	0.0583	-0.1053	-0.1253	0.2334	-0.0248	0.0237	0.249	0.1153	0.014	-0.1729	-0.2244	0.0722	-0.0788	0.0024	-0.1676	-0.0229	-0.1572	0.07	-0.0092	0.0271	0.0667	-0.1291	0.0721	0.0657	0.1402	-0.1484	0.1532	0.0074	-0.2368	-0.0494	0.1044	-0.0476	-0.0673	-0.1019	-0.1441	-0.2021	-0.0452	-0.0664
454	482	6	27574420	27.5744	6p21.3	HFE		-0.2244	0.2133	-0.2713	-0.0848	-0.0075	-0.1805	-0.3343	-0.1915	0.0299	0.1246	-0.0034	-0.0864	-0.1792	0.0064	-0.109	-0.1821	-0.1347	-0.0017	0.1365	-0.0613	-0.012	0.0823	0.0618	0.0344	-0.0687	-0.0252	-0.0425	-0.2689	-0.0463	0.1198	0.0476	-0.0545	-0.3362	-0.0797	0.0121	-0.0365		-0.2115	-0.3016	-0.1187	-0.235	-0.1971
455	1270	6	28028826	28.0288	6p22.2		stSG24641	-0.222	0.2446	0.0013	0.1779	0.1073	-0.0304	0.1202		0.1721	-0.041	0.1294	0.299	0.2639		-0.4143	0.0639	0.0219	0.0904	0.1956	-0.0084	0.1232	0.2098	0.2113	0.1646	0.1902	0.164	-0.05	-0.0701	0.154	0.0413	0.2122	-0.0038	-0.214	0.0332	0.2147	0.1041	0.0863	0.0347	-0.4953	0.0128	0.0175	0.122
456	134	6	29558591	29.5586	6p22.1		D6S306	-0.0553	0.1275	-0.1148	-0.0145	0.0113	-0.2183	-0.0778	-0.2945	-0.0911	-0.089	0.1537	-0.0737	0.0242	-0.1204	-0.0567	-0.1649	-0.1642	0.0267	0.0762	-0.0683	-0.3995	-0.0787	-0.0604	-0.0279	0.0333	-0.171	0.0587	-0.215	-0.1794	0.0403	0.0828	-0.0215		-0.2004	-0.0121	-0.0385	0.1263	-0.0773	-0.164	-0.1507	0.0054	-0.0833
457	427	6	32580223	32.5802	6p21.33		D6S1070	0.0217		-0.0293	-0.0071	0.0159	-0.1462	-0.2699	-0.1169	-0.0048	0.0713	0.1305	0.0529	-0.1412		-0.0153	-0.003	-0.157	-0.0007	0.0937	-0.0561	-0.3006	-0.081	-0.2282	-0.0036	0.0347	-0.0074	-0.1264	-0.1199	-0.0627	-0.085	0.0167	-0.1791	0.1764	-0.1461	-0.0631	-0.0488	0.0141	-0.2125	-0.2476	0.0116	-0.3155	-0.1615
458	781	6	33551291	33.5513	6p21.3	HLA-A		-0.4208	0.1133		0.1163	-0.1352	-0.2306	-0.1253	-0.0074	-0.1978	0.0032	0.2329	0.0652	-0.0141	0.0169	-0.3752		-0.0376	-0.0373	0.1976	0.0757	-0.1025	-0.03	0.0589	0.0914	0.04	-0.2624	-0.0825	-0.0673	0.1217	-0.1112	0.036	-0.1805	0.1688	0.006	0.0495	0.0503	-0.1458	-0.2454	-0.5824	-0.0801	-0.0947	-0.2497
459	184	6	33855673	33.8557	6p21.33		T93304	-0.2351	-0.0602			0.0998	-0.2027	-0.111	0.0933	-0.2442	-0.0961	0.0765	0.032	0.0211	-0.0401	0.0329	-0.085	-0.0758	-0.0232		0.0033	-0.3379	0.0469	-0.0262	0.0458	0.1155	0.0283	0.0315	-0.0387	-0.0348	-0.0397	0.1907	-0.116		-0.1318	0.1276	-0.109	0.048	-0.0856	-0.4075	0.147	-0.0194	0.0433
460	506	6	35197088	35.1971	6p21.3	HLA-B		-0.0731	0.1062	-0.0583	0.2744	-0.0125	-0.1186	-0.362	0.0733	0.1352	-0.2799	0.5236	0.0961	-0.0312	-0.0169	-0.3149	0.0387	0.0364	0.0152	0.049	0.0289	0.4867	0.1466	0.098	0.1892	-0.0295	0.0934	0.0631	-0.0091	0.2046	0.2699	0.1908		0.1735	-0.1062	0.1344	-0.0339	-0.0932	-0.0747	-0.2162	0.0041	-0.2123	0.1018
461	673	6	35238624	35.2386	6p21.3	MSH5		-0.1268	0.1386	-0.141	0.1612	-0.0205	-0.1217	-0.1778			-0.0926	0.5142	-0.0722	-0.0856	0.0639	-0.2191	0.2263	0.0062	-0.0477	0.2674	-0.0547	0.2974	-0.051	0.0457	0.1646	-0.1723	0.0349	0.0404	-0.1547	0.208	-0.086	0.0822	-0.172	0.1945	0.0165	-0.1314	0.0115	-0.0357	0.0368	-0.3902	0.104	-0.3737	0.005
462	330	6	35626443	35.6264	6p21.3	NOTCH4		0.1257	0.0303	-0.0582	0.4894	0.0836	-0.1647	0.0268	0.1544	0.2733	-0.2643	0.3885	0.1044	0.1764	0.091	-0.1015	0.777	0.0877	0.0474	0.1141	-0.1785	0.1748	0.0184	0.2619	0.1644	-0.1006	0.1043		0.0534	-0.0364		-0.0151	-0.0672	0.1756	-0.0155	0.2829	0.153	-0.1503	-0.1287	-0.3562	0.0309	-0.3562	0.0216
463	319	6	35641403	35.6414	6p21.3	PBX2*		0.0422	0.0488		0.4004	0.1286	-0.0847	-0.1233	0.2376	0.1557	-0.2428	0.2802	0.0424	0.0324	-0.0131	-0.0293	0.2424	-0.0279	0.0182		-0.2331	0.3326	-0.0343	0.1575	0.1735	0.1974	0.103	-0.0443	-0.1279	-0.0668	-0.1633	0.1483	-0.0392		-0.0877	0.1986	0.1237	0.1143	-0.1024	-0.5493	0.044	-0.3399	-0.0667
464	1161	6	35924933	35.9249	6p21.32		sts-U60665	-0.109	0.1769	0.0507	0.3086	-0.2289	-0.2449	-0.022			0.1005	0.1998	0.0503	-0.0667	-0.0229	-0.2221		0.0155	0.0806	-0.0304	0.0855	-0.3734	0.1633	0.041	0.0616	0.2017	-0.0725	0.0412	-0.0909	-0.1429	0.0333	0.2211	0.0279		0.046	0.1604	-0.1148	0.0707	-0.0089	-0.1655	-0.2155	0.1977	0.0293
465	313	6	36662856	36.6629	6p21.3	RXRB		-0.2684	0.1947	-0.1347	0.1847	0.1397	0.0045	-0.0423	0.1824	0.0863	-0.1815	0.4048	-0.0122	0.0511	0.1719	-0.2917	0.1017	0.0087	0.0283	0.0886	-0.1683	-0.0409	0.1092	0.0787	0.1561	-0.0737	0.0932	-0.1113	-0.0317	-0.0368	0.228	0.0486	0.0844	0.091	0.0599	0.2072	0.0678	-0.1195	-0.0604	-0.2577	-0.1061	-0.2625	0.0074
466	1223	6	40099101	40.0991	6p21.31		stSG9211	-0.4231	-0.1822	-0.0259	-0.0536		-0.2781	-0.274	-0.0283	-0.0522	-0.2386	0.0805	-0.0708	0.0741	-0.0481	0.0406	0.0965	-0.1446	0.0161	0.0358	0.0638	-0.3029	-0.0901	-0.0551	-0.1321	-0.056	0.1137	-0.1013	-0.2648	0.118	-0.1743	0.0784	-0.0889	0.1706	-0.0308	-0.0008	-0.0749	0.1296	-0.1384	-0.3777	-0.1243	-0.1945	-0.2558
467	300	6	40825074	40.8251	6p22-p21	FANCE		-0.0676	0.0985	-0.1482	0.1185		-0.0857	-0.1914	0.0942	0.0884	-0.1747	0.308	0.0259	0.1063		-0.1435	-0.0535	-0.0217	-0.1143	-0.0656	-0.0895	-0.1542	0.1094		0.1288	0.0183		-0.0207	-0.2804	-0.0488		0.0177	-0.1662	0.1219	0.2442	0.0544	-0.0973	-0.1391	-0.0653	-0.1608	0.0149	-0.3006	0.0904
468	368	6	42743324	42.7433	6p21.2	PIM1*		0.6923	0.0958	-0.1462	0.1715	0.2052	-0.1273	-0.2335	0.2948	-0.1909	-0.32	0.3702	0.0891	-0.3081	0.0202	-0.1835	-0.0273	-0.2124	-0.0187	0.0501	-0.0306	-0.3502	0.332	-0.0028	0.1975	-0.1622	-0.1003	0.0602	-0.0465	0.0907		0.0883	0.1306	0.1753	-0.1012	0.0606	-0.0631	-0.1075	0.0165	-0.2316	-0.2718	-0.1497	0.0317
469	305	6	43266161	43.2662	6p21.2		D6S1548	0.8313	0.1818	-0.1646	0.1743	0.3923	0.0455	0.0446	0.2455	0.1349	-0.0919	0.4658	0.1933	0.2713	0.2033	-0.3757	0.1943	0.0131	0.0944	-0.0335	-0.0698	-0.1468	0.6064	0.0982	0.164	0.0919	0.1456	0.0381	0.0402		0.1287	0.1147	0.0688	-0.133	-0.0106	0.2953	0.0553	-0.1264	-0.0552	-0.2547	-0.1388	-0.1898	-0.1147
470	1375	6	44529318	44.5293	6p21.2		RP1-217P22	0.4664	0.0679	0.0709	-0.0156	0.1426	-0.2119	-0.0877	-0.0725	-0.1583	-0.1758	0.0483		0.0435	-0.0327	-0.1357	-0.2232	-0.065	-0.0558	-0.0859	0.1023	-0.2681	0.3958	0.0002	-0.0389	-0.0773	-0.0854	0.0061	-0.113	-0.0576	-0.013	0.0586	0.2123	0.1474	-0.0847	-0.0964	-0.1189	0.1328	-0.1543	-0.2854	-0.1433	0.0644	-0.1643
471	1527	6	46919966	46.92	6p21.1		TREM1	0.8604	0.1147	-0.0536	0.3628	0.5364	-0.0574	0.2279	0.3076	0.1802	0.0569	0.4489	0.1904	0.1885	0.1368	-0.3642	-0.0002	-0.0842	0.0378	0.113	0.1797		0.6849	0.2118	0.1084	0.186	0.0421	0.1865	0.0194	0.0984	0.0581	0.1492	0.2437	0.4449	0.1624	0.2502	0.075	0.0369	0.2141	-0.4577	-0.1413	0.0656	0.1931
472	185	6	47480437	47.4804	6p21	CCND3		0.4455	-0.1113	-0.0492	0.206	0.2204	-0.1797	-0.1529	0.1433		-0.1217	0.3059	-0.0448	-0.1266	0.3398	-0.0436	0.3113	-0.0565	-0.0197	-0.0346	0.0685	-0.0669	0.4655	0.0217	0.025	0.0148	0.0515	0.0349	0.0275	-0.0716	-0.0919	0.0812	-0.0383	-0.0857	-0.0649	-0.0059	-0.1484	-0.0348	-0.119	-0.2062	-0.1405	-0.2097	0.0333
473	1133	6	47787213	47.7872	6p21.1		stSG52925	0.6234	0.1342	0.0873	0.2552	0.3133	-0.1724	-0.1382			0.5304	0.1742	0.0935	-0.1134	0.0047	-0.0373	-0.0561	0.0054	0.0145	0.3237	0.1141	-0.1186	0.7887	0.1447	0.0914	0.0251	0.0924	0.1766		0.0172	0.0101	0.1154	0.1462	0.3153	-0.0561	0.3115	-0.0446	0.0338	-0.057	-0.3087	-0.0782	0.0186	-0.0042
474	1599	6	48236878	48.2369	6p21.1		RDS	0.4566	-0.0037	-0.0847	0.092	0.0101	-0.2441	-0.2613	-0.1033	-0.3699	-0.0411			-0.0686	-0.1579	-0.143	-0.1946	-0.0463		0.0357	0.1892	-0.3626	0.1021	-0.1332	-0.0452	0.0205	-0.0229	0.202	-0.123	-0.1475		0.0089		0.3788	-0.1242	-0.2554	-0.1422	0.0409	-0.1998	-0.2875	0.0041	-0.0193	-0.3686
475	726	6	48700391	48.7004	6p21.1	PTK7		0.3107	-0.0094	-0.1158	0.4185	0.1573	-0.1191	0.0056	-0.0141	-0.022	-0.1332	0.1473	-0.0669	-0.0245		-0.1282	0.0931	-0.0698	-0.0358	0.5882	0.1924	-0.1263	0.3579	0.0912	0.1064	-0.0338	0.0289	0.0934	-0.1318	-0.0385	-0.0952	0.0142	0.0154	0.3328	0.262	-0.0851	-0.0719	-0.018	-0.1982	-0.1193	-0.0574	-0.1844	-0.0588
476	579	6	49607338	49.6073	6p21.1		D6S451	0.8015	-0.1086	-0.1271	0.6275	0.6629		-0.1206	0.2026	-0.137	-0.1729	0.5676	0.1137	0.1284	0.1795		0.1057	-0.0704		0.3125	0.1277	-0.2936	0.645	0.0888	0.028	-0.1237	0.1499	0.28	-0.1993	-0.0001	0.0753	0.0442		0.6266	-0.1267	0.2244	0.0846	-0.1288	-0.1141	-0.4949	-0.1049	-0.1211	0.033
477	595	6	49820603	49.8206	6p21.1		D6S1650	0.6452	0.1806	-0.0497	0.2944	0.2479	-0.0058	-0.1518	0.051	-0.0137	0.0786	0.0545	0.0674	0.0689	-0.0161	-0.2561	0.14	-0.019	0.0108	-0.0899	0.276	-0.3868	0.4765	-0.0178	-0.0599	0.0773	-0.0256	0.2549	-0.0513	-0.1075	-0.0727	0.0746	0.0907	0.477	-0.0362	-0.0511	-0.0478	-0.0534	-0.0767	-0.1834	-0.1832	0.0272	0.0149
478	560	6	52653164	52.6532	6p12.3		D6S1651	0.6836	0.1581	-0.175	0.4472	0.466	0.0295	0.2644	-0.0031	-0.2294	0.0054	0.5494	0.2368	0.2184		-0.3673	0.0545	0.0319	0.0566	0.0599	-0.0293	-0.4303	0.6644	-0.0236	0.1745	0.0319	-0.1527	0.3846	-0.0137	0.1288	-0.1538	0.2141	-0.1087	0.5086	0.1646	0.0827	0.0802	-0.182	-0.0403	-0.5531	0.0822		0.1957
479	1230	6	55873540	55.8735	6p12.3		D6S1464	0.7569	0.0829	0.1298	0.0266	0.2514	-0.2845	0.028	-0.0796	-0.0554	0.015	0.0502	-0.2332	0.1203	0.1607	-0.022	-0.2268	-0.0146	0.0352	-0.073	0.1544	-0.2485	0.4743	0.0194	-0.2423	0.1964	-0.213	0.342	-0.1554	-0.0432	-0.1478	0.071	-0.0314	0.2342	-0.0279	0.0575	-0.0303	0.1485	0.0354	-0.3164	-0.1343	0.195	-0.0475
480	525	6	62108810	62.1088	6p12.1		D6S414	0.2253	0.0387	0.065	0.1425	0.3715	-0.1324	0.0204	0.0569	0.0305	0.0108	0.274	0.0913	0.2265	0.1305	-0.1104	-0.0263	-0.0582	0.0733	-0.0281	0.091	-0.249	0.5471	0.1043	0.108	0.1228	0.0761	0.2927	-0.1825	0.0581	0.2234	0.1987	0.1091	0.1506	0.0421	-0.0016	0.0607	0.2053	-0.0567	-0.3898	-0.0825	-0.0526	-0.1033
481	1335	6	62108810	62.1088	6p12.1		D3S1595	0.5579	0.2217	0.1269	0.2537	0.0308	-0.0381	0.1445	0.2033	-0.1113	-0.1085	0.3158	0.1946	0.1682	0.0929	-0.261	-0.1277	-0.0266	0.0351	-0.1319	-0.0664	-0.3281	0.5341	0.0853	0.0943	0.1635	-0.0528	0.3241	-0.018	0.0028	0.0713	0.2261	0.0441	0.1752	0.0779	0.0337	0.0181	0.097	-0.0447	-0.4364	-0.2115	0.0164	0.1848
482	998	6	63777273	63.7773	6p11.2		SHGC-147185	0.0829	0.0548	0.0921	0.0854	0.2404	-0.3317	-0.0743		-0.0309	0.0022	0.1511	0.1662	0.0625	0.0257	-0.1258	-0.2841	-0.1187	0.1038	-0.1343	0.0764		0.2779	0.0484	-0.1739	0.2131	-0.3224			-0.1009	-0.0379	0.0082	0.0157	-0.1066	-0.0076	0.0334	-0.0744	0.1187	-0.2069	-0.0149		0.1562	-0.2282
483	268	6	68102861	68.1029	6q11.2		D6S1695	-0.0328			0.0674	0.0894	-0.1652	0.1256	-0.2204	-0.1667	-0.1752	0.302		0.3742				-0.122	0.1158	-0.0907	0.2318		0.0693		0.0654	0.1465	-0.2328	0.3947	-0.1616	-0.068		-0.054	-0.2952		-0.0825	0.0183		0.201	0.0032	0.1616	0.1311	-0.0185	-0.017
484	1222	6	70056131	70.0561	6q12		D6S1862		-0.0092	-0.0286	0.0525	0.0874	-0.0991	-0.1379	-0.0467	-0.0227	0.0015		0.078	-0.0399	0.0719	0.0196	-0.127	-0.1725	0.0563	0.0348	-0.0098	-0.1859	0.0935	-0.04	-0.0308	0.1856	0.1254	0.3921	-0.1191	-0.0147	-0.0776	0.1102	-0.1562	0.1487	-0.0573	-0.1007	-0.0534	0.1176	-0.0883	0.1462	0.029	0.0888	-0.1326
485	384	6	76660132	76.6601	6q13		SHGC-105233	0.0232		0.1508	-0.0363	0.2181	-0.1766	-0.1795	0.1174	-0.0517	-0.0562	0.0289	0.1145	-0.0676	-0.0842	0.251	-0.152	-0.0505	0.0472	-0.0141	0.1481	-0.4787	-0.1798	-0.0007	0.0172	0.1167	0.0114	-0.031	-0.2114	0.0325		-0.0947	-0.3564		-0.0166	-0.0038	-0.1416	0.176	-0.2689	-0.1836		-0.0754	-0.0818
486	1558	6	76923929	76.9239	6q13		COL19A1	0.119	0.0975	0.1671	0.18	0.3619	-0.0572	0.3121	-0.0727	0.0863	0.0945	0.2096	0.1276	0.4309		0.086	-0.0734	-0.1362	0.1636	0.1295	0.0767	-0.3015	0.1005	-0.2001	-0.005	0.1993	-0.074	0.166	-0.0533	0.0742	-0.0149	-0.0343	0.1652	0.1676	0.3124	-0.0602	0.2034		-0.1336	0.4341	-0.1711	0.1456	0.1587
487	1334	6	82641928	82.6419	6q14.1		stSG6311	-0.0775	0.0021	0.076	-0.0302		-0.1381	-0.0854	-0.1597	-0.0083		-0.0318	-0.2009	0.1091	-0.1785	-0.0735	-0.1461	-0.1455	-0.0124	0.1503	0.1292	-0.248	-0.164	-0.2142	0.0636	0.0905		-0.0033	-0.0444	-0.0537	0.1723	-0.1172	-0.0791	0.1889	-0.1497	-0.063	-0.0759	0.0909	-0.2708	-0.1596	-0.1689	0.0347	-0.2198
488	1040	6	89570754	89.5708	6q14.2		SHGC-153446	0.2202	0.2048	-0.0603	0.4921	0.2473	-0.0653	0.0708	0.1716	-0.0555	-0.162		0.1026	0.0881	0.0017	-0.2055	-0.2611	-0.017	0.266	-0.0434	0.0787	-0.3274	0.0747	-0.232	-0.0292	-0.0092	-0.0306	0.1041	0.0405	0.0523	-0.0559	-0.0894	-0.1676		0.0876	0.192	-0.0131	0.1828	-0.0426	0.2574	-0.1714	0.0781	-0.2148
489	1087	6	92117917	92.1179	6q14.3		SHGC-83334	0.1186	0.117		0.1102	0.1624	-0.1886	0.106	-0.0485	0.0267	0.1019	0.2475	0.1004	0.2644	0.184	0.0394	-0.0796	0.0052	0.1161	-0.1877	0.1368	-0.3541	0.1018	-0.2417	0.1295	0.1044	-0.1718	0.1836	0.0861	-0.0264	-0.0761	-0.0822	-0.0215	0.2517	0.0774	0.2425	-0.0257	-0.0041	-0.055	0.2289	-0.1444	0.0979	-0.0171
490	1192	6	98699204	98.6992	6q15		sts-N93759	0.1284	0.0491	-0.152	0.1556	0.2888	-0.1213	0	0.0097	0.128	-0.0073	0.0958	0.1386	0.5628	0.245	0.2053	-0.0426	-0.0369	0.0179	-0.0689	0.0375	-0.1922	0.0626	-0.1164	-0.128	0.0223	-0.1657	0.2474	-0.1667	0.098	-0.0717	-0.122	0.2478	0.1155	-0.014	0.1278	0.0481	-0.0522	-0.1647	0.3473	-0.0132	0.097	-0.1055
491	1265	6	102285153	102.285	6q16.1		SHGC-947	0.0173	0.1878		0.0223	0.3542	-0.1347	0.1962	-0.0469	-0.1215	0.0194	0.2365	-0.0127	-0.0098	0.2249	0.3614	-0.2349	-0.0445	-0.009	-0.1653	0.2443		-0.2386	-0.0357	-0.1693	0.166	-0.274	0.2283	0.057	-0.0088	-0.0886	-0.0939	0.1304		-0.0563	0.0585	-0.0659	-0.0723	-0.0116	0.4424	0.2103	0.1567	-0.0191
492	888	6	106729831	106.73	6q16.2		RP1-273N12	0.386	0.0752	0.3555	0.2525	0.238	-0.1372	0.0024	-0.0817	-0.0577	-0.0091	0.251	0.3435	-0.2326		-0.1168	-0.0255	0.0055	0.0062	0.0822	0.0976		0.0933		-0.0884	0.07	-0.1044	0.0695	-0.04	0.1003	-0.0779	-0.0688	0.0161		-0.1656	0.1078	-0.2344	0.1471	-0.0113	0.3256	-0.1049	0.1443	0.156
493	536	6	107050087	107.05	6q16.2		D6S1717	0.2267	0.0018	0.1755	0.1546	0.2823	-0.1004	-0.0189	0.0546	0.0557	0.1117	0.3783	0.1493	0.0521	0.1608	0.2392	-0.1018	-0.0604	0.0476	-0.0803	-0.0183		0.0336	-0.32	0.1045	0.1795	-0.1449	0.1333	0.0775	0.0542	-0.0407	-0.091		0.2218	0.0791	0.051	0.005	0.0396	0.0253	-0.0432	-0.0914	0.035	0.0214
494	316	6	109034974	109.035	6q16.3		D6S434	0.0798	0.1212	0.1975	0.3484	0.1488	-0.1513	0.051	-0.0158	-0.1616	0.035	0.0907	-0.0701	0.0028	-0.0793	0.0055	-0.1122	-0.0015	0.0088	-0.0523	0.2	-0.3742	-0.0917	-0.2563	-0.1227	0.1458	-0.2853	0.2001	-0.0887	-0.0289	0.1137	-0.0627	0.1184		0.0116	-0.0801	-0.0231	0.0489	0.0777	0.1618	-0.1019	0.0919	-0.2278
495	1308	6	112998473	112.998	6q21		RP11-355M14		0.1102	0.0934	0.0596	0.0012	-0.1368	-0.0767	0.026	0.0609	-0.1026	0.205	0.0661	-0.0765	0.0306	-0.089	-0.3138	-0.0078	-0.0274	-0.1944	0.0276	-0.2871	0.1255	-0.2106	0.1871	-0.0639	-0.0044	-0.1246	-0.1393	0.0215	0.0889	-0.2072	0.063	0.0916	-0.1218	-0.0185	-0.0956	0.165	-0.1169	0.148	-0.1566	0.0209	-0.0382
496	762	6	116702670	116.703	6q21		D6S1594	-0.0088	0.0671	-0.1012	-0.056	0.1553	-0.0368	-0.2223	-0.1606	-0.1214	-0.0183	0.188	-0.2948	-0.2129	-0.1329	-0.1776	-0.0144	-0.101	-0.0507	-0.0209	-0.0801	-0.1545	-0.0288	-0.2211	0.0602	0.046	-0.1274	0.0161	-0.1368	0.0212	-0.1178	-0.1203	0.0405	0.019	-0.1906	-0.1207		-0.0603	-0.0357	0.2844	-0.1834	-0.038	-0.1224
497	128	6	121244222	121.244	6q21		D6S432		-0.1014	0.1055	0.0037	0.2461	-0.3786	-0.0865	-0.0832	-0.0391		-0.0513		-0.0294	-0.1155	0.1881	-0.1494	-0.1574	0.024	-0.0603	0.0418	-0.3775		-0.1182	-0.284	0.0218	-0.3367	0.0439	-0.2351	-0.0076		-0.1447	0.1048		-0.0959	0.1685	-0.0203	0.1476	-0.4421	-0.0363	0.3239	0.0685	-0.3958
498	329	6	126486389	126.486	6q22	ROS1		0.0704	-0.0264	-0.1284	-0.04	0.1827	-0.167	-0.0829		-0.0723	0.0532	0.0293	-0.2361	0.0614	0.0588	0.1677	-0.1806	-0.1622	0.0117	0.0758	0.1659	-0.1085	0.0332	-0.0739	-0.1885	0.1788	-0.054	0.1782	-0.1967	-0.1161	-0.175	-0.0744	-0.0272	0.0309	0.0388	-0.2405	0.0273	-0.1563	-0.1517	-0.2134	0.1786	-0.0854	-0.184
499	1037	6	126587171	126.587	6q22.1		SHGC-12704	0.2273	0.1063		0.0309	0.3689	-0.0401	0.0073	0.0499	-0.1088	-0.0404	0.3081	-0.3763	0.0024	-0.0073	0.0631	-0.2627	-0.1026	0.0736		0.0532	-0.1253	0.0053	-0.0423	0.0411	0.11	0.0294	0.1356	-0.066	0.2245		0.0143	-0.0323		-0.0058	0.0537	0.022	0.0888	-0.1368	0.2926	-0.1959	0.2168	-0.0098
500	854	6	128442837	128.443	6q22.2		H64946	0.1418	0.1059		0.0979	0.2803	-0.068	0.057	-0.0644	0.0438	0.0396	0.3989	-0.1796	0.4103	0.0535	-0.0275	0.0066	-0.0931	0.0639		0.0214	-0.2804	0.1636	0.0293	-0.0415	0.0565	-0.0334	0.0963	-0.1219	0.0529	-0.029	-0.0429	0.2776		0.1072	0.1183	0.0379	-0.1447	-0.0866	0.466	-0.0171	0.0587	0.0815
501	698	6	130507894	130.508	6q21-q23.2	GJA1		0.0619	0.1794	-0.0421	-0.0964	-0.1182	-0.1602	-0.1233	-0.1809	0.0045	0.0031	0.248	-0.2319	-0.0802	-0.1309	0.0221	-0.1908	-0.2659	-0.049	-0.0182	0.0319	-0.3668	-0.0081	0.1507	-0.1747	0.1759	0.0029	-0.066	-0.16	-0.0267		-0.1402	-0.1021	0.1101	-0.0729	-0.0943	-0.1167	0.0381	-0.3847	-0.0778	0.014	-0.0428	-0.4006
502	1055	6	137380128	137.38	6q22.33		sts-T79596	0.2158	0.2768		0.0545	0.275	-0.1034	-0.0084	-0.1669	0.0208	0.1213	0.0979	0.0342	0.1688	0.2131	-0.1605	-0.0768	-0.0408	0.0282		-0.0558	-0.3729	0.1471	-0.1612	0.0677	0.0827	-0.0367	0.3445	-0.2215	-0.0206	0.1063	0.1335	0.2176		0.0764	0.1348	-0.0085	0.1401	-0.1489	0.3903	-0.0966	0.1001	0.1866
503	805	6	138604161	138.604	6q23.1		SHGC-79135	-0.0365	0.0891		-0.0145	0.3387	-0.1936	0.0887	0.0148	-0.0627	0.0943	0.2638	-0.0087	-0.0309	0.0307	-0.1556	-0.1894	0.0342	0.021		-0.0742	-0.2659	-0.0301	-0.2088	-0.1322	0.0569	-0.0769	0.1602	-0.0604	0.4168	-0.0949	0.1938			-0.1085	0.1471	0.0582	0.1082	-0.097	0.5286	0.0069	0.1821	0.1103
504	422	6	142565240	142.565	6q23.2		D6S975	0.2674	0.1425	0.1056	-0.1034	0.2763	-0.1399	0.1541	-0.0014	-0.0197	0.095	0.3264	0.0195	0.3577	-0.0948	-0.0313	-0.2171	-0.0495	0.0382	-0.0566	0.2036	-0.4969	0.0211	-0.0408	-0.1324	0.5443	-0.2077	0.2684	-0.1157	0.1701	-0.0203	0.1717	0.2427	0.2303	0.2925	0.0724	-0.0652	0.0669	-0.0132	0.2811	-0.1076	0.0927	-0.0387
505	1110	6	143121868	143.122	6q23.2		RP11-368O13	0.1981	0.1508		0.1466	0.2627	-0.196	0.0453	0.0067	-0.0723	0.0295	0.3026	-0.0679	0.2405	0.1568	-0.278	-0.0509	-0.1153	0.0524	-0.2769	0.0558	-0.3209	-0.0238	-0.1131	-0.2052	0.3316	0.0696	0.1548	0.0532	-0.0341	-0.1903	0.0792	0.1336		0.0104	0.2402	0.0021	-0.0691	-0.1521	0.2688	-0.199	0.0841	-0.0099
506	727	6	144401825	144.402	6q22	MYB			0.0491	-0.0286		0.3908	0.1424		-0.0603	0.0047	0.0965	0.3275	0.0002			-0.1322		-0.0192	-0.0153	0.0801	-0.0437		0.1664	-0.0049	-0.1558	0.8145	-0.0408	0.3083		0.0284	0.0334	-0.0105	0.097	0.1513	-0.0173	-0.1519	-0.0533	-0.0177	0.1536	0.1021	-0.0221	0.0509	-0.0151
507	1191	6	145984732	145.985	6q23.3		RP11-549D23	0.0818	0.0292	0.0329	-0.0209	0.0138	-0.2251	-0.241	0.0097	0.0053	-0.1944	-0.112	-0.0753	-0.0553	-0.1967	-0.0298	-0.2746	-0.071	-0.0289	-0.0827	-0.0019	-0.182	0.0455	-0.1929	-0.2265	0.8236	-0.0826	0.0482	-0.1669	0.0266	-0.1082	0.0408	0.1839	0.1397	-0.0963	-0.09	-0.0739	0.0852	-0.3015	0.1312	-0.1912	0.2458	-0.1954
508	984	6	147023045	147.023	6q24.1		SHGC-101913	0.1067	0.0467	0.0889	0.155	0.3334	-0.1952	-0.0885	-0.0087	-0.0174	-0.3781	0.3369		0.2306	0.0494	-0.0188	-0.018	0.0309	0.0028	-0.2533	0.0007	-0.0973	-0.011	-0.1021	-0.0161	0.1582	-0.0498	-0.1018	-0.3446	0.2021	-0.0838	0.0574	0.2165		0.0077	0.2092	-0.0248	0.1391	-0.1662	0.2551	0.0351	0.0662	-0.0246
509	129	6	148938363	148.938	6q24.1		D6S314	0.2822	-0.007		0.0521	0.2828	-0.1472	-0.1498	-0.0528	-0.0156	0.0825	0.3911	0.0349	0.0644	-0.0225	0.0251	-0.1546	-0.0932	-0.0048	-0.1317	-0.1686	-0.0977	0.0213	-0.1531	-0.0888	-0.1947	-0.0049	-0.0015	-0.2906	-0.2053	-0.0033	0.0492	0.0897	-0.2875	-0.0027	-0.0324	0.0119	0.0052	-0.1076	0.0473	-0.1453	-0.035	-0.1612
510	1325	6	152674713	152.675	6q24.2		sts-H95238	0.1691	0.1461	0.2385	-0.0457	0.0818	-0.0919	0.0908	0.1796		-0.0571	0.3411	0.1416	0.1947		-0.1826	-0.3913	-0.0027	0.0157	0.2418	0.1279	-0.3069	0.1024	-0.1644	0.0152	-0.1604	-0.0686	0.0842	-0.2298	0.0632	0.0776	0.1711	0.1395		0.0551	0.0802	-0.0332	0.3361	-0.0687	0.2539	-0.1847	0.0223	0.0672
511	419	6	153315811	153.316	6q24-q25	PLAGL1		0.2353	0.0774	0.2404	0.0982	0.34	-0.0561	-0.0114	0.0042	0.0396	0.024	0.368		0.2431		0.0317	0.0192	-0.1099	0.0835	-0.0509	0.1358		-0.0128	-0.1887	-0.0966	-0.2191	-0.125	0.0689	-0.1808	0.0666	-0.2139	0.1651	0.1925	0.2917	0.0166	0.0366	0.0719	0.1458	-0.0451	0.2869	-0.0778	-0.0028	0.0282
512	838	6	156758981	156.759	6q25.1		D6S1438	0.113	0.0719	0.0089	0.1112	0.3252	-0.0824	0.0192	0.202	0.0943	0.0741	0.2224	0.0818			-0.0035	-0.0638	-0.0953	0.0294	0.0561	0.163		0.2319		-0.0056	-0.0493	0.0924		0.0027	0.4566	0.0539	0.2019	0.0895	0.012	-0.0812	0.0568	-0.0893	0.089	-0.0593	0.3268	-0.0544	0.1275	0.0852
513	1128	6	161229519	161.23	6q25.2		D6S1853	0.0404	0.0249	0.106	0.0231	0.0468	-0.157	-0.2718	0.0754	-0.0078	-0.2141	-0.1684	-0.0217	-0.1139	-0.2354	0.0812	-0.315	-0.0731	-0.0834	0.0583	0.0031	-0.2294	0.0192	-0.0813	-0.1094	-0.1645	-0.0897	-0.174	-0.094	-0.1227	-0.0448	-0.1937	-0.0002		-0.2129	0.0312	-0.1639	0.0325	-0.2809	0.0719		-0.0751	-0.1631
514	173	6	162329595	162.33	6q25.1	ER		0.203	-0.0263		0.1491	0.2312	-0.1414	-0.0501	-0.035	-0.0432	-0.0697	0.3203	0.1386	0.2118	0.1827	-0.1309	-0.01	-0.0155	-0.0074	0.0994	0.0413	-0.4197	0.1732	-0.1113	-0.168	-0.1003	-0.1554	0.0161	-0.0872	-0.1116	-0.0827	-0.1027	0.138		0.1173	0.0504	-0.0282	-0.0039	0.0086	0.0911	-0.0297	-0.0752	0.1418
515	168	6	163142396	163.142	6q26-q27	VIP		0.2255	0.1657	0.0568	0.1078	0.2056	-0.2125	0.1	0.0449	-0.1511	0.1216	0.2134	0.0168	0.2152	0.2414	-0.0672	-0.0507	-0.0706	0.1437	0.0566	0.1105	-0.351	0.0542	-0.0559	-0.1461	-0.0276	-0.1045	0.2476	0.1118	0.401	-0.0529	-0.0299	0.2847	-0.2017	0.1009	0.0321	0.0363	0.0457	0.0429	0.3559	-0.2067	0.0224	-0.078
516	1298	6	164282163	164.282	6q25.3		RP3-527B10	0.2869	0.1865	0.148	0.0681	0.2547	-0.0744	-0.0533	0.0104	-0.1986	-0.0741	0.3411	0.1013	0.0914	-0.0054	0.0303	-0.2144	0.0711	0.0609	0.0495	0.1047	-0.4426	-0.1476	-0.1124	-0.0664	-0.2435	-0.2035	0.3986	0.0127	0.0781	-0.101	-0.0697	0.109	0.2704	0.1018	0.14	-0.1088	-0.0012	-0.0949	0.2407	-0.2293	-0.0233	0.06
517	1440	6	167052571	167.053	6q25.3		SHGC-80904	0.2786	0.02	-0.0071	0.0687	0.1352	-0.1851	-0.0821	0.1981	0.0287	0.0218	0.255	0.1247	0.0039	0.0097	0.1068	-0.1745	-0.1043	0.0176	-0.3711	-0.2049	-0.24	-0.0205	-0.1764	0.001	-0.1269	-0.0112	-0.0243	-0.1319	0.0389	-0.0932	-0.0362	0.0629	0.1198	-0.061	-0.0827	-0.0199	0.1103	-0.2426	0.1799	-0.1493	0.0254	0.1311
518	1288	6	173627640	173.628	6q26		AFMA155TD9	0.0654	0.1227	0.1109	0.1163	0.2103	-0.1778	0.0083	0.1018		-0.1277	0.3758	0.1149	0.0895	0.2375	-0.0827	0.103	0.0046	0.0221	0.0581	-0.0792	-0.5008	-0.06	0.006	-0.0761	-0.1556	-0.2689	-0.1104	-0.2462	-0.076	-0.0722	-0.1155	0.1705		0.0059	0.0437	-0.0845	0.0603	-0.1334	0.2607	-0.1533	0.059	0.0609
519	53	6	174789897	174.79	6q27 qter		6q terminal	0.0635	0.0653	0.1411	-0.04	-0.3722	-0.203	-0.1301	-0.1904	-0.1149	-0.0648	0.1182	-0.0142	0.0111	-0.0475	0.0269	-0.2596	-0.1638	-0.1311	-0.2169	-0.0168	-0.1955	-0.0338	-0.162		-0.0992	-0.2086	0.1193	-0.3572	-0.0741	-0.127	-0.114	0.0493	0.0875	-0.1202	0.0076	-0.0182	0.0823	-0.352	0.2706	-0.138	0.073	-0.0826
520	393	6	181588447	181.588	6q27		D6S1330	0.0997	-0.0895	-0.1475	0.1441	0.4366	-0.1769	-0.076	-0.2166	-0.0944	-0.2339	0.1887	0.1148	-0.2249	0.0646	0.1374	0.0706	-0.1526	-0.01	-0.4485	-0.2993	-0.1325	0.1026	-0.0154	0.2529	0.0545	-0.0091	-0.0195	-0.1158	-0.06	-0.1461	0.0524		0.1251	-0.1081	0.0726	0.0424	0.0438	-0.1912	-0.041	0.1601	-0.2153	-0.3113
521	30	6	181832667	181.833	6q27	PDCD2		0.0902	0.169	0.0099	0.1942	0.1608	-0.2058	0.0063	0.0053	-0.0148	-0.1842	0.2213	-0.0075	-0.0251	0.0183	-0.0378	-0.0538	-0.0801	-0.0178	-0.4467	-0.21	-0.2771	0.0246	-0.0081	0.2404	-0.2259	-0.0856	0.1403	-0.2526	-0.1305	-0.1918	0.0838	0.0025	-0.334	-0.0347	0.3907	0.0592	-0.0815	0.12	0.3059	-0.1619	0.1552	0.0442
522	1341	7	770932	0.770932	7p22.3		sts-T99644	0.0372	-0.0005	-0.3249	0.0667	0.3765	-0.1286	-0.1452		-0.0423		0.1268	-0.0454	-0.2367	0.1837	0.0331	0.2321	0.0107	0.0078	0.1592	-0.2896	0.4606	0.2539	0.1849	0.0789	-0.0906	0.1814	0.1746	-0.041	-0.1294	-0.0667	-0.0861	0.0529	-0.1098	-0.0254	-0.1469	0.0249	-0.0623	0.476	-0.0804	-0.0886		0.0577
523	905	7	4394234	4.39423	7p22.1		stSG2355	0.4782	0.3495	-0.0231	0.0359	-0.1945	0.192	-0.0661		-0.1147	0.0081	0.4206	0.0527	0.0391	0.0268	-0.0051	-0.0264	-0.0869	-0.0825	-0.0613	0.1577		0.0931	0.0028	0.2963	0.0235	0.1184	0.2275	0.1958	-0.162	-0.0553	-0.0001	0.1833	-0.0564	0.1845	0.4771	-0.0109	-0.023	0.3027	0.0004	0.0886	0.5043	-0.044
524	1332	7	7265060	7.26506	7p21.3		GS1-54J22	0.0731	0.3708	0.1216	0.1312	0.2103	0.1786	0.0893	0.3805	0.1142	0.0064	0.2589	0.0323	0.3382	0.3705	-0.0922	-0.0639	-0.0235	0.0175	-0.0433	0.1833	-0.0885	0.1278	0.0971	0.7113	0.1466	0.348	0.4161	0.1941	0.341	-0.1315	0.2418	0.3234	0.2947	0.1844	0.4286	-0.0695	0.1925	0.4819	0.0528	0.0846	0.4972	0.0959
525	1178	7	7849237	7.84924	7p21.3		sts-N21217	0.2303	0.5125			-0.1858	0.1102	0.1743	0.4276	0.0196	0.0716	0.0381	0.1076	0.2519	0.2931	-0.2048		-0.0721	0.0054			-0.2107	0.1517	0.0241	0.5094	0.0598	0.3175	0.6883	0.0945	0.1417	-0.0179	0.1795	0.32		0.0882	0.4779	-0.1324	0.175	0.2632	0.0381	0.0406	0.8896	-0.0576
526	445	7	14222915	14.2229	7p22	ETV1		-0.0298	0.4529			-0.2471	0.2855		0.0792	-0.1871	0.0938	0.2377	-0.0466	-0.07		-0.1863		0.0052	-0.0958	-0.1228	0.2098		0.1656		0.4312	0.2551	0.276	0.2914	-0.0536	0.1467	-0.1558	0.1299	0.0987	0.0729		0.3365	-0.0609		0.3189	0.1082	0.1698	0.3904	-0.0861
527	1207	7	14406912	14.4069	7p21.2		D7S2174	-0.057	0.456			-0.183	0.2536		0.1548	-0.0282	0.1685	0.1048	-0.0215	0.2026	0.4812	-0.1546	0.0207	-0.0445	0.0189		0.2059	-0.1017	0.0844	0.04	0.5048	0.2058	0.2837	0.4289	0.2719	-0.0095	-0.0239	0.0899	0.2081		0.295	0.4957	-0.0152	0.223	0.336	-0.0039	-0.0393	0.6339	0.2947
528	980	7	15755199	15.7552	7p21.2		Cda15h02	0.1227	0.4746	0.333	-0.0361	-0.0981	0.133	0.1599	0.0603	-0.1052	0.0579	0.1561	-0.1694	0.2513	0.0707	-0.0923	-0.163	-0.0148	-0.0013	-0.4276	0.2442	-0.0651		0.0261	0.3859	0.0541	0.1347	0.6197	0.0848	-0.0659	-0.2608	-0.0069	0.181		0.0918	0.5728	-0.1793	0.2835	0.3361	0.1714	0.1055	0.5906	-0.0072
529	207	7	18773905	18.7739	7p21.1		D7S638		0.374	0.0176	0.0907	-0.224	0.238	0.2917	0.1867	0.0897	0.1094		0.0867	0.4975	0.3122	-0.108	0.0637	0.0377	-0.0064	0.0485	0.2125	-0.0717	0.1051	0.1175	0.4013	0.1593	0.2156	0.4619	0.2963	-0.091	-0.0602	0.1076	0.1794		0.3553	0.4137	0.0661	0.1826	0.452	-0.1314	-0.2737	0.4099	0.1872
530	208	7	19527878	19.5279	7p21.1		D7S503	0.0907	0.2427	0.1619	-0.0043	-0.1525	-0.0403	-0.0332	0.0965	-0.1679	0.1439	-0.1502	-0.0195	0.1015	-0.2212	0.113	-0.268	0.0508	-0.0886	-0.1751	0.2292	-0.2997	-0.012	0.0404	0.2597	0.1187	0.1022	0.2972	0.0486	-0.1131	-0.0935	-0.1548	0.132		0.0713	0.2833	-0.0166	0.0502	0.3854	-0.0198	0.0648	0.3518	0.0331
531	356	7	20117420	20.1174	7p21.1		D7S654	0.0465	0.3273		-0.0439	-0.2607	0.0264	0.0421	0.2634	-0.207	0.0237	0.2962	0.0356		-0.1128	-0.0245		-0.0022	-0.1339		0.0972		0.0064		0.3409	-0.1065	0.0487	0.2294	0.1091	0.1003	-0.1175	0.0841	0.1544	-0.0555	-0.0344	0.1666	-0.1659	0.009	0.293	-0.1119	-0.0115	0.3504	-0.2158
532	623	7	23319998	23.32	7p21	IL6		-0.0226	0.3358	0.002	0.0055	-0.1285	-0.0198	-0.0632	0.0031	-0.0805	-0.0443	-0.0075	0.0218	0.2086	0.0472	-0.0999	-0.1548	-0.0027	-0.0221	0.0464	0.094	-0.1812	-0.0608	-0.0468	0.3952	0.0604	0.1796	-0.1369	0.1706	-0.0317	-0.1845	-0.0001	0.2777	0.267		0.1827	0.0804	-0.0153	0.1811	-0.1383	0.1445	0.2586	-0.26
533	1215	7	25423314	25.4233	7p15.3		D7S2493	0.1504	0.4435	0.0738	0.1272	-0.1062	0.2193	-0.043	0.5056	0.0231	-0.1236	0.0961	0.0914	0.6154	0.4107	-0.365	-0.117	0.0279	0.0117	0.0635	0.1587		0.2476	0.0351	0.4462	-0.0103	0.2697	0.3279	0.2752	0.2548	0.0601	0.0227	0.2467	0.2964		0.5502	0.0214	0.0921	0.3375	-0.038	0.1134	0.3744	0.0092
534	886	7	27102579	27.1026	7p15.2		D42038	0.386	0.3687	0.0373	0.0601	-0.1461	0.2887	0.0085		0.0174	0.0464	-0.0888	0.1514	0.2175	0.207	-0.1785	-0.102	0.0205	-0.0165	0.0002	0.1384	0.0556	0.2315	-0.1228	0.184	0.14	0.3422	0.1753	0.4583	0.2593	0.0257	0.1048	0.1779		-0.0007	0.5969	-0.056	0.087	0.3587	0.0299	0.1214	0.4446	0.1399
535	672	7	27766852	27.7669	7p15-p14	HOXA9		0.213	0.4375	-0.1994	0.146	-0.2693	0.2629	-0.2218			-0.0213	0.3346	0.0566	0.3113	0.4092	-0.224	0.1505	-0.0366	-0.0639	0.1687	-0.0621	0.0783	0.1483	-0.0611	0.5934	0.0359	0.2926	0.2192	0.3366	0.1046	0.0368	0.0664	0.0868	0.2941	0.2008	0.4438		-0.0572	0.2455	-0.1597	0.186	-0.0192	-0.0994
536	448	7	30206409	30.2064	7p15.1		D7S2496	0.4322	0.2661	0.0198	0.0444		0.2068	-0.099	0.19	-0.053	0.2158	0.2344	-0.0051	0.2246	-0.0281	0.1566	-0.1851	-0.0114	-0.1215	0.0315	0.1221	-0.355	0.1578	-0.0974	0.3212	-0.0555	0.2826	0.154	0.2376	-0.1143	-0.0138	0.0123	0.0441	0.324	-0.0634	0.2978	-0.0667	0.0386	0.2016	-0.1396	0.014	0.3061	-0.1624
537	1172	7	30650260	30.6503	7p15.1		D7S2492	0.1541	0.5534	0.0515	0.1713	-0.2199	0.2672	-0.1004	0.2867		0.0553	0.375	0.1634	0.2381	0.0827	-0.4303	-0.0428	-0.0067	0.0219	-0.7524	0.0135	0.0835	0.4078	0.0837	0.6485	0.2579	0.4729	0.2766	0.2373	-0.0122	0.0788	0.2492	0.2101	0.2712		0.5528	-0.0832	0.0101	0.2605	0.0391	-0.0333	0.6068	0.1535
538	515	7	32498244	32.4982	7p14.3		D7S1834	-0.2303	0.5374		0.1202	-0.2471	0.1373	-0.0784		-0.022	0.131	0.4221	0.1705	0.0904	0.1418	-0.2613	-0.1457	0.0549	0.0052	0.3343	0.1568	-0.2948	0.2215	0.0142	0.6495	0.2266	0.1599	0.3197	-0.0471	0.0985	0.1793	0.2074	0.2585		0.1163	0.4316	-0.106	0.1879	0.4047	-0.0596	0.0824	0.4748	-0.0474
539	1329	7	32498244	32.4982	7p14.3		RP11-90J13	-0.051	0.4586	0.2725	0.1723	-0.242	0.1939	0.1059	0.3193	0.0459	0.022	0.2826	0.1554	0.2797	0.3493	-0.2603	-0.2222	0.0814	-0.0927	0.3201	0.166	-0.2238	0.1251	-0.0165	0.5933	0.1241	0.2795	0.2879	0.0128		0.0043	0.1311	0.2905	0.1022	0.182	0.4963	0.0202	0.1795	0.3625	0.1181	0.1184	0.5525	0.1806
540	246	7	35649525	35.6495	7p14.3		A005R13	0.0581	0.1985	-0.0461	0.0861	-0.0962		-0.068		0.0185	0.118	0.3059	0.04	0.2001	-0.1622	-0.1147	-0.2405	0.1603	0.0056	-0.1863	0.0789	-0.067	0.2751	0.0723	0.2145	0.2373	0.1996		0.2175	-0.0101	-0.0868	-0.0197	0.0854	0.3983	0.1502	0.5038	0.022	0.0371	0.0851	-0.0308	0.097	0.3399	-0.1366
541	1103	7	36632347	36.6323	7p14.2		stSG2077R		0.4125	0.307	-0.1525	-0.1482	0.1858	0.0044		-0.0205	-0.032	-0.0155		0.0686	-0.0455	-0.029	-0.3239	-0.078	-0.0285	0.0225	0.4174	-0.1465	-0.3317		-0.0229	0.1896	0.3696	0.481	0.0035	0.172	-0.3065	0.0357	0.1969		0.0401	0.3082	0.0354	0.1433	0.2528	0.1435	-0.0034	0.4394	0.0505
542	72	7	37058480	37.0585	7p14.2		A002T04	0.0741	0.3388	-0.0691		-0.0262	0.2793		0.3076	0.0087	-0.1179	0.4462	0.0092			-0.1074		0.0548		0.1307	0.1727		0.2286		0.3026	-0.0649	0.1386	0.5126		-0.153	-0.021	0.1114	0.193	0.0165		0.4078		-0.0577	0.2106	-0.0229	-0.2182	0.303	0.1356
543	1205	7	42297114	42.2971	7p14.1		D7S2454	-0.2717	0.407	-0.0352	0.0113	-0.2222	0.146	-0.0854		-0.1653	-0.2584	0.2995	-0.1943	0.1904	0.1649	-0.134	-0.1826	-0.0733	-0.1448	-0.0671	-0.0375	-0.2393	-0.0293	-0.2081	-0.0381	-0.1481	-0.0379	0.1718	0.0725	-0.1413		-0.1141	0.1336	0.2287	-0.0354	0.3879	-0.0541	0.1965	0.1426	-0.0253	-0.1679	0.3704	-0.1784
544	13	7	42908526	42.9085	7p13	GLI3		-0.0611	0.2104	-0.0949			0.2045	-0.0659	0.2963	0.092		0.4174		0.281	0.1919		-0.129	0.1555	-0.0876	-0.4276	0.0873	-0.2339	0.1416	-0.1174	0.1044	0.063	0.2705	0.2124	0.5298	0.0595		-0.0042	-0.0344		0.0975	0.6396	0.1331		0.3498	-0.0628		0.3875	0.0864
545	993	7	44427846	44.4278	7p13		RP11-449D17		0.2135	0.0232	-0.0068	-0.0777	0.0835	-0.1412		-0.1093	-0.0599	0.208	-0.1127	0.3284	-0.0395	-0.0162	-0.097	-0.0671	0.0012	-0.2035	0.0958	-0.2086	-0.185	-0.026	0.0755	0.0948	0.2115		-0.0768	0.1898	-0.1181	-0.0189	0.0454		0.005	0.5649	-0.0987	-0.0043	0.2586	-0.0413	0.0016	0.4118	-0.093
546	489	7	45414253	45.4143	7p13		D7S2528	0.3416	0.3599	-0.0952	-0.2066	-0.5875	0.3475		0.2083	-0.0513	-0.027	0.3002	0.0047	-0.0734	-0.0393	-0.2862	-0.0346	0.0408	-0.1105	-0.0383	0.0624		0.1897	-0.0872	0.219	0.12	0.3186	0.0726		0.0176	0.0623	0.1004	0.0226	0.2595		0.3078	-0.1154	-0.1362	0.3008	0.0778	0.1103	0.2945	-0.0894
547	107	7	45450170	45.4502	7p13		D7S2488		0.2599	-0.1146	-0.0132	-0.015	0.2213	-0.1407	0.3268	0.0024	-0.112	0.3801	0.0757	0.1903	-0.0069	-0.1071	-0.2665	0.0425	0.0356	-0.1311	-0.1061	-0.0061	0.1946	0.0143	0.2933	0.1019	0.2914	0.2321	0.2145	-0.1711	-0.0211	0.0925	0.2948	0.1188	0.1469	0.4669	-0.0741	0.0508	0.1582	-0.0539	0.1198	0.3079	0.1364
548	1522	7	46139696	46.1397	7p13		CPR2	0.4375	0.4163	-0.1682	0.1637	-0.174	0.3845	-0.0074	0.6761	0.1089	-0.2249		0.2802	0.3866	0.0965	-0.2388	0.0826	0.0941	-0.1268	-0.0047	0.001		0.2436	-0.0097	0.3938	0.1435	0.4809	0.1193	0.4128	0.1092	0.0119	0.0286	0.0814	0.3294	0.1542	0.5071	0.0035	0.0754	0.349	-0.1036	0.0626	0.2612	0.0062
549	105	7	46997190	46.9972	7p13-p12	IGFBP1		-0.0346	0.0559	-0.1695	-0.3263	0.0626	0.1662	-0.1734	0.203	-0.0487	-0.1604	0.2588	0.063	0.1744	-0.1232	-0.343	-0.2409	-0.0064	-0.09	0.0639	0.071	-0.2114	0.0797	0.044	0.0985	0.0722	0.2875		0.1242	-0.0695	-0.0985	-0.0456	0.1014	0.1473	-0.0167	0.1914	-0.0447	-0.0312	0.0129	-0.0961	-0.0069	-0.2009	-0.1226
550	684	7	47376183	47.3762	7p13		D7S519	-0.1244	0.4036	0.1932	-0.066	-0.2179	0.1318	-0.1384	0.1969	-0.0946	0.1195	0.3255	0.0083	0.4105	-0.027	-0.2217	-0.1394	0.0102	-0.0255	0.0543	0.1753		0.0175		0.058	0.0874	0.1991	0.2755	0.3131	0.0013	-0.0802	0.1335	0.2019	0.2938	0.1552	0.1714	0.0017	0.1717	0.5287	0.0059	0.0541	0.518	-0.1409
551	1425	7	50986531	50.9865	7p12.3		D7S2709	0.2157	0.1785		0.2569		0.0525	-0.3456			-0.1762	-0.0646	0.124	-0.2189	0.1833	-0.1089	-0.307	0.0462	-0.1162	-0.0413	0.0979	-0.4628	0.03		0.0176	0.171	0.0913	0.4052	0.0966	-0.1487	-0.318	-0.0152	0.04	0.2845	-0.0845	0.2445	-0.0721	0.297	-0.0534	-0.3638	0.0108	0.2985	-0.2555
552	866	7	52267755	52.2678	7p12.2		SHGC-23058	-0.0304	0.4638	0.0146	0.0619	-0.1065	0.4882	0.0138		0.1194	-0.0561	0.3261	0.3409	0.3718	0.3928	-0.2186	0.1318	0.0442	0.0173	-0.0209	0.0415		0.4314	0.1407	0.2804	0.2178	0.517	0.1287	0.6725	0.096	0.0125	0.1283	0.265	0.1219	0.151	0.6684	0.102	-0.0495	0.4059	0.0279	0.1216	0.4239	0.0636
553	1034	7	53462508	53.4625	7p12.1		D7S2467	0.0326	0.3163	-0.0352	-0.0928	-0.185	0.0298	0.0462	0.3532		0.0458	0.4079	0.0037	0.1216	-0.0615	-0.1607	0.0935	0.0704	-0.0866		0.0578	-0.2793	0.584	0.0005	0.1401	0.1865	0.1623	0.3107	0.066	0.0273	-0.033	0.038	0.0643		-0.0294	0.2844	-0.0604	0.053	0.2931	-0.0128	0.0401	0.4783	-0.0567
554	839	7	56543837	56.5438	7p11.2		CHLC.GATA3B01	-0.2726	0.3154	0.0947	0.0005	0.0283	0.343	0.0923	0.5836	0.1369	0.0093	0.3051	0.0688	0.2831	0.1923	-0.0594		0.0079	0.024	-0.0184	0.0336	0.0583	0.3049	-0.2226	0.3271		0.5704		0.5866		0.1429	0.185	0.0435	0.0975	0.1267	0.7168	0.0324	0.1771	0.2638	0.0178	-0.0631	0.4642	0.0518
555	2	7	56785406	56.7854	7p12	EGFR		-0.0275	0.1041	-0.1119	-0.0351	-0.1339	0.1754	-0.0705	0.366	0.0684		0.3792		0.4054		-0.0016	0.0408	0.1613	-0.0514	-0.2596	0.0354		0.0276	-0.0652	-0.1166	0.2198	0.3885	0.1595	0.377	0.0188	-0.2877	0.0048	-0.124	0.0994	0.1901	0.5822	0.1226	0.0283	0.3294	-0.1305	-0.0176	0.2126	-0.0133
556	283	7	57464074	57.4641	7p12	GBAS		-0.2089	-0.0955	-0.0807	-0.1795	0.3081	0.1322	-0.2211	0.105	-0.0638	-0.1124	0.1545	-0.0666	0.1383	-0.0701	0.0082	-0.0512	-0.1237	-0.135		-0.1239		-0.0222	-0.0769	0.2146	0.1699	0.3293	0.2406	0.0876		-0.1209	0.0121			0.0562	0.0966	-0.1311	-0.1132	0.0259	0.0578	-0.0811	0.0774	-0.0827
557	667	7	65703423	65.7034	7q11.21		stSG22600	-0.0483	0.1899	0.212	-0.1819	0.1872	0.1357	-0.293	0.2375	0.0156	-0.1762	0.377	-0.0483	0.1582		-0.0446	-0.3816	-0.2235	-0.0232	0.3588	0.1215		0.0668	0	0.136	0.0639	0.3942	0.1255	0.1005	-0.0136	-0.0227	-0.0291	-0.3699		0.1429	0.2792	-0.1476	0.2116	-0.0392	-0.1502		0.1725	-0.3427
558	203	7	65703439	65.7034	7q11.21		stSG22600	-0.0762	-0.0277	0.1579	-0.0037	-0.061	0.1274	-0.057		0.0154	-0.031	0.0898	-0.0506	0.2379	0.0207	-0.1372	-0.2051	-0.0919	0.0018	-0.3005	-0.104	-0.0015	0.1238	0.0487	0.2011	0.1477	0.3678		0.001	0.0403	0.0117	-0.0065	-0.126	-0.272	0.0208	0.2088	-0.0558	-0.1516	-0.0363	-0.0559	-0.0957	0.0421	-0.149
559	949	7	66374302	66.3743	7q11.21		D7S663	-0.1536	0.0134	0.1579	-0.1208	-0.1682	0.0738	-0.2167		-0.012	-0.0909	0.074	0.0946	0.1324	-0.2017	-0.2209	-0.0661	-0.0235	0.007	-0.1347	0.0252	-0.0067	0.1469	0.0227	0.149	0.0664	0.3459		0.1324	0.0878	-0.0928	-0.0029	0.0919		0.098	0.3251	-0.1388	-0.0535	0.2143	-0.0479	0.1085	0.1844	-0.2035
560	478	7	70777931	70.7779	7q11.22		D7S2483	0.0881	0.0769	-0.082	-0.2366		0.1499	-0.1978	-0.057	-0.2273	-0.1024	0.3033	0.0394	0.1494	-0.086	-0.232	-0.197	-0.0422	-0.1146	-0.0439	0.0612	-0.2352	0.084	0.0922	0.1345	0.1588	0.1594	-0.0042	0.2378	-0.0191	0.0857	0.0229	-0.009	0.0582	-0.018	0.1214	-0.055	-0.0416	0.2615	0.0218	0.0787	0.1986	-0.078
561	1179	7	73872897	73.8729	7q11.22		A005B02	-0.0494	0.2076	-0.1805	-0.0966	-0.149	0.1315	-0.1625	0.4276	-0.0804	-0.1641	-0.1297	0.0652	-0.0786	-0.2448	-0.2106	0.059	-0.0142	-0.0079	-0.0896	-0.0639	-0.3842	0.0983	0.0209	0.0601	-0.1367	0.1212	0.1091	0.2876	0.0134	-0.0972	-0.0403	0.041	-0.3247	-0.0438	0.2621	-0.1266	-0.127	0.023	-0.0627	-0.0518	0.2714	-0.1232
562	1022	7	76021398	76.0214	7q11.23		AA284636	0.186	0.1364	0.0518	0.0598	-0.0281	-0.0101	-0.3645			0.0351	0.3946	0.0301	-0.1149	-0.2276	-0.0785	-0.0127	-0.0298	0.0678	-0.198	-0.1352	-0.1147	0.1648	-0.0326	0.3278	0.0619	0.3108	0.0269	-0.0065	-0.0025	-0.0643	0.0405	-0.065	-0.042	-0.0617	0.4434	-0.016	-0.0193	0.2493	-0.0057	-0.1535	0.1854	-0.0996
563	696	7	77198736	77.1987	7q11.23		SHGC-102021		0.1642	0.2499	-0.0265	-0.2778	0.2817	-0.054	0.1105	0.1676	-0.1169		-0.0301	0.3758	-0.0943	-0.3503	0.1687	0.1699	0.125	0.1302	0.1314	-0.0994	0.4561	0.1012	0.4666	0.0929	0.4506	0.149	0.4478	0.2191		0.2086	0.1825	-0.1127	0.1024	0.4833	0.0467	-0.0641	0.5277	0.0547		0.2824	0.105
564	813	7	84228426	84.2284	7q21.11		SHGC-144472	-0.0821	0.0772		0.0545	-0.1711	-0.2217	0.156	-0.1303	-0.1052	0.0947	0.1978		0.0877	-0.4074	-0.0352		0.0749	0.0315		0.2653		-0.0101	-0.1467	0.081	0.7231	0.223	0.3077	0.0403	-0.0065	-0.1584	0.1317	0.1523		0.0518	0.3385	0.0471	0.1631	0.4844	0.0692	0.0307	0.6695	-0.0206
565	1418	7	88255152	88.2552	7q21.12		RP11-91M13	0.227	-0.112	0.313	-0.1345	-0.302	0.048	-0.1432			-0.1348		-0.1329	-0.0983	-0.2103	0.2268	0.0054	0.0244	-0.0327	0.0957	0.1985	-0.327	-0.1277	0.1426	-0.0897	-0.1247		0.0853	-0.1099	-0.0621	-0.2721	-0.1995		-0.1197	-0.0813	-0.0882	-0.1131	0.1348		-0.0233	-0.185	0.0726	-0.159
566	879	7	92066341	92.0663	7q21.13		D7S1866	-0.1131	-0.0219	0.2089	-0.0798	-0.0289	0.0168	0.0403	0.0047	0.0333	0.0146	0.264	-0.0255	-0.042		-0.0951	-0.1228	0.0812	0.1507		0.108		0.2343	-0.1334	0.3803	0.7396	0.2804	0.1114	0.4406	-0.0987	-0.0741	0.1204	-0.1088		-0.0054	0.1051	-0.0581	0.1607	0.3369	0.0194	0.097	0.5451	0.099
567	1575	7	93651510	93.6515	7q21.2		CYP51	-0.2972	-0.02	0.973	-0.0726	0.1024	0.2024	-0.1125		-0.2012	-0.0153		-0.1009	0.1239	-0.273	0.3191	-0.3336	-0.0073	0.0583	0.194	0.154	-0.3744	0.0932	-0.1728	0.2397	0.5591	0.2394	-0.0441	0.0953	-0.0604	-0.2471	0.0205	-0.0383	0.0313	-0.0022	-0.0884	-0.1171	0.2232	1.923	-0.1435	-0.1211	0.4525	-0.2801
568	10	7	94761560	94.7616	7q21.3		D7S652	-0.1915	0.1263		-0.0024	0.2273	0.0707		0.0352	-0.0536	0.2734	-0.0204	-0.0865	-0.1055		0.0469	-0.0134	-0.0731	-0.1241		0.1088	-0.1842	-0.0599	-0.0501	0.1708	0.7412	0.2453	0.1969	0.117	0.1111	-0.1531	0.2732			-0.0112	0.3723	-0.0647	0.0396	1.3618	0.1399	-0.2526	0.3581	0.0086
569	546	7	95876228	95.8762	7q22.1	COL1A2		-0.1787		1.0486	0.1887	-0.0805	0.0336	0.2101	0.1317	0.1394	0.4057	0.5185	0.2632	0.2973		-0.1603	-0.0265	0.0957	0.2339	-0.081	0.1863	-0.0241	0.3863	0.0545	0.6977	0.8426	0.3288	0.1915	0.3449	0.0729	0.1244	0.1918	-0.0466	0.0441		0.4166	0.158	-0.0607	0.3206	-0.2308	-0.0053	0.4571	0.0998
570	586	7	97676450	97.6765	7q21.3		D7S527	-0.0985	-0.0072	1.0789	-0.0072	-0.426	-0.0472	0.033	0.072	-0.0049	0.0557	0.4012	0.1954	0.2645	-0.062	-0.2499	-0.1829	0.1356	0.1155	0.0138	0.0934	-0.1606	0.1029	-0.0585	0.5782	-0.0713	0.1919	0.0271	0.4316	0.1699	-0.081	0.139	-0.0199	-0.0778	0.0564	0.1164	0.0244	-0.0707	0.2466	0.0818	-0.053	0.4702	0.0881
571	1506	7	98029173	98.0292	7q21.3		DSS1	0.0658	-0.0659	0.7314	-0.0717	0.0681	-0.2579	0.1293	0.0527	0.036	0.0976		0.0831	0.0687	0.0301	-0.1876	-0.3075	-0.0117	0.2849	0.0522	0.1336		0.002	-0.1081	0.627	0.0983	0.1942	0.3065	0.1311	-0.0662		0.2077	0.0506	-0.2597	0.0102	0.0216	-0.0703	0.0756	0.0946	-0.1018	-0.1527	0.5065	-0.0697
572	143	7	100761470	100.761	7q22.1		D7S651	-0.2021	-0.0267		-0.1706	-0.0698	-0.1298	-0.0854	0.2671	0.0709	0	0.4393	-0.0949	0.0749		-0.0071	0.1929	0.007	0.2959	0.0624	-0.0777		0.1384	-0.0091	0.5774	-0.2365	0.3495	-0.0166	0.5284	-0.0527	-0.2045	0.0902	-0.0559		-0.1524	0.2012	-0.1367	-0.1002	0.1684	-0.0952	-0.0065	0.2327	0.0633
573	1272	7	101529904	101.53	7q22.1		SHGC-58489	-0.0327	-0.038	0.5763	-0.0884	0.1829	-0.0483	-0.3413	0.032	0.0493	-0.2676	0.1169	0.0188	-0.0675	-0.2155	-0.0009	0.0001	-0.1428	0.2208	0.2638	0.1373	-0.0363	0.211	-0.0403	0.5006	-0.1095	0.4199	0.1461	0.1375	0.0595	-0.0667	0.0615	0.066	0.0621	-0.0533	0.1146	-0.1441	-0.0916	-0.0634	-0.086	-0.0058	0.1538	-0.0926
574	1580	7	103737518	103.738	7q22.1		PLOD3	-0.121	-0.0061	0.6516	0.0441	-0.1235	-0.1059	0.0119	-0.3118	-0.2258	-0.04	0.2819	0.0042	-0.0554	-0.1357	-0.051	-0.0299	-0.0198	0.1305	0.2024	0.0882	0.055	0.1636	0.0445	0.2754	-0.0243	0.3475	-0.136	0.0042	-0.0458	0.1295	0.0818	0.0512	-0.2234	-0.0173	-0.1449	-0.0083	-0.0849	-0.2025	-0.1169	-0.1574	0.1778	-0.2453
575	310	7	106780575	106.781	7q22.1	ORC5L		-0.0844	-0.0855	0.3584	-0.193	-0.0642	-0.2064	-0.0434	-0.0009	0.0739	-0.0002	0.1819	-0.0505	0.0621	-0.175	-0.1025	0.1413	0.0448	0.1964	-0.0352	0.1423	-0.2957	0.0312	-0.0809	-0.0141	-0.1976	0.2003	0.0908	0.0632	-0.1423	0.0755	0.0074		-0.0818	0.0764	0.0314	-0.0219	0.0902	-0.0782	-0.0844	-0.1059	0.3431	-0.0512
576	1015	7	107235270	107.235	7q22.2		D7S1799	0.1257	0.06	-0.0619	0.0602	-0.0582	-0.2437	0.124	0.2507	0.0358	-0.0086	0.3595	0.0692	0.2528	-0.1253	-0.083	-0.2408	0.1195	0.326	-0.5106	0.0737	-0.1816	0.0893	-0.1059	0.1205	-0.0524	0.225	0.0972	0.003	0.3166	-0.0285	0.1315			-0.002	0.2541	-0.0816	0.0862	-0.09	-0.008	-0.0067	0.5396	-0.0128
577	1269	7	110187173	110.187	7q22.3		SHGC-35564	0.2156	0.1673	0.0114	-0.1957	-0.0646	-0.0484	-0.0129		-0.053	0.2431	0.3457	0.175	0.2228	-0.1557	-0.1129	-0.1712	0.0566	0.2342	0.0152	0.0679	-0.3913	0.133	0.1022	0.1198	-0.1292	0.3832	0.0604	0.2859	-0.1041	-0.0162	0.0888	0.0344		-0.0526	0.1881	-0.157	0.1105	-0.0843	-0.0388	-0.0851	0.5791	0.0163
578	320	7	111186078	111.186	7q31.1		D7S2456	0.0939	-0.0893	0.0429	-0.1757	0.0213	-0.1135	-0.0291	-0.0083	0.2655	-0.0352	0.2775	0.1217	0.0689	-0.1213	0.012	-0.1076	0.0235	0.1854	-0.0425	0.0722	0.0966	0.0931	0.2806	0.1178	-0.1805	0.3495	0.0141	0.2886	-0.0832	0.0286	0.0454	-0.0864		0.1278	0.1839	0.026	-0.068	-0.2024	0.0563	0.1184	0.1547	-0.0126
579	716	7	112006379	112.006	7q31.1		D7S2425	-0.2312	0.0595	-0.0349	-0.1248	-0.2481	-0.1514	0.1821	0.0242	-0.0408	0.0417		0.1172	0.2434	0.0454	-0.1005	-0.1508	0.0473	0.1586	-0.0638	-0.0013	-0.3446	0.0036	0.0018	0.035	-0.1561	0.1288	0.1539	0.064	-0.01	-0.0627	0.0869	0.0606	-0.1227	0.1281	-0.0182	-0.0019	0.0138	0.0135	-0.1604	-0.1471	0.3863	0.0013
580	801	7	118449683	118.45	7q31.1		SGC33824	0.0327	0.1097			-0.1483	-0.1073	-0.2564	0.0966	-0.1954		0.132	0.0127		-0.2063	-0.0965		-0.0663	-0.1717			-0.5309	0.0426	-0.1854	-0.114	-0.2014	0.2493	0.2388	0.1176	-0.1785	-0.21	0.0095			-0.1286	0.0703	-0.2188	0.0882	-0.1414	0.0864	-0.2302	0.4977	-0.2003
581	634	7	120635656	120.636	7q31	MET		0.1507	-0.0514	-0.1533	-0.1475	-0.0954	-0.3079	-0.1292	-0.0101	-0.1671	-0.0531	0.19	-0.0077	0.1471	-0.1458	0.1561	-0.2101	-0.1128	-0.1053	0.2301	0.0613	0.178	0.0716	-0.0656	0.0234	-0.2356	0.2718	0.4291	-0.1058	0.0236	-0.1224	0.0527	0.047	-0.0894	0.1617	-0.0862	0.0498	-0.0179	-0.2482	0.0262	-0.0093	0.2503
582	1064	7	121043112	121.043	7q31.2		SHGC-5660	-0.045	0.0757	-0.1622	0.0735	-0.139	-0.0817	0.3632	0.2284	0.0995	0.0205	0.4207	0.2087	0.4327	0.3162	-0.1748	0.0227	0.0091	0.0927	0.055	0.1413	-0.0254	0.3286	0.1761	0.3171	-0.1926	0.4082	0.1117	0.2971	0.0272	0.0381	0.1771	0.1272		0.3033	0.307	0.1729	-0.0469	-0.0925	0.0059	-0.1108	0.4846	-0.0224
583	1287	7	122100602	122.101	7q31.31		stSG52287	-0.1096	0.1081	0.2321	-0.0156	-0.1897	-0.0697	0.288	0.1018	-0.1278	0.0621	0.4154	0.2493	0.0809	0.1249	0.0271	-0.2769	0.0127	-0.0044	-0.0143	0.1946	-0.1681	0.0941	0.0074	0.1438	-0.0724	0.198	0.1788	-0.0103	-0.0195	-0.0497	0.2438	0.0442	-0.1653	0.0692	0.1649	0.0204	0.1116	-0.0115	0.0064	-0.2723	0.451	0.0855
584	1081	7	125761829	125.762	7q31.33		SHGC-36248	-0.1226	0.0903		-0.1418	0.0835	-0.1383	0.0764	-0.0577	0.0297	0.1026	0.3234	0.0279	0.123	0.0623	0.0672	-0.1092	-0.0216	0.0636	0.1636	0.2135	-0.3141	-0.0053	0.0093	0.1564	-0.1878	0.4113	0.2186	-0.0032	0.1493	-0.0676	0.1345	-0.0969		0.1633	0.1938	-0.0307	0.1905	-0.0729	0.0641	0.257	0.4792	0.1175
585	415	7	130793363	130.793	7q32.1		D7S1874	-0.2067	-0.0648	-0.1501	-0.2091	-0.0494	-0.1339	0.0971	-0.1852	-0.0126	0.2051	0.2034	0.1142	0.2237	0.1893		-0.051	-0.0833	-0.0283	-0.2378	0.078	0.0165	-0.1173	-0.0802	-0.0031	-0.1021	0.209	0.1501	0.0444	0.0053	-0.0256	0.0535	-0.1451	-0.1707	0.3342	0.0753	0.0618	-0.2072	-0.1785	-0.1702	0.2113	0.4676	-0.1202
586	735	7	132108028	132.108	7q32.1		D7S504	-0.1723	-0.0644	0.0519	0.046	-0.1434	0.1415	-0.0132	0.0674	0.0084	0.0437	0.3243	0.1785	0.2291	-0.043	-0.2305	-0.1153	0.0408	-0.2197	0.2042	0.1222	-0.5562	0.2268	-0.1139	0.0641	-0.4311	0.5395	0.2301	0.0189	0.064	-0.0004	-0.0982	-0.0562	0.3295	0.0109	0.0428	-0.0297	0.0747	-0.151		0.0189	0.3265	-0.1186
587	1430	7	133222779	133.223	7q32.1		SHGC-148515		0.1485	-0.1539	0.1191	-0.2131	0.0206	0.0646	0.35	0.1662	-0.2211	0.4653	0.2076	0.2865	0.1068	0.0001	0.1217	0.0894	-0.1617	0.3657	-0.0791	-0.1143	0.4381	0.3123	0.3074	-0.0669	0.4941	0.0302	0.263			0.2347	-0.0493	-0.1218	0.0804	0.2439	0.1367	0.1667	-0.1264	-0.0765	-0.1374	0.2302	0.033
588	883	7	134174858	134.175	7q32.2		sts-H93071	-0.0535	-0.0459			-0.2336	-0.102			-0.209	-0.219	0.3394	0.0298	-0.073	-0.1083	-0.0651	-0.2282	-0.1163	0.0843		0.1038	-0.2535	0.2441	-0.1972	-0.0051	-0.3908	0.3366	0.1378	-0.025	-0.2082	-0.1033	0.0029	0.1352		-0.2488	0.0256	-0.2011	0.2961	-0.2404	-0.0166	0.1344	0.1254	-0.1523
589	222	7	137944815	137.945	7q32.3		stSG47389	0.1452	0.0498	0.2079	-0.1021	-0.102	-0.1262	-0.008		0.0134	-0.0078	0.7105	0.2619	0.1449	-0.036	-0.1236	-0.1295	-0.0255	-0.3195	0.0117	0.049	-0.1282	0.2143	0.1644	0.1348	-0.2059	0.3772	-0.0479	0.3795	0.026	0.048	0.0612	-0.0506		-0.071	0.2449	-0.0052	0.1018	-0.0264	-0.0802	-0.0962	0.352	-0.0784
590	1248	7	138084462	138.084	7q32.3		TIGR-A004S13		0.0745	0.0486	-0.1965	-0.3658	-0.1042	0.0561			0.0361	0.6606	-0.0768	0.1603	0.0235	-0.1463	0.1053	0.0044	-0.2582	0.2175	0.0604	-0.0995	-0.1068	0.0711	0.0917	-0.1487	0.091	-0.1373	0.1139	-0.0555	0.024	0.1197	-0.0263	-0.0284	-0.0281	0.2585	-0.0304	-0.0399	-0.1165	-0.0189	-0.1255	0.2407	-0.0775
591	737	7	139330260	139.33	7q33		D7S681		-0.0679	0.1562	-0.1515	-0.1508	0.0355	0.0544	-0.1036	-0.1386	0.0941	0.4744	0.1075	0.2204	0.0824	-0.1197		0.0651	-0.2203	-0.0215	0.0858	-0.3177	0.0358	-0.0145	-0.0267	-0.3502	0.1062	0.15	0.1424	0.0268	-0.0869	-0.0935	-0.0385	-0.1095	0.0011	-0.0043	-0.0732	0.0445	0.0066	-0.3615	-0.04	0.456	-0.133
592	94	7	139880649	139.881	7q33		sts-AA021563	0.0017	-0.1253	-0.1372	0.0041	-0.01	-0.1351	0.0381	-0.0335	0.0619	-0.0524	0.6993	0.1841	-0.1519	0.0715	-0.1108	0.0569	0.0448	-0.1864	-0.2357	-0.2209	-0.1203	0.1814	-0.0585	0.0515	-0.3022	0.3222	0.1061	-0.044	-0.1444	-0.0777	-0.0025	0.0557		0.0222	0.2008	0.0371	0.0481	-0.2454	-0.0595	-0.2517	0.1815	-0.0075
593	258	7	141073436	141.073	7q33		D7S500	0.037	0.0592	0.1831	-0.1575	-0.1938	-0.1342	-0.1453	-0.0174	0.1244	0.0676	0.4355	0.0742	-0.0489	-0.077	0.0707	-0.0608	-0.1765	-0.1219	-0.0948	0.0115	0.0155	0.1487	0.0018	0.0516	-0.0551	0.3305	0.0286	0.0815	-0.0944	-0.1524	0.1844	-0.0192		-0.064	-0.0503	-0.0764	0.1445	-0.1186	-0.0551	-0.1504	0.4215	0.1381
594	1588	7	144420400	144.42	7q34		TIF1		-0.1632	-0.0145	-0.1951	-0.0688	-0.2657	-0.1804		-0.4513	-0.3251			-0.0806	-0.3188	-0.0166	-0.0684	-0.1698	-0.072	0.1714	-0.0353			0.1014			-0.1025	-0.1706	0.0523	-0.0396		-0.2154		-0.0892	-0.0279	-0.0327	-0.1606	0.297	-0.2746	-0.1397	0.0302	0.2281
595	682	7	148838303	148.838	7q35	TCRB		-0.3339	-0.1116	0.1004	0.1102	-0.2916	-0.1814	0.1736	0.0773	0.0849	0.0923	0.7435	0.2462	0.2283	0.0026	-0.2545	-0.1596	-0.0214	-0.0723	0.0426	-0.0115		0.0442	0.102	0.1672	-0.1315	0.2598		0.3402	0.2202	-0.0685	0.0759	-0.0536	-0.1761	0.0584	0.2698	0.083	0.2445	-0.1717	-0.1051	-0.1694	0.4475	-0.0465
596	102	7	150268337	150.268	7q35		D7S661	-0.2692	0.0854	-0.0282	-0.0571	-0.2939	-0.1612	0.0593	-0.0375	-0.1407	0.0591	0.7494	-0.1101	-0.0209	-0.1277	-0.0105	-0.0947	-0.0224	0.0197	-0.0181	0.0174	-0.0448	0.0293	0.0597	0.0693	-0.0748	0.3428	0.1544	0.2605	-0.0403	-0.1245	0.1944	0.0098		-0.0083	0.1845	0.0151	0.039	-0.1791	0.1296	-0.0566	0.4874
597	387	7	150594335	150.594	7q33-q35	TIM1		-0.0851		-0.0199	-0.0882	-0.3277		-0.0185	-0.0994	-0.3666		0.2384	0.1723	0.2532	0.0785	-0.0344	0.0581		0.2085	0.3184	0.0622		0.0184	0.0784	-0.0303	-0.0796	-0.0019		0.2631		-0.3001	-0.0523	0.1679		0.0128	-0.1405	0.2713	0.0828	0.1031	-0.1855	-0.1067	0.0719	0.2107
598	1386	7	153713480	153.713	7q35		SHGC-153501	-0.2577	0.0581	0.0313	0.0102	-0.1579	-0.2034	-0.019	-0.131		-0.0964	0.464	0.0901	0.0991	-0.1026	-0.0227	-0.0018	-0.0245	0.0241	0.0354	0.0271	-0.2592	0.0124	0.0505	-0.0925	-0.2304	0.1389	-0.0095	0.275	-0.1609	-0.1282	0.0168	0.0021	0.0414	-0.0613	-0.0099	-0.057	0.0445	-0.1408	-0.0227	-0.2089	0.3307	-0.0814
599	1033	7	156348520	156.349	7q36.1		sts-H47054		-0.0237	-0.4652	0.0997	-0.1119	-0.1718	-0.0905			0.0458	0.7095	0.1871	0.071	-0.2281	-0.1708	-0.0173	-0.0473	-0.0055		-0.1237	-0.1096	0.2342	-0.0145	0.1636	-0.0405	0.2924	-0.088	-0.0077	0.0161	0.091	0.0684	-0.1098		-0.1562	0.254	-0.0673	0.0541	-0.0466	-0.0192	-0.2348	0.3781	-0.0259
600	406	7	159062016	159.062	7q36.1	XRCC2		0.2501	0.2359	-0.1448	-0.1533	0.3368	0.1983	0.0881	-0.0309	0.0459			0.1321	-0.0657	0.0088	0.1836	0.0109	-0.0642	-0.0844	-0.1039	0.1445	0.2134	-0.1648	-0.162	0.0096		-0.0614	0.0663	-0.121	-0.0208	-0.1332	0.1794	0.0814	0.0048	-0.0717	-0.1076	-0.0499	-0.0708	0.1487	-0.2555	-0.0137	0.1528	-0.17
601	1239	7	162002353	162.002	7q36.2		SHGC-112024	0.0941	-0.0743	-0.0307	0.0432	-0.1564	-0.0635	-0.0701	0.0378	-0.0308	0.1809	0.7456	-0.1115	0.3659	-0.0251	-0.0395	0.0882	0.0057	-0.0072	-0.0975	-0.149	-0.1311	0.0046	0.1673	-0.0724	-0.2534	0.3958	-0.1045	0.2888	-0.0088	-0.0818	-0.2111	-0.077	-0.2488	0.0027	0.2944	0.0416	0.0588	-0.1804	-0.0866	-0.1039	0.4042	0.0106
602	47	7	162935717	162.936	7q36.3 qter		7q terminal	0.0276	-0.1757	-0.3214	-0.0055	-0.1874	-0.1253	0.0038	0.2069	0.1056	-0.1107	0.885		-0.0261	-0.0684	0.1265	0.1311	0.0332	-0.0372	-0.0239	-0.1649	-0.1907	0.198	0.0076	0.0741	-0.2121	0.4235		0.0851	-0.1962	-0.0925	-0.2011	-0.1179	-0.0895	0.0093	0.2825	0.1425	0.0001	-0.1859	-0.0805	0.1304	0.4437	0.0076
603	554	7	163216883	163.217	7q36	SHH		-0.1062	-0.0546	-0.1221	-0.1492	-0.4725	-0.0233		0.1581	0.0846	-0.0961	0.9256	0.206	-0.0517	-0.1206	-0.2753	-0.1279	0.0478	-0.0976	0.0017	-0.2036		0.2923	-0.013	0.2394	-0.164	0.4697	-0.2281	0.2498	0.211	-0.0276	-0.0734	-0.0572	-0.244	-0.122	0.2262	0.077	-0.1441	-0.014	0.0292	-0.0495	0.2015	0.014
604	1138	7	164106598	164.107	7q36.3		stSG63210	-0.0897	-0.0928	0.2102	-0.1219	-0.2713	-0.0391	-0.1504		-0.2171	-0.1516			0.1374	-0.1425	-0.0621	0.1196	-0.0643	-0.0357		-0.0146	-0.2741	-0.0325	0.0112	-0.0495		0.2466	0.0042	0.0245	-0.1247	-0.2006	-0.1061	0.0203		-0.0619	0.345	0.0207	0.081	-0.2897	-0.0901	-0.1928	-0.0381	-0.2093
605	274	7	165418536	165.419	7q36.3		D7S2423	-0.0796	0.0776	-0.3452	0.0111	-0.3674	0.04	-0.1305	-0.0233	0.0576	-0.2189	0.6737	0.2505	0.1074	-0.0239	-0.3848	0.0321	0.1419	-0.1101	-0.0279	-0.2165	0.0232	0.1154	0.0448	0.1234	-0.4023	0.2617			0.0705	-0.0304	-0.2213	-0.2424	-0.0705	-0.0975	0.4913	0.1259	0.012	-0.2231	-0.0665	0.064		-0.165
606	670	8	227913	0.227913	8p23.3		SHGC-102761		-0.1438	0.0302	-0.1898	0.0209	0.055	0.2836	-0.2599	-0.0116	0.179	-0.3215	0.2694	0.0627	-0.259	0.1262	0.0395	0.1001	-0.1164	0.0445	-0.1371	-0.0683	-0.5033	-0.2148	-0.1151	-0.1107	-0.134	0.1976	-0.4699	0.1414	0.0101	0.2681	-0.109	-0.0753	0.0147	-0.3811	-0.0497	0.2392	0.1469	0.222	0.5782	0.0108	0.1935
607	252	8	296067	0.296067	8p23.3		D8S1590	-0.2464	-0.1214	0.1808	-0.1474	-0.2111		0.1415		0.0722	0.1942	-0.4284	0.2428	-0.079	-0.0202	0.2064	-0.2961	0.0672	-0.0968	0.2522	-0.0117	-0.0924	0.2481	-0.2102	-0.0953	0.2027	-0.1413	-0.053	-0.2849	0.1122	0.3219	0.2795	-0.3552	0.0716	-0.1466	-0.2561	-0.0199	0.4322	-0.2779	0.3126	0.8293	-0.0081	-0.0964
608	923	8	1388740	1.38874	8p23.3		D8S1164	-0.1381	-0.156	0.1014		0.2943	0.2152	-0.0413		0.1105	-0.0743	-0.0672	0.208	-0.1221	-0.2742	0.2696		-0.0301	-0.023		0.1777	-0.4213	-0.4053	-0.0824	0.0373	0.0295	-0.1926	-0.3754	-0.3574	0.3357	0.071	0.4515		-0.0562	-0.2034	-0.6431	-0.0356	0.511	-0.0246	0.2155	1.1752		0.368
609	809	8	6191439	6.19144	8p23.2		SHGC-171963				-0.1197	-0.1734	0.0102	0.384			0.1078		0.0076	0.0624	-0.0973		-0.2196	0.1766	-0.027		0.1342		-0.2585	-0.0321	0.0044	0.1369		-0.3101	-0.2859	0.1756	-0.0023	0.3757	-0.1361		-0.0571	-0.6782	0.0165	0.2675	-0.0477	-0.0537	0.3631	0.1539	0.1803
610	1113	8	10399372	10.3994	8p23.1		stSG8077	0.2182	0.003	0.3993	-0.167	0.1971	0.2349	0.0755			-0.0113	-0.6906	0.074	-0.1616	-0.2172	-0.003	-0.1513	-0.1754	-0.0121	0.1625	0.1594	-0.0255	-0.4127	-0.0108	0.0164	0.0099	-0.0179	-0.4288	-0.3512	0.0031	-0.122	0.3047	-0.3443		0.0516	-0.5928	-0.0843	0.2642	-0.0987	0.2012	-0.3132	0.0922	0.3493
611	477	8	13098053	13.0981	8p22	CTSB		0.0109	-0.0389	0.4783	-0.1766	-0.0128	0.2125	0.0923	0.5763	0.0093	0.0081	-0.486	0.1776	-0.17	-0.1389	-0.0842	0.0207	-0.0164	-0.0315	0.4351	0.1929	0.1499	-0.2324	-0.0451	0.0969	0.1121	0.032	-0.2464	-0.3758	0.059	0.1313	0.4764	-0.3241	0.0096	-0.0512	0.4791	-0.0019	0.2763	0.018	0.2274	0.1479	-0.1865	0.1712
612	1271	8	18372643	18.3726	8p22		SHGC-153459	-0.2781	-0.0561	0.4084	-0.1386	0.1829	0.0525	0.1892	-0.3746	-0.1643	0.1882	-0.5956	0.1817	-0.1041	-0.2643	0.1669	-0.3206	-0.1264	0.0497	0.0311	0.2662	-0.1712	-0.4549	-0.068	-0.1164	0.2324	-0.1408	-0.1622	-0.2877	0.0428	-0.1275	0.2451	-0.1287	-0.0358	0.0147	-0.1324	-0.0925	0.3314	0.2491	0.1962	-0.0961	0.1422	0.3549
613	85	8	18906584	18.9066	8p22		SHGC-35410	0.0755	-0.1028	0.4199	-0.0651	0.073	0.1621	0.2635	-0.3904	-0.0567	-0.1513	-0.4223	0.1225	0.0104	-0.1967		-0.0553	-0.0175	-0.0419	0.288	0.0649	-0.0731	-0.3008	-0.0194	-0.0172	-0.145	-0.0361	-0.339	0.036	-0.0524	-0.0627	0.1189	-0.1464		0.036	-0.1543	-0.0893	0.2689	0.0124	0.1247	-0.2177	-0.232	0.6527
614	91	8	22121433	22.1214	8p21.3		H73393	-0.3811	0.0026	0.097	-0.1105	-0.1388	0.206	0.3128		-0.073	0.122	-0.5507	0.0312	-0.0722	-0.0958	0.2961		-0.0577	0.0176	0.0005	0.1554	-0.027	-0.4028		0.0053	0.0695	-0.1413	-0.1572	-0.1579	-0.0117	-0.0737	0.1596	-0.1838	-0.2261	0.0383	-0.0468	-0.0252	0.1304	-0.0189	0.3163	-0.1605	0.0175	-0.0295
615	1396	8	24529227	24.5292	8p21.3		stSG36099	-0.0392	0.0276	0.1121	-0.1085	0.0663	0.3141	0.299			-0.0552	-0.2222		0.0336	-0.218	0.1386	-0.0357	0.023	-0.0996	0.1162	0.187	0.0315	-0.3145	-0.0545	0.1206	-0.0032	0.0587	-0.3199	-0.1197	0.0415	-0.0954	0.315	-0.2843	-0.0986	-0.013	-0.1187	-0.038	0.442	0.1505	0.2417	-0.0468	-0.0724	0.3062
616	936	8	28203565	28.2036	8p21.2		D8S1916	-0.1859	-0.0747	0.1988	-0.0702	-0.2194	0.1048	0.1513		0.0197	0.0293	-0.6183	0.1149	-0.0004	-0.1111	0.2859	-0.0778	-0.0186	-0.0265	0.2106	0.2362	0.0908	-0.391	-0.0071	0.0348	-0.0529	-0.1063	-0.2253	-0.309	0.0014	-0.0981	0.1676	-0.2924	0.0014	-0.0044	-0.0283	-0.0028	0.3982	0.0077	0.3124	-0.0839	0.054	0.1195
617	1158	8	31531704	31.5317	8p21.1		sts-M79217	-0.3085	-0.0403		-0.3506	-0.0622	0.079	-0.0622		-0.1707	-0.0834		-0.031	-0.1604	-0.3739	0.2179	-0.0274		-0.0861		0.123	-0.0441	-0.5502	-0.1218	-0.0774	-0.0862	-0.0809	-0.4134	-0.4583	-0.0697	-0.1701	0.0104	-0.39		-0.1389	-0.0486	-0.128	0.3867	-0.1125	0.1412		-0.0189	-0.0589
618	372	8	31604918	31.6049	8p21	EXTL3		-0.0901	0.0203	0.0062	-0.0904	-0.0117	0.1498	0.1754	-0.3037	-0.0043	0.0766	-0.419	0.0882	0.159	-0.1589	0.2094	-0.01	-0.028	-0.0488	0.0265	0.1616	-0.0381	-0.3752	-0.1061	0.0838	0.0988	-0.0348	-0.2541	-0.2237	0.1236	-0.2527	0.198	-0.2747		-0.0163	0.0392	-0.0402	0.238	0.1175	0.2747	-0.257	-0.1144	-0.0151
619	1555	8	33606128	33.6061	8p12		WS-3	0.0624	0.0544	0.0321	-0.096	0.0363	0.2248	0.1431	-0.172	0.1056	0.1564	-0.546	0.2402	-0.042	-0.2164	0.2078	-0.1687	-0.1104	-0.0541	0.4759	0.2223	-0.0361	-0.2854	-0.1168	0.1274	0.0594	-0.0209	-0.1541	-0.3021	-0.0308	-0.0896	0.2572	-0.136	0.0066	0.0044	-0.2508	-0.0317	0.5206	-0.0328	0.1638	0.2184	0.0139	0.4781
620	824	8	35147279	35.1473	8p12		SHGC-105388	-0.0317	-0.0334	0.1408	-0.0929	0.0066	0.0967	0.1151	-0.2344	-0.2915	-0.0223	-0.6034	0.3249		-0.4395	-0.0537	-0.445	0.0212	-0.052	0.029	0.3713		-0.1385	-0.3075	-0.1385	0.0976	-0.1564	-0.0656	-0.4795	-0.3292	-0.0654	0.1697	0.0795		-0.1634	0.1706	-0.0674	0.4083	0.0853	0.2758	0.3222	0.0971	0.6611
621	43	8	43410144	43.4101	8p11.1	FLG(FGFR1)		-0.1007	0.15	0.0383	-0.031	-0.0153	0.3052	-0.1401	1.1848	0.0588	0.0047	-0.4658	0.2366	-0.0792	-0.3276	-0.0904	-0.0109	-0.0229	-0.1453	-0.0372	-0.087	-0.0607	-0.3143	-0.1877	0.1623	0.0945	0.1117	-0.1511	-0.0936		-0.1422	0.2182	-0.2435			0.0179	0.0995	0.2327	-0.1973	0.1998	-0.0112	-0.0385	0.4429
622	1013	8	44803670	44.8037	8p11.23		SHGC-144349	-0.0206	0.2655	0.0789	0.4829	0.0493	0.2599	0.5872		0.1435	0.2847	-0.5501	0.007	0.1373	-0.085	-0.0177	0.194	-0.0265	0.1199	-0.0894	0.1572	-0.1561	0.6531	-0.0673	0.2007	0.3142	0.0015	0.0073	0.0376	0.0332	0.0321	0.3707	-0.0912		-0.0243	0.0793	-0.0168	0.5568	0.1662	0.3913	-0.0582	0.1841	0.8961
623	543	8	46699508	46.6995	8p11	MOZ			0.1444	-0.0674		-0.0441			0.8562	0.3464	-0.0066		0.0872	-0.1835				0.181	-0.0407	0.1277	-0.0468	-0.1626	0.9785	-0.274	-0.1093		0.2648	-0.1852	-0.045	0.0892		0.0734	-0.0742	-0.0688	-0.0852		-0.0414	0.2534	0.493	0.2692	-0.0018	0.1198	0.2786
624	770	8	46868418	46.8684	8p11.2	POLB		-0.1164	0.0475	-0.0422	0.172	0.0737	0.1331	-0.0091	1.5433	-0.1267	0.0344	-0.2784	0.018	0.0475	-0.232	-0.01	-0.3231	-0.1355	-0.0387	0.1332	-0.0579	-0.0522	0.1821	-0.0017	-0.0236	-0.0775	-0.0663	-0.1016	0.035	0.1942	-0.2135	0.1314	-0.1496	-0.0767	-0.1087	-0.2457	-0.0477	0.1173	-0.0977	0.0124	-0.0574	-0.2156	0.1357
625	1310	8	47106235	47.1062	8p11.22		CTD-2285C17	0.1608	0.1722	-0.1268		0.07	0.2227	0.0569	1.481	0.1027	0.1226	-0.443	0.118	0.0358	-0.2437	-0.053	-0.1041	0.0053	-0.0748	0.1248	-0.0116	-0.0257	0.5375	-0.0742	0.1144		0.1542	-0.3164	0.158	-0.0509	-0.0128	0.135	-0.1249	-0.0663	-0.0968	-0.1521	-0.12	0.3994	-0.0054	0.195	0.2013	0.0214	0.4137
626	846	8	48247637	48.2476	8p11.21		RP11-73M19	-0.1671	0.0037	0.2089	-0.0967	-0.1051	-0.191	-0.1417	1.0838	-0.1594	0.1438	-0.1695		-0.2505	-0.1934	-0.0275	-0.3485	0.1251	-0.1864		0.1313	-0.2351	0.2284	-0.1385	-0.0674	0.0579	-0.1122	-0.3006	0.0441	-0.1284	-0.1055	0.1388	-0.0461		-0.1954	-0.1855	-0.0978	0.2204	0.0531	0.0722	-0.0084	-0.0396	0.2228
627	1283	8	53788599	53.7886	8q11.22		SHGC-153877	-0.1152		0.2985	0.0944	0.3013	-0.1031	0.1834	-0.0261	-0.3302	-0.0164		0.0692	0.2572	-0.0559	-0.0537	0.0601	-0.1056	-0.0756	0.6063	0.246	-0.1385	-0.1776	-0.0912	-0.1468	0.1465	-0.1813	-0.2503	-0.0542	-0.0654	-0.3202	0.0826	-0.4527	0.014	0.0014	0.0286	-0.0087	0.5239	0.0459	-0.0278	0.1715	-0.1986	0.2737
628	1026	8	62410710	62.4107	8q12.1		SHGC-153278	0.294	0.0789	0.14	0.3824	0.0478	0.2089	0.4456	0.2214	0.0358	0.1949	0.0521	0.3179		0.0046	-0.0866	0.2708	-0.0259	0.0726	-0.2644	0.2823	-0.1121	0.5519	-0.1169	0.0832	0.4536	-0.0565	-0.1671	0.1736	0.1944	-0.0299	0.2678			-0.0212	0.0875	-0.0398	0.341	0.0057	0.3373	0.4412	0.0787	0.6817
629	338	8	62792790	62.7928	8q13	LYN		0.0847	0.1292	-0.1422	-0.2349	-0.2417	0.3704	-0.2388	0.2818	0.0788	0.1079	0.1822	0.1235		-0.1912	-0.0421	-0.3503	0.0155	-0.0813	0.1141	0.1798		0.5204		0.0969	0.3563	0.0894	-0.176	0.1013	0.0856	-0.0542	0.2194	-0.1756	0.0195	-0.1571	0.0054	-0.09		0.0713	0.258	0.3889		-0.1088
630	1293	8	64310346	64.3103	8q12.2		SHGC-105889	0.0964	0.0847	0.2325	0.2592		0.1124	0.4346	0.0295	-0.2154	0.0299		0.4019	0.1923	0.1908	0.1051	-0.2138	-0.0187	-0.0127	0.4495	0.3222	-0.3525	0.4478	-0.0284	0.1183	0.3927	-0.1612	-0.208		-0.0839	-0.1159	0.3358	-0.7032		-0.0227	0.0092	-0.0361	0.3255	0.0582	0.0014	0.118	0.0582	0.4042
631	932	8	75445906	75.4459	8q13.3		SHGC-110852	0.0589	0.1047	0.2348	0.0844	-0.0266	-0.1662	0.0258	-0.2194	-0.1057	-0.0478	0.1319	-0.0745	0.1426	-0.1494	0.1258	-0.257	-0.0727	0.019	0.2385	0.3198	0.074	0.2714	-0.1055	-0.0747	0.2246	-0.2041	0.0727	-0.0541	0.2053	-0.1896	0.3082	-0.0629	0.0143	-0.0559	-0.2053	-0.0824	0.3352	-0.1843	0.3238	0.2615	-0.0425	0.3175
632	896	8	76561467	76.5615	8q21.11		SHGC-154482	0.396	0.1979	0.2123	0.33	-0.0855	0.1421	0.2993	0.1197	-0.0679	0.1276	0.4187	0.2383	0.1457	-0.1669	-0.0321	-0.0039	0.0564	0.0622	0.1095	0.3578		0.3937		-0.165	0.2148	-0.2857	0.0218	0.2603	-0.083	-0.1361	0.3963	-0.0213		0.0736	-0.0531	-0.0948	0.4432	0.094	0.6116	0.4554	0.1306	0.63
633	1399	8	80716565	80.7166	8q21.12		D8S1982	0.2907	0.3175	0.1722	0.3762	0.0517	0.3381	0.3579			0.0672		0.2076	0.3374	0.3038	-0.0578	-0.1011	0.0149	0.0711	0.5347	0.4839	-0.0386	0.4712	-0.0284	0.0387	0.3106	-0.0284	0.0265	0.2295	0.0876	-0.2038	0.617	0.0256	0.2836	0.0315	-0.1056	-0.0161	0.4228	0.0097	0.5858	0.4653	0.0912	0.5316
634	668	8	86576123	86.5761	8q12-q13	IL7		0.3198	0.427	0.1731	0.1855	-0.2	0.0671	0.5614	-0.0236	-0.2343	0.3296	0.4412	0.1647	0.348	0.236	0.2466	-0.1556	-0.0785	0.1292	0.4687	0.4707	-0.1359	0.2683	-0.056	-0.1595	0.2176		0.2738	0.1411	0.0473	0.0475	0.2883	-0.1843	0.2831	0.1488	-0.1019	0.0859	0.5613	-0.2129	0.1444	0.3925	0.1909	0.0693
635	1403	8	88535696	88.5357	8q21.2		D8S1653	-0.1751	-0.0037	-0.0631	0.0346	0.0192	0.0224	-0.0248			0.054	0.1003	0.1131	-0.0387	-0.2197	-0.0232	-0.2655		0.0512	0.3312	0.3187	-0.0646	0.1523	-0.0987	0.0105	0.1717	-0.0102		-0.0031	0.0026	-0.2088	0.2105	0.1358	0.0924	-0.1585	-0.3704	-0.1201	0.3221	-0.0886	0.3258	0.1523	0.0218	0.2509
636	191	8	89517402	89.5174	8q21.2		D8S275	0.1318	0.305	0.3169	0.2197	-0.0274	0.1275	0.3546	0.0618	-0.1349	0.2169	0.2625	0.1918	0.0761	0.1127	0.0752	-0.1422	-0.0558	0.1363	0.301	0.5248	-0.0715	0.3644	-0.1883	-0.1438	0.3676	-0.0028	0.241	0.0626	-0.0683	-0.0688	0.4687		0.1759	-0.0127	-0.1088		0.3335	0.1549	0.3007	0.1263	-0.0027	-0.1079
637	117	8	96065765	96.0658	8q21.3		D8S1166	0.3671	0.1041	-0.0997	0.0732	-0.0588	0.079	0.2006	-0.2198	-0.2131	0.0535	0.2676	0.154	0.0008	-0.0888	0.0852	-0.3681	-0.0849	0.0606	-0.018	0.578	-0.3435	0.3686	-0.1138	-0.02	0.3599	-0.1569	0.3122	-0.1733	-0.1296	-0.0618	0.2927	0.2873		-0.0634	-0.1388	-0.0143	0.3311	0.0296	0.4383	-0.0784	0.0001	0.6751
638	301	8	98149171	98.1492	8q21-q24	NBS1		0.3244	0.3566	0.5172	0.1407	-0.1131	0.2729	0.2873	0.2393	-0.0833	0.1467	0.5206	0.2835	0.1002	-0.0069	-0.1296		-0.0156	0.1005	0.5315	0.5715		0.6006	-0.1572	0.0856	0.3209	-0.0225	0.3389	0.1116	0.0799	0.1348	0.467	0.1085	-0.0758	-0.0878	-0.1661	0.049	0.4457	0.5276	0.1478	0.5236	0.0335	0.6919
639	1131	8	98528034	98.528	8q21.3		D8S1724	0.5336	0.191	0.3053	-0.0096	-0.1308	-0.0726	0.1572			0.038	0.1346	-0.0781	0.0669	-0.1229	0.0539	-0.2108	-0.0136	0.0753	0.0681	0.4253	-0.3403	0.0949	-0.2148	-0.2313	0.1618	-0.2131	0.1561	0.0067	-0.0621	-0.207	0.2403	0.0499		0.0454	0.0427	-0.0355	0.2144	0.3689	0.2939	-0.1022	-0.0246	0.0509
640	505	8	106448394	106.448	8q22.2		stSG15260	0.1228	0.3784	-0.0771	0.0781	-0.0709	0.2791	0.1433		-0.0945		0.4842	0.1378	0.014	-0.1071	-0.0979	-0.078	-0.0097	0.0216	0.3089	0.3657	-0.1969	0.5325	-0.1365	0.307	0.2853	-0.0868	0.2264	0.0871	0.0826	0.0517	0.4174	0.4324	0.2088	-0.0537	-0.1773	-0.071	0.1774	0.3468	0.3104	0.3835	-0.0932	0.5036
641	945	8	109006408	109.006	8q22.3		RP11-90D11	-0.0383	0.2081	0.1183	0.3202	0.0216	-0.0889	0.2941		0.0246	0.0968	0.308	0.2158	0.1684	0.0892	0.0866	0.0117	-0.0557	0.1944	-0.4749	0.3826	-0.104	0.4576	-0.0389	0.1243	0.3404	0.083	0.1074	0.1182	0.2692		0.5105	0.1613	0.1337	0.0666	0.0734	0.0829	0.4151	0.3812	0.4669	0.3841		0.6674
642	1364	8	115204243	115.204	8q23.1		D8S1638			-0.14			0.1219	-0.0187	-0.1652	-0.0156	0.1151			-0.182	0.0533			0.1329	-0.001	0.3605	0.5228		0.0902		-0.3071	0.0375	0.0791	0.0441	0.1519	-0.0045		0.1816		0.2366	-0.0728		-0.1458	0.2222				0.0861	-0.149
643	55	8	115962058	115.962	8q23.1		WI-13991	0.161	0.4421		0.053	0.21	-0.0207	0.3988	0.2585	-0.1249		0.3659		0.1532	0.0253	-0.2114	-0.2516	-0.0324	0.0812		0.5486	-0.1496	0.4083	-0.0865	-0.0551	0.3	-0.0116	0.3737	-0.001		-0.0677	0.3214	0.3837		-0.0068	-0.1495	0.0728	0.4691	0.5015	0.4987	0.1474	0.1749	0.3395
644	1394	8	123774874	123.775	8q23.3		SHGC-110562			0.2771	0.0765		0.2207	0.5441		-0.401	0.2657	-0.277	-0.2029	0.1517			-0.269	0.0014	0.1031	0.3521	0.5844	-0.2501	0.2046	-0.0377	-0.2685	0.2527	-0.119	0.4534	0.0406	0.1062		0.456	0.1279	0.3386	0.1731		0.0072	0.5267	-0.3492	0.3381	0.2382		0.2309
645	627	8	126482615	126.483	8q24.1	EXT1		0.0579	0.3288	0.1702	0.1291	0.0037	0.3771	0.3537	0.1987	-0.1746	0.0516	0.5311	0.2033	0.4003	0.1476	-0.2909	-0.1548	0.0204	0.1491	0.4637	0.5243	-0.0349	0.4765	0.0053	0.1494	0.2739	-0.0973	0.2529	0.1041	0.1643	0.1327	0.8111	0.3492	0.1687	0.1066	-0.2649	0.0503	0.3221	0.9935	0.3632	0.5165	-0.0865	0.4794
646	1437	8	126736658	126.737	8q24.11		SHGC-146042	0.1735	0.5077	0.0397	0.2662	0.0447	0.4217	0.5966	0.0576	-0.2107	0.0135	0.3322	0.4801	0.2761	0.2026	-0.2961	-0.0752	0.0032	0.0579	0.4537	0.5462	-0.3309	0.5807	-0.0385	-0.0573	0.1623	-0.2098	0.1818	0.2897	0.1398	-0.2772	0.7074	0.3689	0.201		-0.0164	-0.0627	0.1439	0.9521	0.4328	0.45		0.421
647	775	8	127797660	127.798	8q24.1	NOV		0.0637	0.393	0.2137	0.0126	-0.0959	0.2597	-0.0994		-0.2504	0.0777	0.4682	0.1098		-0.0399	-0.4689		0.1325	0.0475	0.3391	0.5461		0.2181	-0.1249	0.0193	0.3902	-0.2404	0.1768	0.0968	0.0836	-0.1092	0.7009	0.2516	0.2012	0.1071	-0.2836	-0.1133	0.5477	0.9352	0.3448	0.3843	0.0808	0.0634
648	926	8	129340464	129.34	8q24.12		RP11-88J18	-0.1865	0.3282	-0.029	0.1035	-0.0907	0.1349	-0.0098		-0.2078	-0.165	0.033	0.1616	0.2456	2.6252	-0.2056	-0.1651	-0.0565	0.0272	0.3257	0.3993	-0.0524	0.2489	0.0491	-0.0385	0.1589	-0.1855	0.1896	0.4978	-0.0456	-0.0883	0.3171	0.3411		-0.1418	-0.1835	-0.0788	0.291	0.6635	0.359	0.2426	-0.0755	-0.0137
649	939	8	135834025	135.834	8q24.13		sts-H98688	0.4594	0.4088	0.0863	0.0786	0.5443	0.1084	0.1813		-0.0517	0.0465	0.289	0.076	0.0264	0.1328	-0.2214	-0.1293	-0.0204	0.0869	-0.4749	0.6433	0.0439	0.3566	-0.0332	0.0256	0.109	-0.0339	0.3469	0.0891	-0.0736	-0.131	0.5961			0.1374	0.1119	-0.0074	0.3489	0.8589	0.5271	0.7938	-0.0024	0.6876
650	1433	8	138886344	138.886	8q24.21		SHGC-34037	0.2186	0.069	0.0914	0.271	0.2293	0.4872	0.5999	-0.0888	0.0054		0.0582	0.3507	0.3446	0.117		-0.0274	-0.0313	0.0852	0.4185	0.3322	-0.2225	0.5715	-0.107	0.1422	0.278	-0.0715	0.5864	0.2319	0.0853	-0.1479	0.9163	0.3459	0.2172	0.1897	-0.0975	0.0483	0.2753	0.8707	0.6896	0.6093	0.0588	0.7868
651	318	8	142088017	142.088	8q24.3	TG		0.4293	0.2438	0.1638	0.1312	0.1276	0.5829		0.3124	0.0809	0.1042	0.7172	0.4741	0.1013	0.2411	-0.6768		0.148	0.1286	0.4953	-0.1201		0.7563		0.2437	0.3963	0.0093	0.2453	0.3084	0.2599	-0.0093	0.7188	0.3447	0.1402	0.1283	0.2193	0.0345	0.4811	1.1977	0.5565	0.6059	-0.1142	0.0321
652	359	8	142317406	142.317	8q24.1	WISP1*		0.3494	0.2007	0.0645	0.3938	0.3366	0.5487	0.4747	0.2521	0.0515	-0.1586	0.6067	0.3016	0.2253	0.2576	-0.509	0.1837	0.0648	0.1687	0.5081	0.1035	0.0002	0.5833	-0.0703	0.1837	0.2377	0.0266	0.1313	0.1591	0.1469	-0.248	0.7988	0.2818	0.1137	0.2526	0.251	0.1783	0.2468	1.066	0.4997	0.6305	-0.1334	0.0973
653	21	8	142405274	142.405	8q24.3	NDRG1		0.1824	0.1764	-0.3327	0.5229	0.2711	0.3902	0.4229	0.3379	0.1106	-0.057	0.4173	0.2107	0.1042	0.2845	-0.3351	0.1187	-0.0051	0.3425		-0.181		0.7195	0.0938	0.3165	0.4398		0.3546	0.4753	0.0719	-0.1299	0.9421	0.4678	-0.3347	0.1981	0.0939	0.2013	-0.149	0.8146	0.5403	0.364	-0.1162	0.4988
654	1229	8	142616117	142.616	8q24.22		RP11-88M23	0.5732	0.0156	0.0301	0.1837	0.3071	0.4215	0.3586		0.0877	0.0301	0.4314	0.0064	0.1351	0.1648	-0.1609	-0.0035	-0.0192	0.1694	0.5138	0.1195	-0.0124	0.1768	-0.0501	-0.0454	0.2796	0.0928	0.0736	0.1074	0.0438	-0.2674	0.8004	0.3427	0.2274	0.0962	0.0869	0.0362	0.3165	0.9176	0.4462	0.3279	-0.1315	0.3996
655	1106	8	144167120	144.167	8q24.23		D8S1108	0.1142	0.1029		0.3964		0.0316	0.4884	0.2328	0.1401	0.2156	0.4058	0.4112	0.4012	0.1568	-0.0803	-0.0254	0.0243	0.1746	-0.0832	0.2654	0.0054	0.5321	-0.0853	0.2236	0.436	-0.2006	0.2866	0.2554	0.149	-0.0705	0.8752	0.2758		0.212	-0.0222	-0.04	0.2137	1.0179	0.3951	0.447		0.5323
656	251	8	147819863	147.82	8q24.3 qter		8q terminal	0.1503	0.0671	0.0547	0.2738	0.3246	-0.0609	0.4185		0.0535	0.1199	0.3986	0.202	0.2158	-0.0182	-0.2494	0.1049	0.022	0.1622	0.2282	0.1445	-0.291	0.7377	0.0611	0.0757	0.387	-0.2492		0.2696	0.3225	0.0827	0.624	0.2539	0.0437	0.1394	0.034	0.0408	0.311	0.3628	0.3637	0.2411	-0.0418	-0.0522
657	1284	8	151325447	151.325	8q24.3		sts-N22293		0.2358		0.1495	0.2033	0.2402	0.0048		-0.2432	-0.289		-0.3738	0.0667	0.0309	-0.0631	0.1713	-0.0213	0.1378				-0.0968	0.0926	-0.0376	-0.0871	-0.1001	0.0412	-0.1308	-0.172	-0.282	0.4504	-0.0031		-0.0312	0.1314	0.114	0.1608	0.5107	0.1582	0.2917	-0.22	0.1689
658	607	8	151685638	151.686	8q24.3	REC Q4		0.4016	0.1502	-0.1857	0.174	0.1038	0.3902	-0.0646	0.4058	-0.1025	0.0137	0.5546	0.1221	0.0099	0.0964	-0.296	-0.0264	0.0626	0.187	0.9202	0.0763		0.4524	0.2049	0.2178	0.2323	0.0046	-0.034	0.1007	0.019	-0.028	0.7404	0.1746	0.1638	0.0829	-0.1543	0.1412	-0.0182	0.713	0.3679	0.466	-0.252	0.3208
659	63	9	532401	0.532401	9p24.3 pter		9p terminal		0.1115	-0.244	-0.0527	-0.0389	0.2252	-0.0947	-0.0426	0.0096	0.0088	0.1871	-0.0871	-0.3131	-0.0599	0.0199	-0.4663	-0.129	-0.2054	-0.0503	0.0378	-0.0303	-0.0784	-0.2967	-0.3862	-0.2534	-0.0253	0.0419	-0.2873	-0.289	-0.0561	-0.1855	-0.1681		-0.0472	-0.183	-0.0491	-0.0493	-0.4794	-0.2921	-0.1609	-0.0078	0.0129
660	1520	9	863729	0.863729	9p24.3		DMRT2	-0.1755	0.1727	0.0261	-0.0094	-0.1483	0.2163	0.0022	0.2196		-0.168	0.5747	-0.0799	-0.0393	0.2296	-0.0922	-0.4113	-0.0043	-0.1677	0.2029	0.1524		-0.0459	-0.0658	-0.4197	-0.1808	-0.1016	0.0301	-0.4544	-0.3155	0.0751	-0.1879	-0.2219		0.0191	-0.1568	0.0622	0.3845	-0.2747	-0.5295	-0.0755	0.0803	-0.1251
661	1008	9	2434083	2.43408	9p24.2		A009Q38	0.0498	0.2834	-0.0604	0.0298	-0.1498	0.3238		0.259	-0.1233	-0.1841	0.4713	0.0525	-0.1392	0.1022	-0.1421	-0.3954	-0.0401	-0.0434	0.2452	0.2039	-0.3056	-0.0413	-0.3505	-0.3437	-0.3473	-0.0338	0.0891	-0.3184	-0.5173	-0.0606	-0.1029	-0.1282		-0.1263	-0.0184	0.2339	0.3263	-0.3689	-0.3577	-0.258	0.066	-0.1409
662	434	9	5465450	5.46545	9p24	JAK2		-0.1013	0.0828	0.2182	0.0705	-0.232	0.1759	0.2528	0.0057	-0.152	0.1308	0.3529	-0.2747	-0.2198	0.2482	0.0292	0.4256	-0.1038	-0.1301	0.1473	0.3217	-0.2117	-0.0596	-0.2785	-0.4284	-0.1489	-0.0362	0.1574	-0.1954	-0.2456	-0.1643	-0.0307	-0.0593	0.123	0.1863	-0.2031	-0.0255	0.1814	-0.2308	-0.0002		0.0654	-0.2528
663	994	9	13814291	13.8143	9p23		SHGC-140329	-0.0941	0.0492	0.1571	-0.0993	-0.1049	-0.636	0.0406	-0.0039	-0.1033	0.0672	0.2108	-0.2781	-0.1215	-0.1296	0.2323	-0.5566	-0.033	0.1039	-0.4485	0.0079	-0.1366	-0.3377	-0.2685	-0.4965	-0.0686	-0.1429	0.0941	-0.299	0.0311	-0.0851	-0.0852	-0.1541		-0.001	-0.1876	-0.0632	0.1747	-0.3617	-0.2883	-0.0412	0.2139	0.1349
664	1228	9	15752143	15.7521	9p22.3		SHGC-140613	-0.2244	0.1236	-0.0187	-0.0351	-0.2107	-0.6798	0.0952	-0.0206	-0.0166	0.0102	0.1592	-0.4299	-0.0941	-0.1363	0.0784	-0.3738	-0.0466	-0.0197	0.0576	0.0447	-0.0191	-0.3916	-0.1904	-0.5943	-0.2256	-0.1508	-0.0457	0.0684	-0.307	-0.2643	-0.1839	-0.1459		0.1635	-0.1326	0.0407	0.188	-0.3327	-0.3913	0.0487	0.0852	-0.0222
665	957	9	19126575	19.1266	9p22.2		AFM067xd3	0.0435	0.0389	-0.1386	-0.1047	-0.2786	-0.6667	-0.0732	0.0389	-0.1382	-0.1643	0.1336	-0.0892	-0.2328	-0.3352	0.038	-0.3669	-0.0608	-0.0108		0.0836	-0.3509	-0.0984	-0.2395		-0.2543	-0.2709	-0.0182	-0.2468	-0.2835	-0.0495	-0.1188	-0.0277		-0.0039	-0.1822	-0.0537	-0.0239	-0.4903	-0.2962	-0.1421	-0.0338	-0.2858
666	931	9	21564318	21.5643	9p22.1		SHGC-51155	-0.0658	0.1537	-0.0562	-0.0822	-0.1617	-0.5574	-0.0543		-0.0501	-0.1433	0.1229	-0.1984	-0.1286	0.1742	0.0376	-0.4282	-0.0021	-0.0152	-0.1103	0.0914	-0.0276	-0.0828	-0.1321	-0.4139	-0.2153	-0.0153	0.0641	-0.2839	-0.1712	-0.1139	-0.1396	-0.253	0.3877	-0.0992	-0.2187	-0.0494	0.031	-0.5848	-0.2918	-0.0414	-0.0128	-0.0765
667	1324	9	22274102	22.2741	9p22.1		stSG39878	-0.3967	-0.026	0.4311	-0.1084		-0.5811	-0.2155	-0.0406	0.0567		-0.1444	-0.1477	-0.1595	-0.3161	0.2175	-0.2917	-0.0992	-0.072	-0.038	0.1311		-0.2914	-0.2352	-0.4132	-0.0894	0.0592	-0.0634	-0.3583	-0.2067	-0.1369	-0.0423	0.0203	0.0119	-0.1014	-0.3198		0.3353	-0.3845	-0.5221		0.0906	-0.1773
668	1099	9	25619386	25.6194	9p21.3		SHGC-79783	-0.2861	0.2257	-0.0827	-0.1398	-0.2713	-0.703	0.133	-0.0641	-0.0143	0.1074	0.1929	-0.1918	-0.2865	-0.1349	-0.1303	-0.4111	-0.0477	0.0395	-0.1177	0.1905	-0.1945	-0.1508	-0.2613	-0.4549	-0.1324	-0.2702	0.2271		-0.394	-0.0157	-0.0841	-0.0944	-0.0437	0.0163	-0.0015		0.065	-0.3504	-0.4704		0.0967	0.096
669	873	9	28225871	28.2259	9p21.2		SHGC-84774	-0.2742	0.0307	-0.0093	-0.2455	-0.2734	-0.6303	0.035	-0.1426	-0.322	-0.0108	0.1294	-0.1685	-0.409	-0.1978	0.072	-0.3224	-0.1031	-0.0064		0.1886	-0.5229	-0.0461		-0.6737	-0.3518	-0.2932	0.0282	-0.1394	-0.3824	-0.0505	-0.1842	0.0592		-0.0321	-0.2275	-0.1052	0.0238	-0.3007	-0.252	-0.1141	0.1066	-0.2479
670	285	9	29080000	29.08	9p21	TEK		-0.2299	-0.0264	-0.0339	-0.0209	0.0118	-0.5847	-0.0857	0.2511	-0.0453	0.107		-0.1327	-0.2463	-0.2892	0.1405	-0.2667	-0.07	0.0197	0.0035	0.2223	-0.0108	-0.1026	-0.1536	-0.1916	0.0792	-0.0103	0.0696	-0.1241	-0.3176	-0.0185	-0.1393	-0.0407	0.1419	-0.0129	-0.2543	-0.0153	0.0183	-0.1446	-0.5641		0.0907	-0.3064
671	851	9	31077532	31.0775	9p21.1		SHGC-106318	-0.2139	-0.0182	-0.0839	-0.1905	0.0682	-0.4154	0.1057	0.0022	0.0551	-0.0255			-0.2551	0.087	0.2403	-0.4361	0.0063	0.0571	0.0099	0.1271	-0.3668	-0.2286	-0.2801	-0.4309	-0.0964	-0.1376	0.188	0.2664	-0.2634	0.3058	-0.0445	-0.279		0.0161	-0.1523	-0.0365	0.0828	-0.2829	-0.3828	-0.0484	0.16	0.1044
672	1220	9	36071770	36.0718	9p13.3		D9S1817		0.0732	-0.305	-0.1862	-0.0408	-0.1428	-0.2282		-0.115	-0.0512		-0.5049	-0.4938	-0.2614	-0.0207	-0.2774	-0.1853	-0.0055	0.0576	0.0883	-0.141	-0.0794	-0.1542	0.2342	-0.0869	0.0865		-0.1117	-0.3067	-0.0202	0.0067	-0.1127		-0.1252	-0.2769	-0.1513	0.0671	-0.4861	0.038	-0.1237	-0.0403	-0.0342
673	410	9	37745478	37.7455	9p13	XRCC9		-0.0171	-0.0236	-0.1472	-0.2105	-0.1245	-0.0287	-0.1056	0.0687	-0.0622	-0.0049	-0.038	-0.2008	-0.3289	0.0307		-0.1731	-0.1115	-0.0172	-0.05	0.0316	-0.2475	-0.1421	-0.1053	0.3957	-0.0488	-0.0757	0.1012	-0.0184	-0.1847		-0.0342	0.0909	0.1454	-0.0855	-0.3177	-0.1061	0.0134	-0.3265	-0.0055		-0.0698	0.0422
674	1224	9	38862034	38.862	9p13.2		stSG39032	-0.1972	0.051	-0.3116	-0.2429	-0.2779	0.19	-0.1146	0.2359	0.0532	-0.2216	0.0228	-0.1363	-0.2571	0.3063	-0.0792	0.0126	-0.0764	-0.027	0.1019	0.0883	-0.0207	-0.0238	-0.1859		-0.3832	-0.0043	-0.0872	-0.0467	-0.2689	0.0516	-0.1668	-0.0377		-0.0228	-0.1064	-0.0641	-0.0036	-0.408	-0.0195	-0.1053	-0.1055	-0.1097
675	1417	9	40582460	40.5825	9p13.1		SHGC-144715	-0.143	0.1706	0.0912	-0.1559	-0.0714	0.2664	-0.0058			0.0397		0.1235	-0.1364	0.3597	-0.1841	-0.1402	0.029	-0.0067	-0.0232	0.051	-0.1055	-0.0168	-0.0893		-0.3127	-0.0889	0.2256	0.101	-0.4114	-0.0571	-0.0952	-0.1021	0.1763	-0.0384	-0.2479	-0.1507	0.2977	-0.2255	-0.037	0.0106	0.168	-0.1164
676	892	9	45074761	45.0748	9p11.2		stSG46366	-0.2164	0.2445	-0.3518		-0.1392	0.1383	-0.1135	-0.2068	0.089	0.147	-0.0712	0.008	-0.2055	-0.4179	0.1761	-0.3625	-0.0172	0.1515	0.253			0.168		0.1558	0.0675	0.0554	0.0824	0.0332	-0.2995	0.0947	0.0901	0.0058	0.0822	0.0609	-0.102	-0.2487	0.0415	-0.089	-0.03	-0.0632	0.2743	-0.0356
677	991	9	69083530	69.0835	9q13		A006Z23	-0.1142	0.0689			-0.1089	0.1031	-0.0812	0.2367	0.0165	-0.0085	-0.0248	0.1206	-0.286	-0.0649	-0.0011	-0.3879	-0.0842	0.014		0.0017	-0.3263	-0.1708	-0.2162	0.1856	-0.2219	-0.0857	0.0211	0.0126	-0.4968	-0.074	-0.1127	-0.2715		-0.1399	-0.1364	0.0686	0.1154	0.0628	-0.0337	-0.2664	0.1146	-0.0122
678	1076	9	70934863	70.9349	9q21.11		A006J48	-0.1805	0.0992	0.1021	-0.3253	-0.1723	0.1323	0.14	-0.008	0.0301	0.0648	-0.2132	-0.1271	-0.1449	0.2631	-0.1638	-0.381	0.0035	0.0446	0.1415	0.3743	-0.0917	-0.1812	-0.2141	0.1786	-0.2438	-0.1674	0.3368	0.0899	-0.43	-0.0576	-0.131	-0.0658		0.1604	0.0566	-0.0119	0.1297	0.0997	0.0665	-0.1209	0.0889	-0.0001
679	332	9	73194742	73.1947	9q21	ALDH1		-0.2501	0.0607	-0.2766	-0.1708	-0.2409	0.1534	-0.0903	-0.0414	-0.1711	0.0435	-0.0917	-0.141	-0.0448	0.3169	0.1056	-0.2019	-0.1555	0.0359	0.0555	0.2752	0.0219	-0.2533	-0.224	0.1085	-0.2245	0.03	0.15	0.1529	-0.3914	-0.0218	-0.0943	-0.0597	0.141	0.1475	-0.223	0.0481	-0.0967	0.2138	0.0461	-0.0069	-0.0115	0.2556
680	908	9	75579873	75.5799	9q21.13		NIB312	0.0527	0.1334	-0.2915	-0.2599	-0.1396	0.239	-0.1468	0.181			0.0077	0.0681	-0.4051		-0.123	-0.3857	-0.1214	0.0114		0.0306		-0.0842		0.1129	-0.16	-0.0055	0.1712	0.2847	-0.3577	-0.0462	-0.0914	-0.1772		0.3761	-0.1321	-0.1507	-0.0289	0.1797	0.0902	-0.2299	0.1401	0.1844
681	278	9	75828428	75.8284	9q21.13		RP11-235O14	-0.3086	0.0664	0.0359	-0.1861	-0.0463	0.2657	-0.0501	0.0214	0.0029	-0.0224	0.008	-0.0643	-0.3442	-0.0714	-0.1619		-0.0725	-0.0599	0.0846	0.0771		-0.0254	-0.2978	0.1362	-0.2835	0.0019	0.0003	-0.1323	-0.282	-0.0623	-0.1843	-0.0293	0.1125	-0.0999	-0.2455	-0.0497	-0.1037	0.1174	-0.0904	-0.062	-0.1416	0.018
682	918	9	77728011	77.728	9q21.2		stSG35277	0.4423	0.0368	0.1063	-0.2397	-0.1208	0.2063	0.0362			-0.0513	-0.0057	-0.0274	-0.2706	-0.038	-0.1667	-0.0434	-0.0286	-0.0121	0.145	0.1102	-0.1763	-0.1013		0.051	-0.2035	-0.0951		0.1959	-0.2688	-0.0064	-0.0804	-0.1265	-0.0564	-0.0276	-0.1308	-0.079	0.117	0.1646	0.078	-0.0411	0.0064	0.1511
683	1119	9	80505914	80.5059	9q21.31		sts-N23632	0.0276	0.0336	0.1988	-0.2282	-0.2278	0.0656	-0.1496	0.1418	0.0231	-0.0727	-0.1314	-0.2093	-0.1142	-0.0071	0.0223	-0.2154	-0.0066	-0.0842	0.0611	0.0831	-0.0519	-0.147	-0.1603	0.0808	-0.2427	-0.2287	-0.0748	0.3707	-0.3592	-0.0778	-0.1839	-0.2419		-0.1024	-0.185	-0.0838	0.061	0.1177	-0.0139		0.0767	-0.1875
684	817	9	83455156	83.4552	9q21.32		RP11-8D10	-0.279	0.1281		-0.1081	-0.0654	0.2262	0.1497	0.2624	0.1473	0.1032	-0.2268	-0.0355	-0.0053	0.2592	-0.115	-0.2949	0.0339	0.1068	-0.0063	0.0921	-0.4196	0.0047	-0.263	0.257	-0.0039	-0.1488	0.0744	0.3162	-0.2265	0.0925	-0.0173	-0.1965		0.0182	-0.0654	0.0799	0.0779	0.1744	0.0786	-0.151	0.2124	0.2226
685	1073	9	84938438	84.9384	9q21.33		SHGC-24378	-0.0818	0.0613		-0.2008	-0.134	0.1181	-0.208	0.2107	-0.219	-0.0819	-0.0899	-0.2184	-0.2658		-0.0723	-0.1207	-0.0873	-0.1835		-0.0005	-0.3105	-0.1206	-0.1923	-0.0128	-0.2325	-0.0428	-0.0425	-0.0411	-0.3589	-0.004	-0.1434	-0.122		-0.1605	-0.0892	-0.0684	0.2207	-0.1043	-0.0846	-0.1751	-0.0987	-0.2
686	1340	9	87323916	87.3239	9q22.1		RP11-507D14	-0.1508	0.0656	0.2658	-0.2129	-0.0983	0.0784	-0.2041			0.1239	-0.065	-0.1132	-0.2415	-0.122	0.0054	-0.1962	-0.0611	-0.0668	-0.0616	0.1037	-0.1178	-0.1085	-0.1736	0.1544	-0.1714	0.0481	-0.0638	-0.0025	-0.3675	-0.098	-0.0442	-0.073	0.1185	-0.1551	-0.3885	-0.1304	0.1827	0.0485	0.0465	-0.1575	0.0558	0.0185
687	1111	9	92934366	92.9344	9q22.2		D9S787	-0.324	0.0675	0.0712	-0.1692	-0.2069	0.0636	-0.0832	0.0233	0.0358	0.1254	-0.131	-0.2526	-0.3087	0.0196	-0.0532	-0.1267	-0.1213	-0.0528	-0.1146	0.1436	-0.0663	-0.1046	-0.1311	-0.2005	-0.102	-0.0179	-0.0098	-0.0234	-0.3971	-0.0496	-0.1013	-0.1249		-0.1576	-0.1449	-0.0027	0.0058	0.0496	0.0536	-0.2576	0.1294	0.0274
688	115	9	94476899	94.4769	9q22.31		A002D08	0.1051	0.0194	-0.2157	-0.2384	0.094	0.1981	-0.1835	0.0966	0.0679	-0.1135	0.0244	-0.0015	-0.3269	0.1189	-0.1403	-0.3409	-0.1858	-0.0382	-0.1945	-0.1044	-0.238	0.0545	-0.2232	-0.0442	-0.1665	0.0433	-0.022	0.0506	-0.3933	-0.0404	-0.1109	-0.1808		-0.256	-0.2053	-0.0755	0.0609	0.0296	-0.1372		-0.1593	-0.0618
689	868	9	94646863	94.6469	9q22.31		stSG40906	-0.0304	0.0795	-0.0826	-0.2696	-0.2033	0.1156	-0.2079		0.0508	-0.0317	-0.0485	0.0101	-0.2836	-0.1272	-0.1506	-0.3016	0.0539	0.0558	-0.169	0.0536	-0.2266	0.0212	-0.1549	-0.1064	-0.0237	0.0418		-0.0908	-0.371	-0.0195	0.0966	-0.1124		-0.1695	-0.1151	-0.0732	-0.0107	-0.0042	0.0593	-0.101	0.057	0.1363
690	26	9	96496575	96.4966	9q22.3	FACC		-0.2987	0.0556	-0.0646	-0.0609	0.0864	0.2038		0.1008	0.1013	-0.2132	-0.1656	-0.1996	-0.3275	0.1138	0.0349		0.0654	0.09	0.0919	0.0377	-0.0987	0.0284	-0.2925	0.1335	-0.1906	0.0397	-0.0464	0.2999	-0.0221	-0.0907	-0.0833	-0.2408	0.2839	-0.2166	-0.0997	-0.0047	-0.0498	0.0479	-0.1353	-0.121	-0.1858	0.0462
691	951	9	96651578	96.6516	9q22.32		D9S1958	-0.1141	0.0165			-0.1394	0.0334	-0.0064		0.0543	-0.0726	-0.1755	-0.1685	-0.28	-0.0299	-0.0375	-0.4768	-0.0716	-0.0791		-0.0049	-0.2466	-0.1217	-0.2907	0.0081	-0.3162	-0.0431	-0.0348	0.0684	-0.3746	-0.0648	-0.1646	-0.1017		-0.2828	-0.0785	0.0018	0.1361	0.117	0.0345	-0.1331	0.0615	0.0058
692	681	9	96893216	96.8932	9q31	PTC		-0.4042	-0.0146	-0.094	-0.153		0.0924	-0.0739	0.0058	0.052	-0.157	-0.0721	-0.118	-0.0971	0.1587	-0.0013	-0.2915	-0.1334	0.0069	-0.0519	0.0269	-0.2422	-0.1922	-0.1921	0.0537	-0.2067	-0.0535	-0.0786	0.0011	-0.305	-0.1385	-0.1599	-0.0966	0.0009	-0.0965	-0.2967	-0.0977	0.0294	-0.0022	-0.1359	-0.1687	-0.0902	-0.1951
693	1180	9	100296255	100.296	9q22.33		D9S1949	-0.0078	0.1243	-0.3351	-0.151	-0.2939	0.1484	-0.2355	0.4276	0.0597	-0.2364		-0.0982	-0.3508	-0.0684	-0.242	-0.5227	-0.0229	0.0007	0.164	0.2	-0.0069	0.0009	-0.3816	0.0096	-0.2705	-0.0039	0.3686	-0.0128	-0.2984		-0.1059	-0.0077	0.1034	-0.2429	-0.2445	-0.099	-0.0088	-0.0466	-0.0253	-0.0124	-0.0055	-0.0661
694	1163	9	103950515	103.951	9q31.1		stSG9817	-0.2129	0.1328	0.0383	-0.1023	-0.137	0.1585	0.0295	0.0506		0.0292	-0.0638	-0.1	-0.3521	0.0884	-0.0232	-0.5146	-0.0805	0.0698	0.0135	0.0764	0.0606	-0.0363	-0.2437	0.0605	-0.1859	-0.0206	0.0732	0.1394	-0.4077	0.3069	0.0077	-0.1184		-0.0036	-0.0848	-0.0057	0.2417	0.1308	0.0337	0.0811	0.0394	0.0648
695	1348	9	108201691	108.202	9q31.3		sts-N41001	-0.0337	0.0376	0.0656	-0.1708	-0.0272	0.2178	-0.0322	0.0517	0.0425	-0.0695	-0.0815	-0.064	-0.0973	0.0356	-0.0277	-0.5848	-0.0807	0.0175	-0.0386	0.1064	-0.1529	-0.1797	-0.0943	0.0414	-0.1826	-0.0608	-0.0373	-0.0737	-0.3291	0.1275	-0.0738	-0.0707	0.0193	0.015	-0.2389	-0.0103	0.1272	0.1118	0.011	0.1394	0.0479	0.0053
696	1105	9	111655838	111.656	9q32		SGC38315	-0.3428	0.1454		-0.1082	0.1945	0.1841	0.0945	0.2085	0.1422	0.1286	-0.1435	-0.0372	-0.0889	0.1903	-0.0449	-0.2848	-0.0334	0.0383	0.3469	0.0746	-0.0191	-0.0541	-0.2022	0.1158	-0.1118	0.0393	0.1773	0.1245	0.0098	0.2947	0.0412	-0.2122		0.0694	-0.2081	-0.0128	0.0903	0.2246	0.0332		0.1066	0.1442
697	1576	9	113711106	113.711	9q32		MUSK	-0.3174	0.0424	0.1073	-0.0673	0.22	0.0055				-0.0066		-0.1714	0.0057	0.1647		-0.4707	-0.0622	0.1118	-0.0552	0.2659	-0.2634	-0.1691	-0.0685	-0.009	0.0041	-0.1832	0.0788	0.0851	-0.2368	0.0405	-0.0704	-0.0477	0.1577	0.0048	-0.2781	-0.0094	0.1176	0.0207		0.0124		-0.1836
698	847	9	118348085	118.348	9q33.1		SHGC-109950	-0.1825	0.0313		-0.1483	-0.0232	0.0908	0.0077	0.0946	-0.0407	0.0944	-0.0692	-0.0488	-0.2129	-0.1831	0.0295	-0.3434	-0.0377	0.0418	0.0778	0.1461	-0.5078	-0.1596	-0.1128	-0.0601	-0.1664	-0.1959	-0.2859	0.0331	-0.2642	0.2531	-0.0683	-0.2048		-0.0958	-0.1762	-0.0927	0.1936	0.1455	0.0869	0.1219	0.0714	0.1273
699	1150	9	121536466	121.536	9q33.2		stSG46662	-0.0325	0.1106	0.0104	-0.1799	-0.0879	0.0438	-0.1515		-0.1312	-0.0452	-0.0851	-0.2635	-0.2429	0.0338	-0.0055	-0.4148	-0.0341	-0.0007	0.0941	0.137	-0.3608	-0.2785	-0.0798	-0.1643	-0.1839	-0.3109	0.0318	0.0137	-0.4723	0.1559	-0.1617	-0.1473		0.0361	-0.1924	-0.075	0.0448	0.0958	0.0312	0.0408	0.0771	-0.0764
700	1319	9	123498969	123.499	9q33.3		RP11-89P10	0.0937	0.04	0.1908	0.2918	-0.032				0.1502	0.2278	-0.1566		0	0.0971	-0.1195	-0.3073	0.1018	0.0529	-0.2014	0.0589	-0.0163	0.0988	0.1223	0.2273		0.1286	-0.0506	-0.1211	0.0063	0.1298			0.0082	0.2097	-0.0253	-0.0762	-0.0522	0.155	0.0499	0.0475	0.1259	0.1674
701	424	9	125047080	125.047	9q34.1	PBX3		0.0203	0.113	0.0788	-0.0013	-0.106	0.3214		0.1358	-0.0038	-0.0349	0.0685	-0.1264	-0.2174	0.2028	-0.181		-0.0421	0.0475	-0.0492	0.0296		0.0519	-0.2657	0.0743	-0.136	0.0579	0.0108	-0.0148	-0.1404	-0.0038	-0.0215	-0.1455	0.1222		-0.1579	0.0411	0.1261	0.1111	0.0958	0.2915	-0.0007	-0.118
702	972	9	128723558	128.724	9q34.11		sts-H74197	-0.3028	0.0359	-0.0073	-0.2007	0.0735	0.0931	-0.2424			0.0671	-0.0506	-0.1867	-0.38	-0.1098	0.019	-0.2133	-0.0433	-0.0514	-0.3834	-0.0039	-0.1337	-0.165	-0.0339	0.0074	-0.1322	-0.0072	0.1293	-0.1111	-0.2127	0.1019	-0.1419	-0.0697		-0.0899	-0.0973	-0.1863	0.0546	0.0449	-0.0024	-0.0326		0.0126
703	1423	9	129896841	129.897	9q34.12		stSG1682	0.0434	0.0638	-0.1708	0.1011	0.1872	0.3366	0.0812	-0.02		-0.0293	0.0219	0.0586	0.0797		-0.1902	-0.0556	-0.0832	0.1475	0.1662	-0.0384	0.0837	0.1639	-0.118	0.2303	-0.0904	0.136	0.0267	0.2944	-0.3641	-0.201	-0.0228	0.093	0.0892	-0.0192	-0.0576	0.0764	0.2373		-0.099	-0.0382	-0.053	-0.0794
704	978	9	130463232	130.463	9q34.13		RP11-1M19	0.04	0.0674	0.0602	0.1574	-0.051	0.3361	0.1281		0.1176	0.0117	-0.0546	0.0379	-0.0233		-0.1442	-0.0257	-0.0469	0.1884	-0.0592	-0.017		0.0426	-0.1316	0.1836	-0.3928	-0.1074	-0.0839	-0.0206	-0.4299	0.1667	-0.1703	-0.0763	0.2696	0.0687	0.1062	0.0922	0.113	0.1245	0.014	0.1876	0.007	-0.071
705	377	9	131660080	131.66	9q34.1	SET		-0.0409		-0.1085	-0.0032	-0.3223		-0.0204	-0.0673	-0.0256		-0.0209	-0.0131	-0.2005	-0.0733	0.0523	0.1888	0.071	-0.0165	-0.0316	-0.1061	-0.0696	-0.12	-0.0161	-0.0268	-0.152	0.0264		-0.0249	-0.2132	-0.0106	-0.1514	0.2407	0.0357	0.0514	-0.1472	0.0114	-0.2095	-0.0413	0.0429	-0.0071	-0.2605	0.0921
706	1245	9	133769686	133.77	9q34.2		SHGC-151267	-0.0509	0.0767	-0.1919	0.1113	0.0248	0.2709	-0.1069	0.2964	-0.0468	-0.2782	0.2438	-0.1307	-0.158	0.1638	-0.0362	-0.0473	-0.0574	-0.0477	0.0815	-0.1209	-0.01	-0.2087	-0.1839	-0.1163	-0.2906	0.0509	0.0339	0.2856	-0.2932	0.1807	-0.163	-0.114	0.1631	-0.1818	-0.0119	-0.0299	-0.1727	0.1151	-0.1013	0.0418	-0.2111	-0.077
707	409	9	134426319	134.426	9q34.1	ABL1		0.1249	0.0645	-0.1662	-0.0378	0.1502	0.2539	-0.0781	0.1858	0.0524	-0.1122	0.0289		-0.2287	-0.0893	-0.0027	0.0208	0.0326	-0.1049	-0.0449	-0.0335	-0.1026	-0.1466	-0.1579	-0.023	-0.2275	-0.0061	0.0209	0.0619	-0.1442	0.0856	-0.0809	-0.1833	0.0418	-0.0643	-0.1021	-0.104	-0.1609	0.0594	-0.0044	0.0531	-0.1723	0.0955
708	343	9	136640225	136.64	9q34	RALGDS		0.1418	0.0539	0.0951	0.1138	-0.2611	0.2321	-0.1067	0.1346	0.0576	-0.1511	-0.0536	-0.0586	-0.3725	-0.1093	0.0095	-0.1248	-0.1622	-0.1027	0.3352	-0.1077	0.028	-0.0121	-0.2148	0.1412	-0.2185	0.0719	0.0007	-0.0777	-0.3392	0.2678	-0.1487	-0.0377	0.0074	-0.0244	-0.1546	-0.0162	-0.1959	-0.0959	-0.004	0.0312	-0.2753	-0.0182
709	455	9	137219617	137.22	9q33-q34	RPL7A		0.1157	0.0695	-0.029	0.1595	-0.0217	0.263	-0.2804	0.1216	-0.0159	-0.1809	-0.0469	-0.1644	-0.2118	-0.0648	-0.1368	-0.0924	-0.0233	-0.0231	0.1652	0.0516	-0.23	0.0764	-0.2376	0.0129	-0.1115	0.0546	-0.0352	0.0394	-0.1252	0.1187	-0.0345	-0.1394	0.0668	-0.0031	-0.1345	-0.0118	-0.0559	0.1179	-0.0394	0.0645	-0.2483	-0.1553
710	720	9	138111498	138.111	9q34	VAV2		-0.0008	0.3387	-0.1826	0.0238		0.1492	-0.0153	0.2451	0.1411	-0.1897	0.215	0.0991	-0.1819	-0.0237	0.1063	-0.1622	-0.1452	-0.0489	-0.0562	-0.1843	-0.1178	0.0294		0.1471	-0.0077	0.1471	0.1643	0.0772	-0.2615	0.2404	-0.1009	-0.1963	0.0328	-0.0407	-0.1258	0.0599	-0.1733	0.0778	-0.2476	-0.2285	-0.1822	-0.1477
711	350	9	139748140	139.748	9q34.3 qter		9q terminal	0.0465	-0.0485	-0.1255	0.1461	0.1305	0.2551	0.094	0.1651	0.1194	-0.2598	-0.1002	-0.0603	-0.05	0.1665	-0.0189	-0.1741	0.0198	0.0076	-0.039	-0.1733	-0.0072	-0.1854	-0.2109	0.0359	-0.3099	-0.0964	-0.0914	0.2716	-0.4679	0.2711	-0.234	-0.3384	0.1006	-0.0373	-0.0649	0.1566	-0.2326	0.1113	-0.1764	0.1823	-0.2899	-0.1176
712	12	9	139848279	139.848	9q34	PAEP		0.0995	-0.1036	-0.1474	0.1356		0.2312	-0.1422	0.1959	0.1672	-0.1369	-0.224		-0.2345	-0.1292		0.0285	-0.0002	-0.0608	-0.2544	-0.0449		-0.0263	-0.1815	0.0563	-0.318	0.0353	-0.0598	0.1763	-0.3512	0.1958	-0.1627	-0.3633	-0.0803	-0.0835	-0.045	0.0413	-0.2464	0.0736	-0.1499		-0.2328	-0.177
713	695	9	141265133	141.265	9Chr.	NPDC1		-0.2694	0.0311	-0.2496	-0.1059	-0.0308	0.0537	-0.3169	0.1105	0.0887	-0.2721	-0.15	-0.2903	-0.2229		-0.3146	-0.0058	-0.072	-0.0128	0.4846	0.0614		-0.1889	-0.2122	0.0569	-0.445	-0.0522	-0.1075	0.0054	-0.2659	0.0588	-0.2693	-0.2367	0.0884	-0.0361	-0.3028	-0.0629	-0.2175	0.0823	0.0684	0.0855	-0.288	-0.0253
714	564	9	141384547	141.385	9q34.3	C8G		-0.0801	0.1673	-0.2936	0.1333	-0.0414	0.1901	-0.3223	0.2776	0.1172	-0.221	0.0414	-0.1443	-0.1116		-0.3442		-0.0226	0.0859	0.5456	0.0086		-0.0521	-0.0528	0.1884	-0.2309	0.1288	-0.0392	0.2735	-0.1583	0.128	-0.3148	-0.2029	0.2411	0.0268	-0.2198	0.07	-0.0879	0.1023	-0.0517	0.0985	-0.2737	0.0851
715	230	10	415526	0.415526	10p15.3 pter		10p terminal	-0.1826	-0.0177	0.2353	0.0568	0.2757	0.2598	0.4698	0.0919	0.0644	-0.1162	0.0339	0.0255	0.3439	0.0482	0.0661	-0.3311	0.1516	-0.0207	-0.6116	-0.4199	0.2947	0.0851	0.0729	0.4604	0.1975	-0.0284	-0.2611	0.4096	0.039	0.1638	0.0946	-0.4587	0.0503	-0.0317	0.367	0.095	-0.0727	-0.3896	-0.1682	0.1759	-0.4607	0.1143
716	563	10	479221	0.479221	10p15.3		SHGC-52705	-0.125	0.1677	0.1987	0.1622	0.3258	0.6053	0.5717	0.3011	0.0125	0.0182		0.194	0.1728	0.1223	-0.2518		0.1215	0.054	-0.5661	-0.5466	0.4236	0.3817	0.0136	0.5082	0.2629	-0.0314	0.1041	0.2642	0.3109	0.3505	0.1792	-0.3433	-0.1126	0.1383	0.3529	0.1561	-0.013	-0.2745	-0.2003	-0.0168	-0.3522	0.2429
717	1259	10	627028	0.627028	10p15.3		D10S2210	0.1891	0.1477	0.319	0.1559	0.1882	0.3993	0.4167	0.1794	0.0837	0.0192	-0.0656	0.1756	0.2443	0.1118	-0.0953	-0.3086	0.0849	0.1205	-0.3434	-0.3886	0.5487	0.2933	0.0362	0.4942	0.4039	0.0123	-0.1094	0.2548	0.0655	0.3916	0.1555	-0.323	-0.001	0.0096	0.3726	0.0802	-0.0342	-0.3936	-0.0585	-0.1354	-0.1522	0.0774
718	1607	10	6329573	6.32957	10p14		IL15RA	-0.1308	0.0674	0.253	0.1322	0.5897	0.2556	0.2942		-0.3291	0.0318		-0.0209	0.0639	0.0513	0.2112	0.0254	-0.0134	0.1065	-0.4541	-0.3488	0.362	0.1632	-0.0382	0.4831	0.3048	0.0482	0.0205	0.1078	0.1407	0.1477	0.1489	-0.2922	-0.2399	0.0557	0.3049	-0.0221	0.0376	-0.5023	-0.2553	0.0142	-0.2042	-0.2059
719	622	10	8182985	8.18299	10p14		R00290	0.1304	0.0226	0.3188	-0.1434	0.3797	0.1618	0.2012	-0.1118	-0.05	0.0025	-0.0817	0.0141	-0.0826	-0.0575	0.1564	0.0399	-0.1607	-0.1648	-0.3735	-0.2604	0.1852	-0.0607	-0.1657	0.2985	0.333	-0.0578	-0.1369	0.0256	0.0878	0.142	0.0228		-0.1567	-0.0853	-0.0113	0.2019	-0.0933	-0.508	-0.0455	0.0054	-0.0683	-0.2329
720	1531	10	12559583	12.5596	10p13		NUDT5	-0.2451	0.0622	0.1787	-0.0667	-0.0482	0.1047	-0.0739	0.2086	-0.0397	-0.0573	-0.0678	0.1243	-0.213	-0.2042	0.0316	-0.2067	-0.0626	-0.169	-0.3347	-0.1783	0.1633	0.0832	-0.0998	0.3139	0.1123	0.1027	-0.1041	0.0305	0.004	0.1726	0.0277	-0.1878	-0.1274	0.0104	-0.1049		0.1116	-0.3527	-0.0107	-0.1072	-0.0897	-0.0553
721	754	10	18056382	18.0564	10p15.1	DNMT2		0.3904	-0.0678		0.0336		0.0467	0.2845	-0.0537	-0.0854	0.0267	-0.228	0.0153	-0.0305	0.0314		-0.3679	-0.1761	-0.02		0.0378		0.0702	-0.0947	-0.0034	0.1563	-0.0202	-0.1528	-0.0973	0.0457		0.1562	-0.1243		-0.0826	-0.1506	-0.1013	-0.0855	-0.4546			-0.0164	-0.4075
722	1285	10	18083207	18.0832	10p13		CTD-2165L8	-0.235	0.2455	0.5408	-0.1189	0.2401	0.2293	0.3108	0.0805	-0.2432	-0.1143	0.1302	0.0679	-0.2999	0.0454	0.0285		0.0295	-0.0752	-0.1595	-0.275	0.2791	0.1006	-0.0123	0.2556	0.3046	-0.1947	-0.1254	0.0175	0.1089	0.1629	0.1339	-0.2601		0.0218	0.1312	-0.1355	0.0586	-0.3281	-0.0545	-0.1834	0.0837	-0.0189
723	1049	10	18654524	18.6545	10p12.33		sts-N24848	-0.3228	0.0456			0.3501	-0.0596	-0.1452	-0.05		-0.0513	-0.1304	-0.2058	-0.3391	-0.2283	0.1425	-0.0473	-0.1864	-0.0921		0.0343		-0.1894	0.1274	0.2451	0.2096		-0.0751	-0.0142	0.0031	0.1099	0.0879	-0.0048		-0.1596	0.0906	-0.1649	0.139	-0.3975	-0.0951	-0.1067	-0.1548	-0.1941
724	1286	10	22443195	22.4432	10p12.31		RP11-34I5	-0.3186	0.1313	0.5286	-0.0154	0.3255	0.2064	0.2297	0.0979	-0.1385	-0.0862	0.1508	0.2078	0.1237	0.0849	0.0672	-0.1475	-0.0083	-0.0463	-0.2792	-0.1816	0.2941	0.1929	-0.117	0.2671	-0.0025	-0.1347	-0.0685	0.0045	0.0414	0.2344	0.1825	-0.2825	0.0983	-0.0803	0.1249	-0.0148	0.0683	-0.3121	-0.0164	-0.1987	0.0458	0.0072
725	783	10	22818038	22.818	10p12	AF10		-0.2519		0.2095	-0.2124	0.0864	0.1082	-0.0793	0.0831	-0.0959	0.0044	-0.0275	-0.0127	-0.194	-0.2065	0.0998	-0.2471	-0.1155	-0.1367	-0.2355	-0.0242	-0.0527	0.0123	-0.1418	0.2105	-0.0394	-0.0581	-0.0715	-0.0686	0.0796	0.0946	0.0399	-0.1104	0.0446	-0.1065	-0.315	-0.1595	0.12	-0.295	-0.3023	-0.1485	0.0024	-0.3475
726	863	10	23562107	23.5621	10p12.2		CTD-2258J19	-0.215	0.1081				0.2222	0.071	-0.0678	-0.2635	-0.0044		-0.0738	-0.2105	0.0563	0.1187	-0.1957	-0.222	-0.0533			0.091	0.247	-0.0358	0.153	-0.1379	-0.0016	0.0307	0.0792	0.37	0.1881	0.1425	-0.0761		0.0589	0.2354	-0.1401	0.164	-0.3803	0.0616	-0.1618	-0.0831	-0.0981
727	46	10	28337872	28.3379	10p11.2-p12	SSH3BP1		-0.0014	-0.1219				0.0803	0.1174	0.0128	0.0734	0.0204	-0.315	0.4018	-0.0444	0.0035	0.1723	-0.1507	-0.1223	-0.0918			0.0298	0.0875	-0.1364	0.1741	0.0162	-0.025	-0.0821	0.1503	-0.1018	0.1013	0.0727	-0.4022		-0.0257	0.0378	0.1841	-0.0441	-0.332	-0.0448		0.0102	-0.2238
728	1250	10	34663074	34.6631	10p11.23		sts-N49717	-0.2258	0.1081	0.5115	-0.0388	0.2133	0.1576	0.1957	0.1351	0.0052	0.0407	-0.0681	-0.0615	-0.0981	-0.0203	0.1132	-0.1579	-0.077	-0.0105	-0.1702	-0.1365	0.4154	0.7773	-0.0682	0.2888	0.07	0.0641	-0.0056	0.1069	0.096	0.1704	0.1935	0.0187	0.1011	-0.0655	0.2953	-0.0351	0.0692	-0.2815	-0.0012	-0.1688	0.128	0.066
729	458	10	35352102	35.3521	10p11.2	ITGB1		-0.1349	-0.0807	0.3856	-0.0797	0.1054	-0.0119	-0.0036	0.0146	-0.1624		0.0132	-0.0357	-0.0166	0.0366			-0.0015	-0.0572	-0.3085	-0.0447	0.0899	0.0098	0.0041	0.1477	0.0205	-0.1493	-0.0214	0.0712	-0.1377	0.0997	0.1453	-0.0022	0.1199	-0.0928	0.0292	-0.1247	0.0389	-0.4072	-0.0925	0.1489	0.0916	-0.2458
730	1276	10	35707065	35.7071	10p11.22		stSG31665	-0.28	0.1766	0.5423	0.0336	0.1612	0.255	0.4993	-0.0439	-0.053	-0.0984	0.0849	0.1256	0.271		0.0897	-0.048	0.0693	0.0527	-0.1199	-0.1271	0.3322	0.1165	0.0838	0.2951	-0.0685	-0.1248	-0.0595	0.0672	0.1293	0.1814	0.1971	0.0069		0.1185	0.4238	-0.0121	0.0626	-0.3326	0.0186	-0.1258	0.0554	0.0601
731	1383	10	38437647	38.4376	10p11.21		SHGC-142709		-0.0006	0.5292	-0.0585	0.2386	0.107	0.3114	-0.0976	-0.028	-0.0304	-0.2677	0.1924	0.1183	0.1878	0.1673	-0.179	-0.1282	-0.0063	0.0145	0.2048	0.2957	0.1565	0.1315	0.344	0.0428	-0.0673	0.0099	0.196	0.299	0.2514	0.1745	-0.0865	0.0423	0.0244	0.2059	-0.0463	0.3065	-0.3832	-0.1094	-0.148	0.0645	-0.1175
732	1107	10	45375100	45.3751	10q11.21		A002O19	0.1507	-0.1952	0.2537	0.1003	-0.0056	0.4752	0.4317	0.1961	-0.0052		0.196	-0.1671	0.1271	-0.2066	0.0057	0.2587	0.011	-0.1196	-0.3553	-0.2758	0.6112	-0.1878	0.1906	0.1358	0.0279	-0.0583	-0.4674	0.1165	0.1048	0.0305	-0.1386	0.0109	0.0295	0.001	0.3378	0.1474	-0.1359	-0.2607	-0.0985	-0.0689	-0.319	-0.2266
733	60	10	47209487	47.2095	10q11.2	RET		-0.0236	-0.0261	0.3984	-0.0039	0.0431	0.2613	0.3656	0.2404	0.1139	-0.0141	0.0334		-0.012	0.0453	0.1285	0.1531	0.0261	-0.0969	-0.2123	-0.1413	0.3083	-0.0709	0.0556	0.1172	0.2762	-0.04	-0.1358	0.091	-0.076	0.196	0.0331	-0.2517	0.2368	-0.0004	0.1849	0.1286	0.0965	-0.1927	-0.0023	0.0807	0.2276	-0.0516
734	367	10	50134383	50.1344	10p13	RSU-1		0.0661	0.0868	0.5103	-0.1257	-0.0123	0.1864	0.067	-0.0626	-0.0959	-0.0502	0.0636	0.1032	-0.1318	0.0551	0.0915	-0.0153	-0.0995	-0.0651		-0.1536	-0.0696	-0.0252	-0.1299	0.3264	0.2623	-0.1437	-0.0031	-0.1007	0.0336		0.1847	-0.1203		-0.0287	0.1378	-0.0301	-0.044	-0.2901	-0.1488		-0.1035	0.0648
735	1312	10	50358691	50.3587	10q11.22		D10S1553	-0.1326	-0.2726	0.2327	-0.1361	0.2349	0.2816	0.4833	0.1882	0.109	-0.0552	-0.0466	-0.2099	0.1663	0.1271	0.019	0.0281	-0.0046	-0.1066	0.8016	0.7466	0.4222	-0.2651	0.0622	0.26	0.5037	0.0122	-0.1939	0.1373	0.2195		0.2124	-0.1905	0.1919	0.0447	0.0681	0.0238	-0.1031		0.0085	-0.1656	0.0566	-0.0063
736	1043	10	53232174	53.2322	10q11.23		D10S1577		-0.2406	0.4777	-0.0851	0.1391	0.191	0.397	0.2523		-0.0348	0.0199	0.076	0.0395	0.0776	-0.1958	0.0575	0.023	0.039	0.9122		0.2961	-0.1873	0.0339	0.1641	0.4514	-0.1172	-0.1267	-0.0475	0.2542	0.32	0.1217	-0.1	0.1578	0.0359	0.1417	-0.0009	0.0058	-0.1294	0.044	-0.1604	0.0187	0.0224
737	164	10	53601691	53.6017	10q11.23		D10S2283	-0.1133	-0.2298			0.1703	0.1455	0.4576	0.0363	-0.0501	0.0556	-0.1753	0.0535	-0.2007	0.1601	-0.0132	-0.0115	-0.0035	-0.0203		0.5707		-0.1555	-0.0306	0.1646	0.4917	-0.1942	-0.0741		0.0678	0.2159	0.2074	-0.0365		-0.1595	0.0362	0.012	0.0487	-0.2159	-0.0276	-0.163	0.0415	0.1921
738	1235	10	60109371	60.1094	10q21.1		SHGC-81460	-0.2896	-0.2102	0.2098	-0.1968	-0.0439	-0.0914	0.0552	-0.0811	-0.1222	-0.0626	-0.1504	-0.2455	-0.1597	-0.1548	0.2477	-0.3215	-0.0073	0.0166	-0.1594	0.0422	0.0506	-0.3826	0.0628		0.4491	-0.3186	-0.0644	-0.194	0.2263	-0.0378	0.0101	0.0846	0.1282		-0.0117	-0.059	0.1963	-0.3115	-0.0299	-0.1428	0.1548	-0.3312
739	606	10	63696825	63.6968	10q21	H4(D10S170)		-0.0093	-0.2124	0.2847	0.1904	0.2706	0.272	0.1636	0.1535	-0.0393	-0.0393	-0.0029	0.1145	-0.0373	-0.1089	0.0508	-0.0887	0.0341	0.0529	1.2684	0.8849	0.3194	-0.1039	0.0591	0.7434	0.4846	-0.0662	-0.2403	0.1205	0.1918	0.1894	0.1996	0.1905	0.2431	-0.0432	0.1448	0.0063	0.0058	-0.3273	0.119	-0.0837	-0.0162	0.0025
740	604	10	66891998	66.892	10q21.1	EGR2		-0.2133	-0.2931	0.1319	-0.1279	0.209	0.203	0.2577	0.0479	-0.0694	-0.0368	-0.0522	0.0831	0.0517	-0.2043	0.1044	-0.1159	0.0239	0.1161	2.1416	1.5291	0.2021	-0.0509	-0.0669	0.5509	0.3877	-0.1688	-0.0434	0.1395	0.1303	0.2385	0.1252	-0.2267	-0.0081	-0.0302	-0.0122	-0.0043	-0.1512	-0.2898	-0.0596	-0.0143	-0.0327	-0.093
741	815	10	67083409	67.0834	10q21.3		SHGC-145038	-0.0588	-0.1288	0.5401	0.045	0.4551	0.2942	0.593	0.2129	0.0597	-0.1075	0.0272	0.1541	0.1558	-0.1427	-0.0378		0.1516		2.2038	1.808	0.3715	-0.0037	-0.1204	0.8	0.4235	-0.032	-0.2462	0.399	0.1482	0.2261	0.1828	0.3003		-0.0118	0.2914	-0.0174	0.1539	-0.2304	0.0149	-0.0764	0.069	0.1402
742	545	10	72965503	72.9655	10q22.1		stSG34903	-0.1457	-0.2237	-0.0212	-0.1492	0.1486	0.0033	-0.1968	-0.0376	-0.0328	0.0678	-0.1512	-0.0522	-0.23		0.3064		-0.2067	-0.0093	-0.2743	-0.212		-0.0202	-0.229	0.1393	0.3308		-0.0357	0.1261	-0.0583	0.0182	0.0768	-0.1995	-0.0653		-0.1558		-0.2944	-0.0731	-0.3465	0.118	-0.0219	-0.2672
743	1057	10	75086286	75.0863	10q22.1		sts-W79509	-0.0159	-0.039	-0.0492	-0.0752	0.3093	0.2833	-0.0039	-0.0444	0.1252	-0.0291	-0.3831		-0.1259	-0.1948	-0.0033	-0.1043	-0.0167	0.096	-0.4336	-0.2639	0.44	-0.0108	0.0343	0.5475	0.2533	0.1712	-0.2152	-0.101	0.1243	0.2555	0.1692	-0.3037	-0.2179	-0.0498	0.0562	-0.0938	-0.1481	-0.0336	-0.0416		-0.1122	0.0753
744	1608	10	76674960	76.675	10q22.1		PSAP	-0.2192	-0.1699	0.1638	-0.1496	0.5857	0.1793	-0.0964	-0.2214		0.0448		-0.0163	-0.2169	-0.2233	0.0975	-0.1903	0.0486	0.1712	0.8034	0.5985	0.5111	0.006	0.1403	0.6718	0.5089	0.1182	-0.2815	0.1392	0.15	0.2223	0.1574	-0.1195	-0.0065	-0.0894	0.0984	-0.0671	0.1655	-0.0223	-0.1929	-0.1323	-0.3153	-0.1902
745	76	10	79300500	79.3005	10q24	PLAU		0.0542	-0.0697	0.0294	0.0696	0.0516	0.316	-0.0005	0.0211	0.0436	-0.1196	-0.0669	0.0313	-0.2209	-0.09	0.0906	0.0351	-0.0806	0.1898	0.7986	0.6436	0.2579	-0.0379	-0.0539	0.4248	0.3153	0.0681	-0.2313	0.2189	0.0932	0.1438	0.0759	-0.1835		-0.0657	0.1604		-0.0716	-0.0736	-0.0619	-0.0736	-0.2007	0.0143
746	1401	10	80783564	80.7836	10q22.2		SHGC-103073	-0.1721	-0.0922	0.1703	0.0062	0.158	0.2059	-0.0179			-0.0946		0.282	-0.0167	-0.1438	-0.128		-0.0902	-0.0271	0.6548	0.4995	0.4286	0.2201	0.1497	0.6426	0.461	0.1921	-0.2335	-0.0329	0.0895	0.3824	0.2275	0.0134	-0.0553	-0.1128	-0.1218	-0.0847	0.2298	0.0756	-0.02	-0.1678		0.0384
747	1108	10	87588329	87.5883	10q22.3		SHGC-142059	0.0923	-0.1502	-0.0038	0.0322	-0.0914	0.1612	0.3355	0.3459	-0.0161	-0.0528	-0.1339	-0.046	0.0538	-0.1036	0.1416	-0.0393	-0.0392	-0.0628	0.0226	0.1591	0.1467	-0.1065	0.0876	0.3505	0.3995	-0.069	-0.3465	-0.0833	0.0277	0.2151	0.0531	-0.0196	-0.1289	-0.0626	0.1266	-0.0222	0.0287	0.3856	-0.0419	-0.1828	-0.0123	-0.1647
748	1195	10	87671791	87.6718	10q23.1		RP11-93O23	-0.3295	-0.112	0.1103	-0.0935	-0.234	0.0106	0.1468		0.1485	-0.0277	-0.359	0.0101	0.0736	-0.0411	0.1569	-0.0945	-0.0384	-0.0575	0.1397	0.0458	0.6679	0.0005	-0.0059	0.4133	0.2832	-0.0147	-0.2029	-0.1036	0.1857	0.1178	0.1211	-0.1653	0.0237	-0.0553	0.1019	-0.0305	0.0667	0.3123	-0.0088	-0.1206	-0.0601	-0.0395
749	975	10	93018391	93.0184	10q23.2		D10S2224	-0.3499	-0.3333		-0.0524	0.041	0.136	0.6424	0.0864	0.0564	-0.0986	-0.2268	0.0065	0.3147	0.0853	0.1962	0.0811	0.0331	-0.0357		0.0039	0.2356	-0.1645	0.137	-0.0797	0.4725	-0.2483	-0.2347	-0.1821	0.2791	0.3476	0.1403	-0.2538		-0.0018	0.1949	0.1891	-0.0455	0.4428	0.0418	0.3705		-0.0766
750	349	10	95350878	95.3509	10q23.3	PTEN		-0.5548	-0.1777	-0.007	-0.1157	0.0695	-0.0165	0.1889		-0.1343	0.1685	-0.1827	-0.062	-0.123	-0.1745		-0.1208	-0.0479	-0.0713	-0.2347	-0.0993	0.1422	-0.1586	-0.3468	-0.2522	0.3539	-0.0355	0.0337	-0.2484	0.0428	0.1442	0.2873	-0.237	-0.1625	-0.0726	-0.1256	-0.0222	-0.0138	0.1863	-0.3978	0.2552	0.0679	-0.0724
751	1281	10	96282005	96.282	10q23.31		SHGC-173277	-0.6182	-0.1522	0.0673	-0.1147	0.2008	0.2366	0.4547	-0.0058	-0.0905	0.1104	-0.1781	0.0813	0.2302	0.0976	-0.1035	-0.082	-0.0237	0.0154	-0.2154	-0.1918	0.4337	-0.1455	-0.4184	-0.1607	0.5736	-0.0409	-0.1236	0.1543	0.2791	0.2433	0.2637	-0.0248	0.2271	0.0034	0.0953	-0.0863	-0.0165	0.3436	0.0407	0.0731	0.1847	0.1967
752	1249	10	100674781	100.675	10q23.33		A006X22	0.0985	-0.0956	0.1279	-0.1739	-0.0654	0.1074	-0.0687	-0.1177	-0.0926	0.1577	-0.1589	-0.1974	-0.1735		0.1825	-0.2232	-0.0975	-0.1738	0.0281	-0.0032	-0.0174	-0.1987	-0.1783	-0.242	0.3718	0.0426	-0.2172	0.1443	0.0012	0.0394	0.1223	-0.1076		-0.1746	-0.19	-0.1396	0.1674	-0.0286	0.0026	-0.1667	0.0939	0.0101
753	1067	10	105993073	105.993	10q24.1		stSG62971	0.0006	-0.1769	-0.1357	0.1426	-0.0063	0.2653	0.3886	0.1762	0.1619	-0.0241	-0.0248	0.0751	0.122	0.1076	-0.1134		0.0446	0.0154	-0.2185	-0.161	0.6216	0.0555	0.1752	0.0322	0.3599	0.1073	-0.297	0.2227	0.1117	0.3384	0.1867	0.1547	-0.1043	0.0431	0.396	0.0739	-0.0188	0.1263	-0.0722	-0.0626	-0.1062	0.0489
754	335	10	106315986	106.316	10q23	FRAT1*		-0.1294	-0.3419	-0.4059	-0.0175	-0.1602	0.0938	0.0042		-0.0085	-0.1554	-0.041	-0.043	-0.069	-0.1323	0.1021	0.0838	-0.0699	-0.0863	-0.2107	-0.273	0.7646	-0.0482	0.1126	-0.0527	0.1702	0.0208	-0.1934	-0.0236	0.0808	0.0207	0.0181	0.0265		-0.1507	0.1208	-0.1323	-0.1815	0.0198	0.0588	-0.1098	-0.2933	0.0061
755	911	10	109263437	109.263	10q24.2		SHGC-30533	-0.1869	-0.1968		-0.1355	0.2734	0.1257	0.0609			-0.0096	-0.068	0.0262	-0.1801	-0.2426	0.1676	0.1938	-0.1869	-0.102		-0.1397	0.0689	0.0897	-0.1559	-0.0936	0.4533	0.0653	-0.1949	-0.0583			0.2371	0.0603		-0.2528	-0.025	-0.1617	0.1411	0.0469	0.0318	-0.0912	0.0889	0.1476
756	183	10	109312617	109.313	10q24.2,10q24.31		stSG21522	-0.1499	-0.0119	-0.072	-0.2091	-0.0785	0.2981	-0.0742	-0.1403	-0.032	-0.1124	0.0155	0.1316	-0.399	-0.2921	-0.0998		-0.0385	0.0496	-0.0039	-0.2276		0.0251	-0.0719	0.0723	0.4031	0.1978	-0.1727	0.2141	0.2757	0.2865	0.2664	-0.0093	0.1232	-0.1144	0.0776	-0.0469	0.0218	0.1209	0.0394	-0.1087	-0.2233	-0.0516
757	1086	10	109976662	109.977	10q24.31		D10S1265	0.1801	-0.1155	-0.1562	0.1378	0.1568	0.2733		0.262	0.0907	-0.1823	0.0725	0.082	0.1973	0.1365	-0.0291	0.203	0.106	-0.0219	-0.1131	-0.1991	0.3982	0.0114	0.19	-0.0095	0.2944	0.0142	-0.2552	0.2638	0.0971	0.2464	0.1009	0.1695	-0.0679	0.0829	0.3137	0.0926	-0.1857	0.1639	-0.0247	-0.0172	-0.1085	-0.0179
758	48	10	110025153	110.025	10q24	HOX11		0.1097	-0.2312	-0.163	0.1521	0.222	0.2899	0.1096	0.1146	0.1566	-0.0654	-0.0242	0.0815	0.0621	-0.0116	0.0542	0.013	0.128	-0.0848	-0.3949	-0.2524	0.2547	0.0721	0.1215	0.0516	0.2971	0.1614	-0.2505	-0.0835	0.2511	0.267	0.1031	-0.0181	0.2246	0.0012	0.1274	0.0592	-0.0642	0.0515	-0.1127	-0.0916	-0.3066	0.0214
759	686	10	110861071	110.861	10q25-q26	FGF8		-0.0944	-0.0907	0.0768	-0.0279	-0.0124	0.2452	-0.1172	-0.059	0.0289	-0.0667	-0.0779	-0.0424		-0.1687	0.0485	-0.0923	0.014	-0.2062	-0.0963	-0.0021		-0.0937	-0.0459	-0.1012	0.4026	0.0848	-0.2877	0.0055	0.1853	0.1327	0.1439	0.0788	0.2337		-0.1386	-0.1036	0.0313	0.1341	0.0741	-0.0893	-0.0146	-0.0134
760	756	10	111876714	111.877	10q24.3	CYP17		0.0393	-0.1713	-0.1054	-0.2026	0.1545	0.0297	-0.0668	-0.107	0.0308	0.0032	0.0232	0.0067	-0.212	-0.2422	0.2044	-0.1512	-0.0926	-0.2094	-0.0996	-0.1943	0.1298	-0.1545	0.0485	-0.1254	0.2923	0.0143	-0.1528	-0.0392	0.008	0.1247	0.0763	0.1344	-0.0797	-0.0547	-0.4062	-0.1198	-0.2585	-0.0996		-0.1177	0.022	-0.1137
761	1297	10	113290813	113.291	10q24.33		sts-AA029714	-0.0807	-0.0529	-0.4246	0.1461	0.364	0.4291	0.4513				0.2837	0.1515	0.1244	0.1961	-0.0033	0.1964	0.1204	0.0925	-0.0318	-0.215	0.6218	-0.0396	0.28	-0.0174	0.2887	0.0552	0.2697	0.1238	0.144	0.324	0.1536	0.0817	0.2568	-0.0321	0.2435	0.1333	-0.0707	0.1171	-0.0798	-0.0933	-0.2634	0.029
762	1315	10	120284266	120.284	10q25.1		sts-W32419	0.2437	0.1023	0.029	0.1319	-0.2102	0.3236	0.3201	0.2906	0.0917	-0.1966	0.2846	0.224	0.1023	-0.1358	-0.081	-0.1181	0.0519	-0.0604	-0.2279	-0.1832	0.3895	0.0289	0.0612	-0.0578	0.3504	0.0337	-0.3914	0.2034	0.1755	0.2958	0.1872	0.119	0.0466	0.031	0.1093	0.0145	-0.0138	0.1547	-0.052	-0.0788	-0.0138	0.0535
763	205	10	120686848	120.687	10q25	MXI1		-0.0405	0.0458	0.2193		0.0096	0.216	0.0566		0.0039	0.1254	-0.1272	-0.0196	-0.1095	-0.1151	0.0638		-0.0553	-0.0957	0.017	0.0214		-0.1045	-0.0428	-0.158	0.552	0.0124	0.0011	-0.0731	0.2617	0.2167	0.0933	0.0991	0.1107	-0.0309	0.0201	0.0215	0.1698	0.085	0.1531	-0.0937	0.0205	-0.1833
764	1047	10	122252689	122.253	10q25.2		SHGC-148584	0.2308	0.011	-0.2221	-0.0358	0.3513	0.195	0.4896	0.0295	-0.1087	-0.0593	0.0201	-0.068	0.2277		0.074		-0.028	0.0044	-0.6557	-0.1169	0.1782	-0.3008	-0.0286	-0.2137	0.5841	-0.1518	-0.1	-0.0939	0.2158	0.2454	0.1396	-0.0214		-0.0398	0.2654	-0.0642	-0.0458	0.1428	0.0744	-0.0933	0.0611	0.0779
765	265	10	122791288	122.791	10q25.1-q25.2	FACL5		-0.1534	-0.0907	-0.0136	-0.0983	0.3165	-0.1399	-0.0021	-0.0124	0.0436	-0.0694		0.097	-0.1775	-0.365	0.2403	-0.1252	-0.0367	-0.0795	-0.2302	-0.1341	0.2731	-0.0844	0.092	-0.0745	0.386	0.1899	0.0824	-0.0297	0.074	0.0564	0.155	0.2624	0.2688	0.0742	-0.3512	-0.0341	0.0386	-0.1279	-0.1096	0.2947	-0.1879	-0.2103
766	589	10	124732693	124.733	10q25.3		D10S1141	0.2613	-0.1579	-0.3075	0.0343	0.2891	0.2109	0.4411	0.1106	0.0516	-0.1023	0.0205	0.0625	0.1644	-0.0317		0.1037	-0.0156	-0.1003	-0.0764	-0.2587	0.658	0.0124	0.2948	-0.1586	0.3112	-0.0069	-0.001	0	0.1478	0.274	0.1547		0.0622	0.2017	0.0283	0.1451	-0.0809	0.0781	-0.1648	-0.0274	0.0246	-0.0324
767	1346	10	127181133	127.181	10q25.3		A009D06	0.173	-0.0514	-0.1102	0.1142	0.2112	0.267	0.5284	0.0995	-0.054	-0.1855	0.1833	0.1124	0.2156	0.0775	0.0651	0.2269	0.0362	-0.1262	-0.155	-0.1409	0.1543	-0.181	0.1915	-0.185	0.3331	-0.2583	-0.3572	0.3627	0.1633	0.2206	0.0344	0.101	0.2034	0.0323	0.1121	0.0971	0.0098	0.1259	-0.1582	-0.0828	-0.0543	-0.0805
768	785	10	127304603	127.305	10q26	GFRA1		-0.0268	-0.0213	-0.0478	-0.0566	0.0302	0.305	0.4257	-0.0547	-0.0874	-0.0307	0.0147	0.04	0.0411	-0.0123	-0.1006	0.0326	0.0986	-0.0872	0.9486	0.689	0.2012	-0.289	0.1891	-0.1451	0.5348	-0.2303	-0.4145	0.065	0.2173	0.284	0.113	0.1543	0.1511	-0.0173	0.0365	0.0438	0.0007	0.1209	-0.0491	-0.1189	-0.0911	-0.2357
769	266	10	131273684	131.274	10q26.11		SHGC-81431	-0.0807	-0.107	0.0507	0.0161	0.1475	0.0132	-0.1998	-0.0027	0.0313	-0.125	-0.0499	0.0845	-0.1464	-0.1142	0.1019	-0.044	-0.0784	-0.0392	0.8436	0.9259	0.1998	-0.0322	0.0412	-0.1393	0.3658	0.0878	-0.3274		-0.0418	-0.0397	0.0783	0.0094	0.3019	-0.0896	-0.1517	-0.1051	0.0912	0.0145	-0.0542	0.0591	-0.2032	-0.1008
770	669	10	133711811	133.712	10q26.12		M80634	0.4265	-0.0965	-0.0491	0.2467	0.143	0.2049	0.135	0.0961	-0.1031	0.0055	-0.0564	0.1115	-0.0433		0.1281	0.0788	-0.0504	-0.1258	0.5443	0.3433	0.15	-0.1131	0.054	-0.2726	0.3129	0.033	0.1976	0.1372	0.1878	0.2761	-0.0364	0.1526	0.0965	-0.1179	0.773	0.0081	0.0651	-0.0225	-0.0173	-0.0698	-0.0065	-0.2576
771	493	10	133839442	133.839	10q26	FGFR2		-0.1783	-0.0502	-0.2871	0.0358	0.1125	0.1164	0.1609	-0.1632	-0.1023	-0.0646	-0.0404	-0.0482	-0.0348		0.1468	-0.045	-0.058	-0.2275	0.3349	0.3145	0.3731	-0.2193	0.0791	-0.1372	0.3405	0.0825	-0.3364	0.03	0.0743	0.2206	0.1037	0.048	0.003	-0.0739	0.5732	-0.044	-0.2691	-0.0897	-0.0326	-0.0291	-0.2579	-0.1503
772	11	10	134071932	134.072	10q26.12		SHGC-100399	-0.1942	0.1357	-0.0746	-0.1123	0.166	0.1028	0.0451	0.1005	-0.0676	0.3015	-0.0019	-0.1128	0.023	0.5045	-0.0142	0.103	-0.0655	-0.072	0.1405	0.4378		-0.0803		0.1845	0.798	0.211	0.1411	0.0964	0.2778	-0.1647	0.2714	0.0216		0.0411	0.3805	0.0639	-0.0039		0.1937	-0.0787		0.0031
773	272	10	134415075	134.415	10q26.12		WI-21650	0.0658	0.088	0.2768	-0.0206	0.025	0.3956	0.3386		0.0055	-0.1322	0.0764	0.2002	0.2187	-0.2606	-0.0263	0.1226	-0.1035	-0.0887	0.3139	0.2525		0.0037	0.1356	-0.1243	0.2912	0.0963	-0.1121	0.1696	0.0894	0.1087	0.1339	0.209		0.0288	0.9322	-0.0162	0.0311	0.1208	-0.064	0.0306	-0.3135	-0.1556
774	758	10	134570465	134.57	10q26	TACC2		0.3048	-0.017	-0.2198		0.471	0.2256	0.3618	-0.0455	0.1414	0.1339	0.1226	0.1532	-0.1923	-0.2655	-0.0391	-0.052	0.0604	-0.019	0.3677	0.1276	0.2323	-0.0022	0.3437	-0.0413	0.4744	-0.0176	-0.1712	0.0963	0.3419	0.283	0.2532	0.0808	-0.1377	0.016	0.6191	0.009	-0.0451	0.0779	-0.3589	-0.186	0.0163	0.0106
775	694	10	134962063	134.962	10q25.3-q26.1	DMBT1		0.0825	-0.0519	-0.0808	0.3397	0.1834	0.3098	0.397			0.0331	-0.0688	0.1996	0.1753	-0.0575	-0.0146	0.1778	0.0683	-0.0502	0.2071	0.0861	0.3717	-0.1151	0.1853	-0.1992	0.393	-0.0689	-0.1627	0.0954	0.1979	0.2285	0.0823	0.1191	0.099	-0.0268	0.7394	0.0681	-0.1258	0.1897	-0.1159	-0.0227	-0.0475	0.0044
776	929	10	137534896	137.535	10q26.13		RP11-237L11	0.369	-0.0248	-0.2403	-0.1073	0.2365	0.3294	0.0824		-0.0285	-0.0656	-0.2053		-0.1206	-0.2771	-0.0084		0.0785	-0.1351	1.5143	1.2064	0.4164	0.0749	0.0852	-0.0089	0.1335	0.086	-0.3948		0.1919	0.1966	0.0615	0.1415		-0.2135	0.9226		-0.2641	-0.0299	-0.1036	-0.0838	-0.1386	-0.0846
777	1177	10	139762981	139.763	10q26.2		SHGC-14365	0.0191	0.0287	0.2245	-0.1424		0.21	0.1567	0.2867	-0.2907	0.0223		0.0999	-0.3639	-0.2838	0.071	-0.0469	-0.0536	-0.1971	-0.1119	-0.1354		-0.0983	0.0425	-0.0222	0.694	-0.0414	-0.1931	0.0824	0.2828	0.3391	0.2582	0.0227	0.0642	-0.0128	0.1391	-0.0096		0.11	-0.1521	0.2203	-0.0564	-0.137
778	315	10	140535325	140.535	10q26.2		R00225	0.1538	-0.0419	-0.0119	0.1511	0.1352	0.4802	0.4597		0.0693	-0.1298	-0.0132	0.1219	0.4345	-0.1978	0.0024	0.2074	0.0151	-0.0749	-0.1695	-0.2526	0.2247	-0.0781	0.3159	-0.1296	0.2909	-0.0345	-0.2983	0.0613	0.2227	0.1868	0.0542	-0.0084	0.2087	0.1032	0.2192	0.0738	-0.1482	0.0855	-0.0005	-0.1019	-0.2475	-0.1124
779	534	10	140538309	140.538	10q25	MKI67		0.2616	-0.2543	-0.176	0.1342	0.2545	0.381	-0.0314	0.2607	0.2458	0.1514	0.2307	0.2332	0.0958	-0.3038	0.1342	0.3613	-0.0306	-0.0851	-0.1125	-0.4043	0.3664	0.2303	0.1517	0.008	0.4294		-0.1854	0.1861	0.1831	0.3176	0.2585	0.1137	-0.0388	-0.038	0.1564	-0.0493	-0.2521	0.2499	-0.3434	0.13	-0.1491	0.0046
780	22	10	141162600	141.163	10q26.3 qter		10q terminal	0.0222	-0.0188	0.261		0.2098	0.2595	0.406	0.1678	-0.0829	0.2751	-0.0953	-0.0258		-0.3202	0.0534		-0.015	-0.0682	0.5649	0.3865		-0.1793	0.0288	-0.1334	0.5736	-0.1359	-0.2838	0.135	0.3887	0.061	-0.0347	0.0084	0.2959	-0.0884	0.2626	0.1613		0.0508	0.0615	0.1158	0.0869	-0.1786
781	1127	10	141221035	141.221	10q26.3		SHGC-85219	0.229	-0.1175	-0.1582	0.007	-0.0497	0.2255	0.3737	-0.0726	-0.1089	-0.1622		-0.1568	0.2282	-0.1277	0.0832	0.0446	-0.008	-0.1256	-0.2788	-0.0975	0.192	-0.3397	0.25	-0.2717	0.1704		-0.3478	0.0689	0.0023	0.1074	-0.2515	0.1811		0.0833	0.2879	0.0464	-0.0451	0.0247	-0.1095	-0.1007	-0.1446	-0.2423
782	140	10	141373281	141.373	10q26.3		SHGC-81614	0.1293	-0.2171		0.0099	0.319	0.1619	-0.215	0.0762	0.0708	0.0081	0.0525	-0.0229	0.0813		0.1671	0.0891	0.1544	-0.1029	-0.2768	-0.3512		-0.2263	0.2634	-0.0978	0.4104	-0.2592	-0.4055	0.2435	0.0655	0.0361	-0.0322	-0.0556		-0.0387	0.4019	-0.0052	-0.1431	0.2262	-0.147	0.181	-0.1277	-0.1165
783	1203	11	842915	0.842915	11p15.5		stSG62259	0.1509	-0.0782	-0.2033	-0.1808	-0.0268	-0.2016	-0.187	0.2323	-0.1265	-0.3272	0.0199	-0.1462	-0.3886	0.0598	0.017		-0.0495	0.0243	0.1435	-0.1406	0.1589	0.0858	0.1066	-0.1963		-0.0618	-0.1233	-0.4319	-0.1259	-0.0501	-0.246	0.0069	-0.1186	-0.1025	-0.1537	0.0166	-0.1239	0.2649	-0.0881	-0.1725	-0.1468	-0.1037
784	789	11	1408718	1.40872	11p15.5	TSSC3		0.0975	-0.2041	-0.2357	-0.0206	0.3341	-0.0597	0.1291	0.0855	0.0687	-0.1904	0.0194	0.0366	-0.2977	0.2403	-0.033		-0.0426	-0.0473	0.1994	-0.0652	0.2688	0.2874	0.1236	0.089	-0.0441	0.0317	0.1233	-0.2609	0.0489		-0.1208	-0.1912	0.0727	-0.2377	-0.2395	0.0879	-0.0143	0.258	-0.2672	-0.1272	-0.2017	-0.1645
785	202	11	1482504	1.4825	11p25 pter		11p terminal	-0.2386	-0.0985	-0.2452	0.0092	0.1164	-0.0729	-0.1965		0.1253	-0.2558	0.0298	-0.1845	-0.084	0.2702	0.163	-0.0399	-0.0758	0.0304	0.0085	-0.3087	0.2114	0.1453	0.3112	-0.0747	-0.0819	0.1548	-0.1632	-0.3249		0.0868	-0.1634		-0.4194	-0.1396	-0.2233	0.236	-0.2155	0.4032	-0.0083	-0.0619	-0.4747	-0.1348
786	611	11	2809879	2.80988	11p15.5	NUP98		-0.198	-0.0189	-0.1352	-0.0057	0.133	-0.0697	0.098	-0.1018	0.0816	-0.0769	-0.0057	0.1571	-0.2222	0.0752	0.1127	-0.0093	-0.0756	0.0469	0.0778	-0.1285	0.103	0.1128	0.1286	-0.1104	0.0475	0.0382		-0.3614	0.0278	-0.0714	-0.1728	0.1746	-0.0562	0.1377	-0.3643	-0.0014	-0.1498	0.3169	-0.1631	-0.0099	-0.3825	-0.1664
787	1584	11	6145255	6.14525	11p15.4		HPX	-0.0207	-0.024	-0.0775	0.1694	0.215	0.0123	0.1298		0.1741	-0.1129		0.3091	-0.0543	0.3147	0.0067	0.0936	0.0466	0.1542	-0.1581	-0.1759	0.3269	0.3223	0.1572	0.1024	0.1322	0.1119	0.1467	0.0541	0.1285	0.1276	-0.0085	0.14	0.0343	-0.0165	-0.2962	0.1375	-0.0652	0.4288	-0.1947	-0.054	0.0605	-0.1228
788	1118	11	6229011	6.22901	11p15.4		SGC34546	0.0611	-0.0373	-0.0877	0.2053	0.0504	0.0003	0.0251	0.1928	-0.0184	-0.1266	0.0042	0.195	-0.2219	0.4422	-0.0192	0.0248	0.0005	0.1104	-0.1301	-0.2223	0.2438	0.3621	0.2797	-0.0506	-0.0386	0.0004	-0.0587	-0.2003	0.0469	0.0285	-0.0858	0.0381		0.0005	-0.2101	0.1087	-0.0194	0.4319	-0.0814	-0.0264	-0.0919	-0.0907
789	674	11	6261440	6.26144	11p15.5-p15.4	ILK		-0.1975	-0.1325	-0.0825	0.0694	0.0149	-0.0344	0.1523	0.1935	0.077	0.0017	0.028	0.1924	-0.1162	0.4112	0.0129	0.058	0.0438	0.0236	-0.1114	-0.2765	-0.0151	0.1409	0.0019	-0.0069	-0.0332	0.0186	-0.0925	-0.3814	0.1693	-0.044	-0.1339	-0.1087	-0.0102	0.1005	-0.2738	0.163	-0.0689	0.6745	0.0035	-0.0674	0.028
790	1568	11	7460751	7.46075	11p15.4		TUB	-0.0683	-0.1502	-0.1098	0.0458	-0.0955	-0.1865	0.0127	-0.198	-0.1785	-0.085	-0.3465	0.08	-0.3364	-0.0687	-0.0009	0.0567	-0.0817	-0.0536	-0.1752	-0.0761	-0.1369	0.0295	-0.0462	-0.0823	0.1509			-0.2489	-0.0584	-0.0501	-0.1085	-0.0065	-0.0859	0.0645	-0.3242	-0.0233	0.071	0.2877	-0.0118	-0.05	-0.0438	-0.2539
791	583	11	8358801	8.3588	11p15.3		SHGC-155446	-0.0643		-0.1559	-0.1298	-0.154	-0.3576	-0.1244	-0.0633	0.0246	0.0352	-0.1324	0.0461	-0.292	0.0053	0.0769	-0.0637	-0.0549	-0.0252	-0.0308	-0.0016	-0.0928	-0.0142	-0.067	-0.2077	0.1674	-0.039	-0.047	-0.3438	-0.0502	-0.1295	-0.164	-0.0084	0.0684	-0.1481	-0.4012	-0.1014	-0.1585	0.4315	0.0587	-0.0444	-0.041	0.0787
792	92	11	8726692	8.72669	11p15	ST5		-0.2414	-0.0061	-0.2331		-0.0985	-0.0078	-0.2917	0.1345	0.0423	-0.0912	-0.0158	0.0377		0.0136	-0.0053		-0.0335	-0.1309	-0.0084	0.0132		0.276	-0.2762	0.0269	0.0953	0.0608	0.0631	-0.3964	-0.0174	0.0077	-0.0533	-0.082	0.0001	-0.1619	-0.2442	-0.0349		0.2365	0.0347	-0.0265	-0.2217
793	1428	11	9201085	9.20109	11p15.3		SGC44503	0.1057	0.0875	-0.0474	-0.0835	-0.1924	0.0067	-0.0416	0.0983	-0.0158	-0.0494	-0.1146	0.1313	-0.1601	0.2703	0.0015	-0.0506	0.0891	-0.031	0.038	0.035	-0.1349	0.4021	-0.0289	-0.1247	0.1858	-0.0537	-0.0368	-0.2092	-0.049	0.1792	-0.0208	-0.0364	-0.0357	-0.0331	-0.3239	-0.0263	0.0755	0.3732	-0.0638	-0.1016	0.063	-0.0183
794	787	11	11133199	11.1332	11p15	MRVI1		0.2338		-0.0142	0.0174	0.2906	-0.0213	0.173		0.0355	-0.0816	-0.3194	0.3059	-0.2764	0.4275	0.1124	-0.028	-0.0031	-0.0589	0.0893	0.0798	-0.3121	0.3345	-0.04	0.0685		0.1216	0.0979	-0.5301	-0.0114		-0.066	0.2061	0.1307		-0.2361	-0.0233	0.094	0.2755		-0.0841	-0.1216
795	291	11	12169279	12.1693	11p15.2		D11S1349	-0.1658	-0.0631	0.3097	0.0538	0.0256	-0.2706	-0.2447	-0.1355	0.0346	0.1256	-0.0839	0.0423		0.2461	0.1826	-0.2881	-0.0677	0.0499	0.0486	0.1508		0.0701	0.0569	-0.1476	0.0445	-0.0505	0.1783	-0.2584		0.3963	-0.0869	0.0789	0.1075	-0.1116	-0.3719	-0.0092	0.1874	0.4258	0.1079	-0.1945	0.0047	-0.0052
796	1046	11	14274112	14.2741	11p15.2		SHGC-79098	-0.0309	-0.0391	0.0061	-0.0362	0.1747	-0.2254		0.0488		0.0056	0.0835	-0.0697	-0.0867	0.1571	-0.0372	-0.0012	-0.01	0.0335	-0.1564	0.046	-0.2207	0.0294	0.0346	-0.1377	0.021	-0.0233	0.0298	-0.4063	0.0556	-0.118	-0.1137	-0.1077		-0.0176	-0.1445	0.0106	0.0705	0.4695	-0.0192	-0.0882	0.0498	-0.1517
797	273	11	14274112	14.2741	11p15.2		D11S1348	-0.0788		0.1097	-0.046	0.6891	-0.2371	-0.0119	-0.0236	-0.0266	-0.0268	0.0704	0.1573	-0.1933	-0.0194	0.0496	-0.0791	-0.0309	0.0699	-0.1356	0.0175	0.0139	0.0353	0.0153	-0.1866	0.0583	-0.123	0.0299	-0.2954	0.2409	-0.0429	-0.0143	-0.1101	0.3877	-0.0131	-0.3294	-0.0162	0.1103	0.4965	-0.0028	-0.0395	-0.0782
798	1514	11	15371829	15.3718	11p15.2		CALCA	-0.0721	0.0423	0.0261	-0.0001	0.1126	-0.2611	0.0913	-0.461	-0.1632		-0.1805	0.0339	-0.0529	0.2439	0.0825	0.1115	-0.0812	0.0348	0.101	0.1816	-0.0749	0.1191	-0.0037	-0.1668	0.1866	-0.0399	0.1748	0.0609	-0.0785	0.0062	-0.1016	0.0328	0.1244	0.0513	-0.3741	-0.0254	0.1204	0.1252	-0.0437	-0.1153	0.1836	-0.0303
799	1563	11	18010442	18.0104	11p15.1		KCNC1	-0.2197	-0.0277	0.0586	0.3517		0.0078	0.1603	0.0134	0.1347	0.0157		0.1026	-0.0809	0.5074	0.2374	0.2072	0.0497	0.187	0.0169	0.0165	0.005	-0.008	0.2237	0.0463	0.1095	-0.0383	0.0975	-0.1708	-0.0142	0.0555	-0.121	-0.0011	0.0846	0.0636	-0.1869	0.0567	0.27	0.5299	-0.3403	-0.208	-0.1158	-0.0401
800	370	11	19234886	19.2349	11p15.2	TSG101		-0.1092	0.125	0.0145	-0.1198	0.1908	-0.0789	-0.2248	-0.0151	-0.015	-0.0188	-0.0493	0.1184	-0.2869	-0.0969	-0.0022	-0.3029	-0.1226	-0.0846	0.035	0.0635	-0.0113	0.1612	-0.1343	-0.1142	0.1603	-0.0028	0.0838	-0.3122	-0.0378	-0.2159	0.0245	0.0551		-0.2021	-0.4028	-0.1146	-0.0712	0.2282	0.0762	-0.2198	-0.0529	-0.0346
801	810	11	20688751	20.6888	11p15.1		SHGC-141815			-0.2648	0.0149	0.2854	0.0469	0.1038	0.2167	0.1781	0.0282			-0.2277	0.2504		0.0142	-0.0516	0.0972	-0.0875	-0.0447		0.2222	-0.1641	0.1457	0.0578		0.1305	-0.1322	0.225	-0.0497	-0.0637			-0.0666	-0.2497	0.0465	-0.0253	0.2805	0.0129		0.0558	0.04
802	1337	11	27788686	27.7887	11p14.2		WI-18141	-0.0116	-0.0448	0.1494	0.0985	0.1301	-0.1447	0.0639	-0.0535	-0.0695	-0.0639	0.1195	0.0104	-0.0342	0.3673	-0.0227	-0.1835	-0.0672	0.0014	0.0719	0.1583	-0.4093	0.0722	0.0536	-0.2157	0.0316	-0.1395	-0.0818	0.4002	-0.0894	-0.0221	-0.1529	-0.0199	0.2005	-0.0109	-0.2778	0.0109	0.185	0.3605	-0.0739	-0.0007	0.0898	-0.014
803	979	11	30040139	30.0401	11p14.1		SHGC-144991	-0.1247	-0.1048		-0.0976		-0.2918	0.0709	-0.2788	-0.0791	-0.0359	-0.1132	-0.168	-0.0808	0.0451	-0.0172	-0.3508	-0.1027	-0.031	-0.1358	0.2369	0.2356	-0.2251	0.0206		-0.0073		0.1285	0.1106	-0.2025	-0.0833	-0.2651	0.0459		-0.0067	-0.2212	0.0741	0.0899	0.324	-0.0092	0.3215	0.143	-0.1963
804	354	11	33929594	33.9296	11p13	WT1		-0.0686	-0.0946	-0.0179	-0.0214	-0.0563	-0.2209	-0.0669	-0.1423	-0.0395	-0.0607	0.0062	0.2233	-0.2682	0.1615	-0.0627		0.0006	0.0149	-0.1193	-0.258	-0.074	0.1471	0.048	-0.1269	-0.1511	-0.0449	0.0426	0.2785	-0.0629	-0.0456	-0.1291	0.1036	-0.0714	-0.0704	-0.2432	0.0089	-0.1514	0.3605	-0.077	0.2807	-0.1535	0.0914
805	1327	11	35275186	35.2752	11p13		RP5-1169J3	0.0556	-0.0399	-0.053	0.1723	0.2108	0.0798	-0.0171	0.1812	0.0897	-0.2234	0.2766	0.2957	-0.1904	0.2556	-0.2009	-0.0102	-0.0028	0.0167	0.3205	0.0129	-0.0468	0.385	-0.0786	0.0812	0.0658	0.1377	-0.1078	0.4214	0.06	0.1401	-0.0993	0.0081	0.0052	-0.042	-0.1707	-0.0021	0.0294	0.491	-0.0995	0.5861	-0.0404	0.1082
806	31	11	36029174	36.0292	11p13	LMO2		-0.1339	0.0022	0.076	0.0136	0.1962	-0.1091	0.0595	0.0261	0.0707	0.0639	-0.0709	0.1268	-0.0639	0.2602	-0.0871	-0.1275	-0.0555	0.0518	0.34	0.3087	-0.1903	0.1938	0.0553	-0.0624	0.2067	0.0539	0.1807		0.3124	-0.1334	-0.0061	-0.0285	0.3761	0.02	-0.2464	-0.0105	0.073	0.318	0.0688	0.3177	0.0425	0.0845
807	691	11	36552913	36.5529	11p13		D11S4200	0.1485	-0.1798	-0.2461	0.1022	0.256	-0.0131	0.0678	-0.0226	0.1231	-0.0196	0.1865	0.1467	-0.4292		-0.2483		0.0159	0.125		0.2784	-0.0485	0.2045	0.0031	-0.1943	0.0118	0.062	0.1246	0.2944	0.1699	0.0278	-0.1213	0.1545	0.1096	0.0363	-0.2755	-0.1037	-0.2347	0.4198	-0.0111	0.4556	0.0399	0.0868
808	1504	11	36553803	36.5538	11p13		ELF5	-0.1543	-0.2344	-0.0344	0.1456	0.3065	-0.1513	0.1783	-0.2356		0.1403	-0.1486	0.1553	-0.1558	0.4175	-0.1352	0.0925	-0.0838	0.1605	0.5751	0.2488	0.025	0.1968	0.1854	-0.0535	0.1297	0.0496	0.096	0.4335	0.0634	0.0127	-0.1143	0.0172	0.2415	0.1017	-0.2675	0.1519	-0.052	0.4582	-0.0678	0.4639	-0.1129	0.1068
809	314	11	36648921	36.6489	11p12	EHF		0.0846	-0.0836	0.2066	0.1132	0.2233	-0.1225	-0.2941	0.1718	0.0016	-0.1513	-0.1069			0.2431	-0.1541	-0.2528	-0.0399	0.164	0.5807	0.3493		0.3483	-0.0536	-0.1125	-0.045	-0.0643	0.0259	0.303	0.1329	0.0423	-0.1217	-0.0386	0.3527	-0.0839	-0.1993	0.0619	0.1497	0.5256	-0.1117	0.2214	-0.1981	-0.0876
810	777	11	42829281	42.8293	11p12		D11S1330		-0.3299	-0.0581	-0.0969	-0.0068	-0.3201	0.0036		-0.0141	-0.0098	-0.5161	0.0889	-0.2951	-0.4352	0.1037	-0.2085	-0.081	-0.0357	0.1084	0.2096	-0.1664	0.0795	0.0438	-0.1986	0.2154	-0.1641	0.0119	0.3144	-0.1532		-0.1394	-0.0077	0.0891	-0.0391	-0.4158	-0.1106	0.1722	0.1088		0.2568	0.0746
811	34	11	46440407	46.4404	11p13	EXT2		-0.0952	-0.0106	-0.1345	0.0596		-0.2026	0.1062	0.007	0.183	0.0025	-0.1904		-0.118	0.3365		0.0628	-0.0651	0.0872	-0.2389	0.0557	-0.0916	0.2695	0.0226	-0.1484	-0.1799	-0.0286		0.38	-0.1378	-0.1058	-0.1492	-0.1458	-0.1291	0.082	-0.3136	0.1176	-0.0052	0.4407	0.0043	-0.0461	-0.0896	-0.0863
812	535	11	46716344	46.7163	11p11.2	KAI1		0.0205	-0.0023	-0.0753	-0.0153	0.2271	0.0718	0.0084	0.126	0.2903	-0.1492	0.1965	0.221	-0.2095	0.2231	-0.2088	0.0694	-0.0304	-0.0335	-0.0221	-0.0185	-0.0969	0.3857	-0.0122	0.0579	-0.2687	0.0745	0.0417	0.2988	0.0792	0.0247	-0.0689	-0.1287	-0.0128	0.0648	-0.1867	0.0871	-0.11	0.4805	-0.2178	0.1584	-0.149	-0.047
813	100	11	50203078	50.2031	11p12-p11	DDB2		-0.1841	0.087	-0.0856	-0.0934	-0.0561	-0.0918	-0.3369	-0.1461	0.008	-0.1132	-0.0076	-0.156	-0.3285	-0.3095	0.0429	-0.176	-0.1532	0.0834	-0.0296	0.1352	0.1416	0.0875	0.0246	-0.076	-0.2045	0.0699	-0.0027	0.1017	0.1049	-0.139	-0.0928	-0.0212	0.3813	-0.0826	-0.2633	-0.1433	-0.0655	0.0785	-0.0081	0.1512	-0.2728	-0.0253
814	958	11	53005370	53.0054	11p11.12		SHGC-102020	-0.0049	0.0207	0.2267	-0.0365	0.0168	-0.1438	-0.0676	-0.0004	-0.0244	-0.0235	-0.2471	0.1623	-0.1715	-0.0366	-0.1704	-0.268	-0.0357	0.0952	-0.1714	0.2418	-0.1252	0.1469	0.0474	-0.2136		-0.2312		0.1489	-0.0523	-0.009	-0.1228	0.1274		0.0726	-0.2379	0.0517	-0.0059	0.3534	0.0557	-0.0437	0.0814	-0.0965
815	934	11	61499365	61.4994	11q12.3		A006U09	-0.2057	-0.064	-0.0664	-0.0838	0.3505	0.0026	-0.1601	-0.1003	-0.1757	-0.1946	-0.3027		-0.1994	-0.3281	-0.009	-0.046	-0.1122	-0.0607	-0.1195	0.0526	-0.1541	0.0416	-0.0423	-0.0514	0.025	0.0014	-0.049		-0.0463	-0.0844	-0.0804	-0.1801		-0.0097	-0.275	-0.0133	-0.0008	0.0554	-0.0656	0.0313	-0.1978	-0.1709
816	321	11	63102872	63.1029	11q12.3		SHGC-36506	0.1641	-0.0523	-0.1009	-0.0012		0.2601	-0.0182	0.3316	0.1647	-0.1922	0.0908	0.108	-0.0403		-0.0538	0.1687	-0.0167	0.0027	0.0536	-0.0247	0.0472	0.1791	0.094	-0.0516	-0.0381	0.1858	-0.0729	0.071	-0.0138	0.1697	-0.1533	-0.1171	0.0775	0.0633	-0.0327	0.0133	-0.1328	0.2348	-0.1292	-0.1261	-0.2672	0.0353
817	618	11	63321242	63.3212	11q12.3		SHGC-81124	-0.0015		0.2331	-0.3315	-0.0652		-0.3738	0.3245	-0.0264	-0.1341	-0.5067	0.085	-0.1345	0.0472	-0.0323		0.0581		0.3135	0.1545		0.0559	0.3621	-0.2622	-0.014	-0.0739	-0.2085	0.2623	-0.0472	-0.0873	-0.5514	-0.0283	-0.0319		-0.0129	0.2853	0.0222	0.2976	-0.0426	-0.0684	-0.6622	0.0292
818	616	11	64913748	64.9137	11q12	AHNAK		-0.3078	0.0464	-0.0285	0.1128	-0.002	0.0369	-0.1245	0.1982	0.1208	-0.2357	-0.028	-0.0073	-0.0497		-0.2797	0.0401	0.0297	0.1462	0.4096	0.0544	0.2522	-0.0308	0.1289	-0.2276	-0.1909	-0.1573	-0.1285	0.1343	0.091	-0.0798	-0.359	0.0218	0.1527	-0.0211	0.0569	-0.0046	-0.1914	0.2638	-0.013	0.0387	-0.8554	-0.0051
819	699	11	68078761	68.0788	11q13.1	BAD		0.1194		-0.3752	-0.0814	0.0925	0.0395	-0.2622	0.1212	0.0956	-0.1225	0.0365	0.0033	-0.2615	-0.2835	0.1374	0.087	-0.132	-0.0267	0.2044	-0.0715	0.0425	0.1529	0.0893	-0.0535	-0.1164	0.1329	-0.0617	0.024	0.0106	0.02	-0.1685	0.0106	-0.0916	0.0256	-0.1911	-0.1337		0.0977	-0.128	-0.0495	-0.212	-0.0883
820	584	11	69336427	69.3364	11q13	MEN1		0.0179	-0.2356	-0.1703	-0.0309	-0.1859	0.2803	-0.2748	0.2356	0.0993	-0.1973	-0.0849	-0.0677	-0.231	-0.2146	-0.0171	-0.0163	0.0189	0.0886	0.0599	-0.1693	0.1822	0.2091	0.141	-0.0654	0.0752	0.1196	-0.0035	0.0909	0.0658	-0.0287	-0.0913	-0.0532	-0.0563	0.0271	-0.2072	0.0199	-0.246	0.1874	-0.0248	-0.1384	-0.3465	0.0101
821	397	11	69473628	69.4736	11q13	TM7SF2		0.211	-0.084	-0.0539	-0.0658	0.0782	0.0372	-0.1213	0.1856	0.1341	-0.3211	0.0109	-0.0372	-0.076	-0.1485	0.0642	0.0159	-0.0802	0.0373	0.4533	0.2326	0.1411	0.0535	0.1281	0.0017	-0.0357	0.1716	-0.0541	0.0241	0.0227	-0.0754	-0.0776		0.1332	-0.0354	-0.0194	0.0194	-0.0576	0.1473	-0.0701	-0.0849	-0.391	-0.0624
822	1421	11	69838434	69.8384	11q13.3		A006H33	0.2404	0.0044	-0.0714	0.2991	0.331	0.1748	-0.3288				0.0838	0.2965	-0.2255	-0.1542	-0.0368	0.0027	0.0492	0.1457	0.3789	0.0969	0.2285	0.5482	0.2699	0.2934	0.0519	0.2384	0.0942	-0.0123	-0.0328	0.2859	0.1171		0.0865	-0.1384	-0.0546	-0.0314	-0.0231	0.1677	-0.0448	-0.1584		-0.0495
823	416	11	70501177	70.5012	11q13	CST6		0.0847	0.1122	-0.4153	-0.0484	0.1845	0.1378	-0.0298	0.171	0.0859	0.2041	-0.112	-0.0375	-0.1616	-0.2372	0.039	0.0938	-0.0152	0.0194	0.063	0.11	-0.0565	0.0566	0.1284	0.2605	-0.0353	0.0711	-0.1426	0.123	-0.0024	-0.1545	-0.1029	-0.1333	0.0563	0.0686	-0.1658	0.0089	-0.1105	0.1668	-0.1131	-0.0474	-0.256	-0.0807
824	486	11	70855852	70.8559	11q13	RIN1/TEM1		-0.0996	-0.0857	-0.1148	-0.0524	0.0907	0.1895	-0.221	0.1578	0.0476	-0.0777	-0.1027	0.0158	-0.02	-0.3532	-0.084	0.0332	-0.0061	0.0028	-0.0399	-0.1297	-0.0264	0.1551	0.0406	0.1892	0.0698	0.0196	0.1032	-0.0222	0.0729	0.1845	-0.1009	0.0243	0.0332	-0.1122	-0.0773	-0.0385	-0.2913	0.1335	-0.0143	-0.1729	-0.1935	0.0127
825	751	11	74245075	74.2451	11q13.4		IGHMBP2	-0.2844	-0.0997	-0.1885	-0.0734	0.1285	0.1444	-0.3399	0.7276	-0.0889	-0.0767	-0.1749	0.0433	-0.3288	-0.356	0.02		0.0061	-0.0601	-0.0396	-0.0284	-0.0169	-0.0627	0.0211	0.2207	-0.014	-0.0084	-0.122	0.1211	-0.0322	-0.1102	-0.1827	0.0105	0.0465	-0.1153	-0.1092	-0.1607	-0.1255	0.1434	0.0877	-0.1351	-0.1819	-0.073
826	677	11	74646452	74.6465	11q13.3	BCL1/CCND1		-0.0692	0.0226	-0.1558	0.1435	-0.2317	0.129	-0.1601	1.7418	0.0529	-0.1612	-0.0624	0.478	-0.008	-0.0037	0.0679	0.0381	-0.1399	-0.0214	0.0885	0.0641	-0.0788	0.2923	0.0438	0.1835	0.094	-0.0502	-0.3054	0.1257	0.0244		-0.1581	-0.2778	0.1041	0.0245	0.0159	0.0565	-0.0432	0.2215	-0.2698	0.1603	0.0628	-0.2525
827	124	11	74849586	74.8496	11q13	FGF4		0.0421	-0.0453	-0.0802	0.2711	0.157	0.292	0.0908	1.3978	-0.0195	-0.3333	0.1903	0.2766	-0.0853	-0.031	-0.0299	0.1746	0.0931	0.1741	-0.0239	-0.0166	0.0589	0.131	0.224	0.4413	-0.0168	-0.0007	0.0355	0.0738	0.13	-0.0253	-0.0943	0.0269	-0.2273	0.055	0.1657	0.1448	-0.1056	0.1734	-0.033	0.3412	-0.2612	-0.0975
828	243	11	75808181	75.8082	11q13	EMS1		-0.1451	-0.1994	-0.0997	0.0745	-0.1888	0.0123	-0.2169	-0.0529	-0.0193	-0.0864	-0.0836	0.3773	-0.259	-0.1404	-0.0419	0.1493	0.0009	-0.0242	-0.0794	-0.0267	-0.1498	0.1526	0.0447	0.2144	0.0003	-0.0205		-0.4426	-0.1424	-0.1689	-0.1431	-0.0228	0.0609	-0.0289	-0.0311	-0.0275	-0.0037	0.2254	-0.13	0.3074	-0.199	-0.053
829	750	11	79689561	79.6896	11q13.4		D11S916	-0.247	-0.121	0.03	0.0906	0.1033	0.1526	-0.1178	0.3307	-0.1556	-0.0775	-0.1316	0.1784	-0.0685	-0.2035	-0.1036	0.0229	-0.0191	-0.0349	0.1184	0.0407	-0.2468	-0.0187	-0.0636	0.2274	-0.0782	-0.1237	-0.0669	0.0541	0.0073	-0.0576	-0.2309	0.0143	0.0186	-0.0574	-0.1614	-0.0777	-0.0577	0.1512	-0.0672	-0.1061	-0.0942	-0.138
830	1144	11	80818054	80.8181	11q13.4		sts-D26018	0.3206	-0.0741	-0.0618	0.1273	0.2617	0.1827	-0.0101			0.0748	-0.1115	0.1937	0.0856	-0.0247	0.0227	0.0773	0.0024	0.0293	-0.2616	0.1535	0.0718	0.0849	0.1974	0.2326	0.0003	0.0646	-0.0376	0.4304	-0.0121	-0.1144	-0.1041	0.0221	0.1401	-0.0001	0.0911	-0.049	-0.0061	0.316	0.0142	0.2349	0.0047	0.0719
831	365	11	82472104	82.4721	11q13	UVRAG		0.1968	-0.0296	-0.036	0.1647	0.0434	-0.2233	-0.1351	-0.0826	0.0568	0.054	-0.0617	0.0214	-0.0891	-0.0319	0.131	-0.1287	0.0108	-0.1214	0.0416	0.2608	-0.1878	0.1307	-0.0095	0.1497	0.0841	0.1209		-0.2872	-0.1174	-0.0838	-0.0749	0.0973		-0.0788	-0.2329	-0.0635	-0.0698	0.1758		0.2321	-0.034	0.0132
832	692	11	83181503	83.1815	11q13.5		SGC30829	-0.0162	0.0052	-0.3764	0.1889	0.06	0.1117	0.0141	0.1484	0.1051	0.0627	0.0028	-0.0187	0.0858	-0.1387	-0.0951	-0.0913	-0.0072	0.0073	0.1046	-0.0214	-0.3729	0.0683	-0.0092	0.2747	0.0272	0.0026	0.1246	0.0539	0.0741	-0.0517	-0.1081	0.0429	0.0841	-0.0891	-0.2244	0.055	-0.1	0.2296	-0.0233	0.1353	-0.0164	-0.1001
833	468	11	83279773	83.2798	11q13.5	GARP		0.5044	0.1305	-0.1213	0.4779	-0.3305	0.362	-0.1291	0.3528	0.0563	-0.2088	0.0379	0.0461	0.0396	0.0163	-0.2127		0.1056	0.0331	0.086	0.0357	-0.1319	0.2671	0.1234	0.4798	0.1208	0.1258	-0.1206	0.2556	0.123	0.1107	-0.0562	-0.047	0.1153	0.054	0.1086	0.1001	-0.0219	0.2361	0.0686	0.1108	-0.1487	0.0342
834	903	11	94999535	94.9995	11q14.2		stSG8701	0.2556	-0.0615			-0.1935	0.1907		-0.1596	-0.1756	0.0129		-0.1606	-0.273		-0.0272		-0.1297	-0.088				-0.0128		-0.0941	0.0083	-0.084	0.1131	-0.0986	-0.0605	-0.1552	-0.1094	0.2825			-0.2437	-0.1289	0.303	0.0805	0.0195		0.0825	-0.1996
835	1416	11	100968445	100.968	11q14.3		stSG63116	-0.184	0.0335	0.082	0.1022	-0.0889	0.149	0.2186	0.1568	-0.3538	-0.0406		0.1363	0.0642	0.0523	-0.0644	-0.0788	-0.0833	0.1039	0.2287	0.2956	-0.1461	0.013	-0.0523	0.1554	-0.0989	-0.2957	-0.0816	0.4103	-0.0784	-0.1514	-0.2133	0.0388	0.1156	0.0154	-0.3516	-0.0519	0.2043	0.2612	-0.1738		0.0508	-0.2025
836	1302	11	104942343	104.942	11q21		RP11-184G18	0.2536	0.0805	0.1408	0.0668	0.3237	0.2931	0.1497	0.462	0.0857	-0.0037		0.4465	0.1065	0.0632	-0.4617	0.0109	-0.0608	0.1144	0.4845	0.2928	-0.0709	0.3894	0.1047	0.5776	0.3001	0.0257	0.5107	0.202	0.0659	0.1246	0.2131		0.1642	-0.0341	0.0904	-0.1369	0.1221	0.4608	-0.0124	0.3771	0.118	-0.1459
837	1174	11	110750455	110.75	11q22.1		D11S1317	0.35	-0.064	0.0354	0.0231	-0.0284	0.1637	0.045			0.0044	0.1209	0.044		0.0686	-0.174	-0.0017	-0.0324	0.0384	0.307	0.4702	-0.0252	0.0945	0.1339	0.1756	0.1602	0.0251	0.0275	0.0607	0.0107	-0.0439	-0.0787	0.0947		0.1137	-0.0761	-0.0255	0.1295	0.2124	-0.0193	1.6237	0.0435	0.0347
838	35	11	111361570	111.362	11q22	PGR		0.4074	-0.2081			-0.3307	0.0241	-0.0361	0.1334	0.0055	0.0492	-0.0254		-0.1869	0.0501	0.0494		0.007	0.0242	0.3455	0.4636	-0.0781	-0.0419	-0.1818	0.025	0.0139	-0.2311		0.277	-0.1436	-0.1376	-0.1606	-0.1451		-0.0016	-0.111	0.1108	0.3629	0.3042	0.0502	1.2709	0.0317	0.0246
839	920	11	115920480	115.92	11q22.2		D11S1302	0.517	0.0326		0.0413	0.0043	0.3178	0.0033			0.06	0.0603	-0.0327	-0.2417		-0.1026	0.1155	0.0031	0.0074		0.3887	-0.4732	0.207		0.0963	0.1575	-0.0462	0.243	0.0881	0.0892	-0.058	-0.0151	-0.1128			-0.0727	-0.0401	0.2508	0.3478	0.1376	0.0803	0.15
840	389	11	119314349	119.314	11q22.3	ATM		0.0537	0.0234	0.1505	-0.1371	-0.1308	0.0351	-0.2759	0.3977	-0.0957	0.0474	-0.0875	0.1076	-0.2041	-0.3032	-0.0061	-0.2943	-0.0558	-0.0968	0.1289	0.3719	-0.1641	0.064	-0.051	0.1005	0.1443	-0.0591	0.1395	-0.1194	0.0578	-0.1742	0.0131	0.0382		-0.1595	-0.2815	-0.1338	0.139	0.1807	-0.0076	-0.0915	0.0463	-0.1219
841	891	11	121249029	121.249	11q22.3		SHGC-84450	0.3656	-0.0613			0.0712	0.0085	-0.1372	-0.2746	-0.2642	0.119	-0.1472			-0.1435	-0.0046	-0.4285	-0.0769	0.0063		0.2639	-0.6483	0.1654	-0.0484	0.1042	0.1024	-0.0115	0.0824	0.0512	-0.0308	-0.0011	-0.0365	-0.0677		-0.155	-0.139	-0.0646	0.269	0.2274	0.0253	0.0276	0.2	0.1229
842	582	11	123239443	123.239	11q22	PPP2R1B		0.3649	-0.1111	-0.3189	-0.0093	-0.1824	0.2243	-0.1576			-0.0895	-0.0393	0.0086	-0.1925	-0.2549	-0.17	-0.0701	-0.0621	-0.0514	0.2228	0.1461	-0.1988	0.1383	-0.1822	0.1541	0.092	-0.0604	0.1126	-0.0356	0.029	-0.0185	-0.0768	0.0691	0.0367	0.0054	-0.3286	0.0271	-0.0241	0.1842	0.0236	0.1605	-0.1378	-0.0105
843	1556	11	123259024	123.259	11q23.1		CRYAB	0.4158	-0.0833	-0.0017	0.0159	-0.0118	0.1976	-0.1717	-0.0633	0.0755	0.0945		-0.0114	-0.2909	-0.2666	-0.0734	0.0521	-0.2393	-0.1138	0.3093	0.1873	-0.1759	0.0886	0.0295	0.275	0.0506	-0.0387		0.0185	0.1278	-0.0172	-0.1125	0.0869	-0.0372	-0.0219	-0.3917	-0.1094	0.2032	0.2126	-0.0551	0.0148	-0.0001	-0.0765
844	1413	11	124959313	124.959	11q23.2		stSG9044	0.4048	-0.1227	-0.2372	0.273	0.2148	0.4533	0.244	-0.0534	0.1004	0.1125	0.083	0.5317	0.0833	0.2776	-0.4932	0.2487	-0.0095	0.1105	0.2437	0.073	-0.0192	0.5272	0.2724	0.4752	0.2576	0.0884	0.1177	0.313	0.1121	0.0998	-0.0075	0.1286	-0.0218	-0.0272	0.0815	0.115	0.1034	0.3898	-0.1239	0.6002	0.0956	-0.1095
845	1282	11	128359045	128.359	11q23.3		D11S4145	0.5236	-0.1367	-0.0991	0.4094	0.3013	0.3695	0.3107	0.0069	-0.0355	-0.0158	0.0491	0.3152	0.1683	0.2709	-0.3796	0.1806	0.0507	0.2506	0.2591	0.1175	0.0805	0.249	0.2252	0.2728	0.2286	-0.0113	0.0204	0.3834	0.1448	-0.0059	-0.0756	0.0988	-0.0015	0.0718	0.4091	0.1218	0.059	0.3936	-0.1755	0.0397	0.0446	-0.0309
846	214	11	131267712	131.268	11q23	MLL		0.3489	0.0453		0.0519	0.0332	0.2718	-0.1329		-0.0069	0.0273	-0.1227	0.038	-0.213	-0.1829	-0.1873	-0.0315	-0.0705	0.0204	0.1371	0.1464	-0.4309	0.164	-0.0667	0.2052	0.1951	0.0476	-0.0838	0.0784	0.3035	-0.0215	-0.0043	-0.0366		-0.2041	0.1561	-0.0641		0.1902	0.0057	-0.1052	-0.0613	-0.1091
847	510	11	132360539	132.361	11q23.3	MCAM		0.8629	0.0417	-0.0036	0.0691	-0.0373	0.3317	-0.2966	-0.0045	0.0998	-0.2512	0.1709	0.0486	-0.2467	-0.1107	-0.249	-0.1879	0.0552	-0.0495	0.3416	0.1942	-0.0668	0.2388	0.1158	0.4331	0.1838	0.105	-0.3356	0.1905	0.1522	0.1824	0.0214	-0.0795	0.076	-0.1047	0.2122	-0.0326	0.0703	0.2679	0.0364	-0.125	-0.1264	0.0807
848	451	11	132430769	132.431	11q23.3	CBL		0.4552	-0.0083	-0.2898	0.2837	-0.2577	0.2021	-0.2018	-0.1196	0.0052	-0.0582	-0.0665	0.0821	-0.0326	-0.2158	-0.2549	0.1579	-0.0445	-0.0509	0.2647	0.1142	0.0494	0.1408	0.1969	0.1814	-0.0042	0.0072	-0.2276	0.1998	0.0989	-0.0449	-0.0921	-0.1337	-0.2742	-0.0404	0.1979	0.0409	-0.2652	0.1292	-0.1225	-0.2197	-0.1497	0.0017
849	1120	11	138729649	138.73	11q24.1		SHGC-86355	0.3899	-0.0279	0.0369	0.2645	-0.0329	0.2378	0.1224	-0.4349	-0.0067	-0.0309	0.0164	0.2374	0.1187	0.0452	-0.2789	0.1812	0.0775	0.1055	0.2024	0.1121	0.0928	0.2557	0.1411	0.1572	0.0191	-0.0723	-0.31	0.3169	-0.0512	0.008	-0.1178	-0.0526	-0.1695	0.0032	0.5337		-0.0387	0.3088	-0.0899	-0.2916	0.0412	-0.1118
850	1000	11	141314096	141.314	11q24.2		A006R46	0.7321	-0.1415	-0.1034	0.1353	-0.1112	0.1513	-0.1343	-0.0292		-0.0332	-0.1065	-0.0743	-0.0562		-0.2207	-0.0244	-0.0519	-0.0007		0.1257	-0.1189	-0.0055	-0.0894	0.1238	0.0111	-0.1706	-0.2486	-0.0827	0.0567	-0.1285	-0.1691	-0.0613		-0.1487	0.3492		0.0038	0.2619	-0.0166	-0.1129	0.021	-0.1638
851	782	11	143332425	143.332	11q23	PIG8		0.5154	-0.0765	-0.1459	0.0331	-0.029	0.323	-0.1221	0.1325	0.0926	-0.03	0.1864	0.2497	-0.0755	-0.1283	-0.3639	-0.0094	0.0895	-0.0131	0.2141	0.1018	-0.1046	0.1295	0.1257	0.27	0.1068	-0.098	-0.0887	0.2737	0.1085	0.0171	-0.0191	0.111	-0.0251	-0.0527	0.1477	-0.0448	0.0914	0.2034	-0.2171	0.166	0.0085	-0.2211
852	392	11	145942121	145.942	11q24.3		M	0.3234	0.0539	-0.076	0.1164	-0.1728	0.2119	0.0382	-0.2095	-0.0678	-0.0638	0.0765	0.0668	-0.0411	-0.0921	-0.2922	-0.1153	0.076	-0.0169	-0.1518	0.2304	-0.1944	0.0372	0.0575	0.0832	0.2319	-0.2411	-0.2072	0.1488	0.1063	-0.1706	-0.0298	0.0516		-0.0326	0.2574	0.0094	-0.0336	0.3316	0.1015	0.2795	0.0588	-0.0963
853	61	11	148096416	148.096	11q25 qter		11q terminal	0.562	-0.1676	-0.0631	0.1698	0.0635	0.1301	0.0181	-0.2014	-0.0288	-0.096	0.0486	-0.0415	-0.0532	-0.0261	-0.0751	-0.0859	0.1242	-0.0171	0.2997	0.1879	-0.1654	0.0523	0.0347	0.0374	-0.1534	-0.0735	-0.087		-0.1106	-0.116	-0.2126	-0.129		-0.007	0.2494	-0.0034	0.0025	0.2588	-0.0497	0.0387	-0.1042	0.0798
854	557	11	148903336	148.903	11q25	ADAMTS8		0.5219	-0.2803	-0.2917	0.123	-0.0243	0.1861	-0.0163	0.3315	0.172	-0.0697	-0.0324	0.1226	-0.1904	-0.135	-0.3141	0.1767	-0.0265	-0.0264	0.193	0.1231	-0.1258	0.136	-0.1289	0.2619	0.1244	0.19	-0.302	0.1097	0.1007	-0.0495	-0.1144	-0.0254	0.0972	0.0004	0.1554	0.0014	-0.1397	0.1535	-0.1351	0.3415	-0.1035	-0.0942
855	499	12	508294	0.508294	12p13.33 pter		12p terminal	-0.3773	-0.0146	-0.3392	0.1533	0.0053	-0.127	-0.0023	-0.2001	-0.0188	-0.1111	-0.1221	-0.1234	-0.2528	0.1032	0.0365	0.0739	0.0533	-0.0283	-0.0122	-0.121	0.3341	0.1858	0.0224	-0.1003	-0.2127	0.3142	-0.3416	-0.0539	-0.2766	0.2237	-0.1319	0.1318	0.0896	0.1006	-0.0616	0.0516	-0.1886	-0.1758	-0.054	0.4501		0.009
856	790	12	893482	0.893482	12p13.3-p12	RAD52		-0.3823	-0.06	-0.0549	-0.149	0.0214	-0.179	-0.1958	-0.3309	-0.2787		-0.1639	-0.2492	-0.2899	-0.0814	0.0957	-0.2133	-0.0414	-0.0522	-0.1627	-0.0015	-0.2201	-0.1211	-0.0624	-0.1355	-0.1484	0.212	-0.1205	0.0045	-0.2055		-0.0964	0.0152	-0.0665	-0.1481	-0.3903	-0.1755	0.0214	-0.3041	-0.0966	0.0833	0.0333	-0.2539
857	1007	12	2304358	2.30436	12p13.33		stSG30909	-0.0692	0.1564		-0.0606	-0.2368	-0.0196	0.0174	0.0518	-0.1418	-0.2395	-0.0272	0.1887	-0.4328	0.2845	-0.1545	0.1702	-0.0179	0.0536		-0.1039	-0.0235	0.1403	0.0487	-0.1908		0.3317	-0.3787	0.179	-0.4903	-0.0748	-0.2114	0.2854		-0.066	0.01	-0.0039	0.0844	0.0418	-0.0975	0.3215	-0.0732	-0.3285
858	109	12	4479907	4.47991	12p13????	CCND2		-0.1457	0.0689			0.1008	-0.1242		-0.1675	-0.111	-0.0186	0.0766	-0.0543	-0.3146	-0.2624	0.1123		-0.0446		0.1649	0.2034	-0.0659	0.1586	0.044	0.0667	-0.1182	0.1903	-0.2723	0.1969	-0.3098	0.1328	-0.0161	0.1537	0.1352	-0.0926	-0.1513	-0.1634	0.2445	0.0161	-0.0577	-0.1557	-0.0514	0.0634
859	1583	12	4881567	4.88157	12p13.32		DYRK4	-0.3661	0.0195	0.0782	-0.078	0.0705	-0.0435	0.148		0.1809			-0.2198	-0.0678	0.3049		0.2597	-0.0002	0.0187	0.1147	0.0459	-0.1124	-0.0759	-0.0667	-0.1224	-0.153	0.3567	-0.2827	0.1658	-0.2377	-0.0855	-0.0968	-0.1899	0.1826	0.1519	-0.2499	-0.0637	0.2594	-0.0815	-0.0516	-0.2354	0.0079	-0.1366
860	833	12	5070223	5.07022	12p13.32		stSG41822	-0.2761	-0.0168	-0.0961	0.0049	0.0184	-0.136	0.1918	-0.0779	0.0473	0.1833	-0.0471	0.1968	-0.2116	0.1215	0.0003	0.0229	0.1098	0.0037		-0.0036	-0.2038	0.223	0.0152	-0.0703	-0.2113	0.3356	-0.3347	0.3796	-0.3853	-0.0052	-0.0735	0.0664		0.0259	0.0251	0.0767	0.077	0.0243	0.061	-0.2542	0.1012	0.056
861	1112	12	6095441	6.09544	12p13.31		D12S1673	-0.5776	-0.1081	-0.0755	-0.1241	0.0611	-0.0669	0.0316			-0.0379		-0.1612	-0.0791	0.2074	0.0898	-0.018	0.1032	-0.0573	-0.0466	-0.0192		0.1521	-0.056	-0.1079	-0.3004	0.1497	-0.3902	0.0667	-0.4458	-0.0114	-0.2634	-0.146	0.0937	-0.0882	0.0912	-0.0094	0.0174	0.0232	-0.0844	-0.2997	0.0717	0.036
862	591	12	6554819	6.55482	12p13	CD9		-0.4578	-0.2533	-0.2219	-0.0487	-0.077	-0.2118	0.0378	-0.2182	0.0996	-0.1333	-0.1943	-0.1023	-0.3752	0.0636	0.0891		-0.007	0.0031	0.0139	-0.149	0.6017	0.1051		-0.0941	-0.2223	0.3828		0.1919	-0.2706	-0.1374	-0.1551	0.0611	0.2744	-0.1437	-0.2576	-0.0059	-0.1468	-0.2057	-0.0883	-0.234		-0.0579
863	104	12	6977259	6.97726	12p13	MLF2		-0.4035	-0.1311	-0.058	-0.1242	0.1625	-0.1402	-0.226		0.0174	-0.3364	-0.151	-0.1214	-0.3263	-0.1134	0.0601	0.0846	-0.0498	0.0278	-0.1085	-0.3916	0.1692	0.0944	-0.119	-0.0857	-0.2649	0.4074	-0.2207	-0.0263	-0.3742	-0.1438	-0.1869	-0.1422	0.0768	-0.1299	-0.1908	-0.087	-0.0303	-0.3279	-0.1294	0.0995	-0.3226	-0.2076
864	1323	12	12351062	12.3511	12p13.2		sts-U45432	-0.5845	-0.1968	0.075	0.0026	0.3252	-0.0364	0.1279	-0.0112	0.1855	-0.1392	-0.0529	-0.0539	-0.1424	0.2865	0.0423	-0.0529	0.0239	-0.0516	-0.1003	-0.2773	0.1868	0.2526	-0.0087	0.0802	-0.1419	0.4987	-0.159	0.3047	-0.0737	-0.0708	-0.0394	-0.0679	0.1262	0.0256	-0.1044	0.0459	0.0067	0.011	-0.1348		0.1247	0.1054
865	78	12	12975045	12.975	12p13.3-p11.2	LRP6		-0.3177	0.0596	0.1062	-0.2035	-0.1272	-0.1389	-0.2269	-0.1911	-0.0354	-0.0343	-0.1633	-0.1622	-0.3203		0.0914		-0.0724	0.0179	0.1322	0.3377	0.0834	0.0503	-0.1985	-0.1189	-0.0708	0.305	-0.1207	0.1142	-0.218	-0.1595	-0.0751	-0.2031	0.3955	-0.1383	-0.236	-0.13	-0.0205	-0.2899	0.0113	-0.4599	-0.0803	-0.0296
866	1380	12	14222868	14.2229	12p13.1		stSG29606	-0.3975	-0.0604	0.1178	-0.0984	-0.0309	-0.2184	0.0282			0.0148	-0.1764	-0.1753	-0.1035	0.321	0.0264	0.0967	0.0267	-0.0141	-0.0143	0.0931	-0.0719	0.0982	-0.0222	-0.1151	-0.2306	0.31	-0.1932		-0.3054	-0.1181	-0.1277	-0.1237	0.138	0.0485	-0.1863	-0.0224	0.1724	0.0161	-0.0035	0.2427	0.0018	-0.0851
867	287	12	16890735	16.8907	12q23-q24	EPS8		-0.4278	-0.0365	0.016	-0.0928	-0.1258	-0.2103	0.059	-0.3407	-0.1109	-0.0375		-0.2126	-0.1335	0.1873	0.1021	-0.0832	0.0539	-0.0316	0.3239	0.195		0.0632	-0.0558	-0.1087	-0.2412		-0.1661	0.0681	-0.3502		-0.0866	-0.1762		0.1993	-0.3117	0.1058	0.0902	0.0597	-0.1699	0.251	-0.0517	0.1113
868	1236	12	17420970	17.421	12p12.3		sts-AA016151	-0.3037	0.082	-0.0219	0.0002	-0.0093	-0.053	0.1662	-0.1531	-0.0364	-0.0961	-0.0497	-0.156	-0.0975	0.3004	0.0778	0.0003	0.0498	-0.0537	0.284	0.263	0.0055	0.0978	0.0558	-0.0888	-0.1813	0.2709	-0.1682	0.0167	-0.3849	-0.104	-0.03	-0.0637		0.229	-0.1531	-0.0052	0.0732	0.0069	0.0931	0.2391	0.1551	0.125
869	340	12	23471055	23.4711	12p12.1		M	-0.4327	-0.1197	-0.1672	-0.1675	0.0171	-0.2303	0.0634		-0.0701	-0.0736	-0.1695	-0.0482	-0.4257	0.0778	0.1702	-0.0013	0.0534	-0.0557	-0.1001	0.1098	-0.072	-0.015	-0.0937	-0.2217	-0.1557	0.2215	-0.1391	0.024	-0.4533	0.0507	-0.1586	-0.26		-0.0537	-0.315	-0.0073	-0.0159	0.0051	-0.0881	0.4388	-0.057	0.068
870	544	12	23647054	23.6471	12p12.1		SHGC-110363		-0.1006	-0.0104	-0.1777	-0.2015	-0.2135	0.1932	-0.2525	0.0777	0.2126			-0.1345	0.3084		-0.035	-0.1045	-0.0133	-0.0994	0.0974	-0.234	0.259	0.1138		-0.1068	0.2315	-0.1574	-0.3841	-0.4082	-0.1909	-0.1316	-0.0248	0.1936	0.2188	-0.1717	0.0556	0.0354	0.0929			0.1033	0.01
871	990	12	25278404	25.2784	12p12.1		stSG58324	-0.3947	-0.0353	0.1012	-0.2169	-0.168	-0.228	-0.0402		0.0055	0.0911	-0.1567	-0.2546	-0.2473	0.0376	0.1268	-0.0723	-0.0648	-0.0293	-0.0916	0.028	0.0928	-0.0355	-0.0664	-0.1798	-0.1369	0.114	-0.0798	-0.1477	-0.3735	-0.0895	-0.1573	-0.3024	0.6248	-0.0469	0.0863	-0.06	0.0724	-0.0402	0.0302	0.1692	0.1689	-0.0442
872	391	12	26684226	26.6842	12p11.2	krag		-0.2933	0.2123	0.1548	-0.1334	0.2312	0.0524	-0.1293		-0.1199	-0.1814	-0.0945	-0.0176	0.0328	0.2059	-0.1124	0.0461	0.0146	0.0879	0.219	0.1269	-0.232	0.0813	-0.1509	0.0418	-0.0107	0.2582	-0.2836	-0.2804	-0.1863		-0.0586			-0.135	0.0313	0.1234	0.0874	0.1301	0.0825	0.4282	0.1092	-0.2256
873	766	12	28401113	28.4011	12p12.1-p11.2	PTHLH		0.024	0.0185	0.0323	-0.0011		-0.0379	0.0489		0.0365	-0.0019	-0.1971	0.0679	-0.1161	0.119		-0.0393	-0.0643	0.0234	0.0002	0.0059	-0.2292	0.1945	-0.0304	-0.1574	-0.0081	0.3356	-0.0864	0.0302	-0.2043		-0.0059	-0.1737	1.1342	0.0295	-0.21	-0.0923	-0.023	-0.1974		-0.0291	-0.1029	-0.2146
874	141	12	32254761	32.2548	12p11.21		D12S1648	-0.304	-0.1135	-0.1775	-0.1108	0.0884	-0.0245	0.0908	0.2524	0.2789	0.056		-0.0178	-0.0662	0.1776	0.0723	0.145	0.1719	-0.0962	-0.0763	-0.0615	0.0077	0.2659	0.0828	-0.013	-0.0629	0.4127	-0.2799		-0.3642	-0.2079	-0.0638	0.0897	0.1848	-0.083	-0.0439	0.192	-0.0889	0.0873	-0.0482	-0.0913		0.0366
875	463	12	32290826	32.2908	12p11.21		D12S1648	-0.2964	-0.0888	0.0005	-0.1317	-0.1427	-0.0856	0.0561	0.0338	0.063	-0.0484	-0.0039	0.0419	-0.0364	0.3886	-0.0418		0.0113	-0.0144	0.0577	0.0089	0.2496	0.1761	0.2525	-0.1181	-0.2066	0.3803	-0.2046	-0.0293	-0.2908	0.0551	-0.1246		0.4222	0.1389	-0.0754	0.1435	0.0166	-0.0832	-0.0468	-0.1604	-0.1036	-0.0216
876	1011	12	33056024	33.056	12p11.21		SHGC-86119	-0.1838	0.0904	-0.1291	-0.1954	0.0382	-0.0687	-0.2238	0.0533		0.0938	-0.0785	-0.0256	-0.3495	-0.1728	-0.0177	-0.0281	-0.086	-0.0531	-0.2019	0.0183	0.0121	0.1036	-0.1523	0.0207	-0.0805	0.3343	-0.1918	-0.0328	-0.3422	-0.0456	-0.0866	0.1636		-0.1284	-0.0979	-0.1463	-0.0678	-0.1122	0.0163	-0.2459	0.0981	-0.0485
877	802	12	42777347	42.7773	12q12		D12S1048	0.0872	0.0721	0.0651	-0.1098	0.0535	-0.1046	0.0178	-0.0121	-0.1188		-0.1496		-0.2031	-0.0708		0.0761	-0.0282	-0.0631	-0.1801	0.0918		0.1661	-0.2015	-0.2615	-0.2038	0.2768	0.1597	-0.236	-0.0625	-0.3053	-0.2111			-0.1742	-0.2109	-0.053	0.1269	-0.0195	0.0321	-0.0088	0.0779	-0.1363
878	941	12	50368381	50.3684	12q13.11		A006B31	-0.0479	-0.0859	-0.1537	0.1033	0.0669	-0.0594	0.3327		0.1433	-0.0756	-0.1153	-0.1906	0.0914	0.3557	0.091	0.2183	-0.0079	-0.0534	0.0698	-0.0713	0.0044	0.622	0.0849	-0.0513	-0.3497	0.4212		-0.4788	0.257	-0.0235	-0.1624	0.1122		-0.0514	0.1188		-0.1661	-0.1051	0.0512	0.2176	0.0203	0.1068
879	666	12	51384157	51.3842	12q13	WNT10B		0.1416	-0.0308	0.0264	-0.0973	-0.3487	-0.3182	-0.358	-0.0173	-0.021	-0.1331	0.0024	-0.1225	-0.3609	0.1124	-0.0513	0.0905	0.0321	-0.1051	-0.0461	-0.0662	0.0918	0.2942	-0.1878	0.033	-0.0481	0.3347	-0.2453	-0.1607	0.0148	-0.129	-0.0191	0.1803	0.0342	-0.1486	-0.1557	-0.0328	0.0548	-0.0243	0.0821	-0.0602	-0.1743	0.009
880	1208	12	55174778	55.1748	12q13.13		D12S270	0.1862	0.0138	-0.2815	0.1536	0.1252	-0.0646	0.17	-0.0257	0.2323	0.031	-0.0679	-0.1477	-0.1266	0.1905	-0.1025	0.2454	0.1006	0.2051	-0.1085	-0.0501	0.0857	0.6694	0.0907	-0.1044	-0.2659	0.4761	-0.0193	-0.3109	-0.0511	-0.0731	-0.239	-0.1432	0.1324	-0.1889	0.0958	0.1658	-0.1037	0.0292	-0.0394	-0.0138	-0.1324	0.0252
881	913	12	57942844	57.9428	12q13.2		A007D03	0.1632	-0.0022	0.2424	0.2261	0.2796	-0.0012	0.1707		-0.1637	-0.0124		0.0499	-0.2591	0.2249	-0.078		-0.028	0.1163	-0.0607	0.0059	-0.1414	0.7785	-0.2174	0.1956	-0.1433	0.6082	0.1111	-0.1884	0.0284	0.137	0.0637	-0.0126			0.0148	0.1027	0.0052	0.0052	-0.0373		0.0042	0.0782
882	362	12	59108302	59.1083	12q13	CDK2		0.0497	0.0137		-0.052	0.3579	-0.1972	-0.0244	-0.0788	-0.0406	-0.031	-0.1534	0.0342	-0.392	-0.1745	0.0935	-0.0471	-0.0639	-0.0168		0.2464		0.3609	-0.1313	-0.1379	-0.147	0.411	-0.0545	-0.4232	-0.1937	-0.1662	-0.0576	0.028	0.0236	-0.3222	-0.3626	-0.2954	-0.0263	-0.1373	-0.2171	-0.1369	-0.0169	-0.195
883	1434	12	60370045	60.37	12q13.3		stSG48439		0.0308	-0.0587	0.1085	0.2221	-0.0081	-0.1353	0.2013	0.1791		-0.3572	-0.0252	-0.2427	0.0321		-0.0109	-0.0173	0.0942	0.549	0.1991	-0.0831	0.6084	-0.0017	0.1136	-0.1905	0.5308	0.1432	0.003	0.0012	0.1485	0.0456	-0.0345	0.2126	-0.0525	-0.1755	0.0237	0.057	0.0307	-0.1325	-0.2033	-0.029	0.0317
884	643	12	62454231	62.4542	12q13	SAS		0.0818	-0.2452	0.0701	-0.0903	-0.2363	-0.5359	-0.3014	-0.1078	0.0449	-0.0552	-0.1625	-0.298	-0.2719	-0.1117	-0.1599	0.0743	-0.0026	-0.0116	0.0344	-0.1528	-0.0738	0.2836	-0.0188	-0.0369	-0.0712	0.4015	-0.2519	0.1012	0.095	-0.0988	-0.1404	-0.055	-0.1089	-0.0375	-0.1884	0.0538	0.1264	-0.1172	0.0617	-0.0849	-0.1536	-0.0211
885	1188	12	65943134	65.9431	12q14.1		SHGC-110808	-0.0892	0.0358		-0.1499	0.1695	-0.3293	-0.1359	-0.1802	-0.068	-0.1629	-0.2319	-0.1287	-0.062	-0.2578	-0.1198		-0.0827	-0.0111	-0.0654	0.0817	-0.2428	0.2835	-0.0679	-0.1576	-0.1675	0.0861	0.5505	-0.0863	-0.0312	-0.1721	-0.1241	-0.0138		-0.0383	-0.3441	-0.0847	0.2989	-0.0385	-0.0441	-0.0095	0.0318	-0.2821
886	927	12	68926929	68.9269	12q14.2		CTB-22A15	-0.2907	0.002	0.0509	-0.1443	-0.0471	-0.1454	-0.3846		-0.1453	-0.0306	-0.178	-0.13	-0.3844	-0.1687	-0.0032	0.3402	-0.0785	-0.0566	-0.0222	-0.0309	0.1383	0.4418	-0.1055	-0.0977	-0.2617	0.3544	0.0522	-0.0315	-0.0373	-0.1116	-0.1392	-0.0828	0.1748	-0.1265	-0.3107	-0.131	0.0437	-0.2159	-0.0394	-0.1528	0.0059	-0.0725
887	25	12	70204029	70.204	12q15	HMGIC		-0.548	-0.0646	0.1819	-0.1102	0.2706	-0.0992	0.1067	-0.2628	0.0215	0.1765	-0.104		0.0708		0.1113	0.349	0.1533	0.1397	0.0139	0.385	-0.0758	0.6768	0.0581	-0.1404	-0.2264	0.3519	-0.2848		-0.1342	-0.1182	-0.1321	-0.264			-0.1064	-0.0163	0.0635	0.123	0.0099	-0.0305	0.0767
888	1544	12	73544333	73.5443	12q15		IL22	-0.2373	-0.1714	0.1174	-0.1624	-0.0516	-0.2065	-0.195	-0.4101	-0.2159	-0.1183	-0.2026	-0.0724	-0.2431	-0.293	-0.0057	-0.0246	0.0445	0.0334	0.4231	0.1617		-0.4244	-0.1447	-0.0954	-0.3894	-0.0013		-0.0081		-0.3165	-0.154	-0.0367	0.0952	-0.2026	-0.2471	-0.1422	0.0583	-0.2339	0.0097	-0.1894	0.0077	-0.0811
889	711	12	73847283	73.8473	12q15	MDM2		-0.165	0.0094	0.0362	-0.0553	0.1237	-0.0727	-0.169	-0.1759	0.0206	0.0642	-0.0317	-0.0633	-0.1779	-0.1636	0.1395	-0.1269	-0.1102	0.0081	0.2414	0.0615	-0.2064	-0.2128	-0.0693	0.0494	-0.0509	0.3799	-0.0442	-0.0296	-0.1111	-0.0504	-0.0849	0.0274	-0.0259	-0.2083	-0.426	-0.0028	-0.0197	-0.1554	-0.3309		0.0671	-0.1189
890	722	12	73893194	73.8932	12q14.3-q15	p53 associated		-0.2256	-0.0752	-0.0223	-0.1919	0.0757	-0.2051	0.0465	-0.2247	-0.0137	0.0522	-0.015	-0.1923	-0.301	-0.1676	0.1746	0.0608	-0.1209	-0.0691	0.3383	0.1371	-0.3483	-0.2817	-0.2339	-0.1014	-0.1628	0.3523	0.455	-0.0664	-0.1396	-0.1133	-0.1034	0.0433	0.2111	0.004	-0.5808	-0.0605	0.3337	-0.22	-0.1705	-0.16	0.1095	-0.2134
891	1306	12	75143682	75.1437	12q15		A004I43		0.1488	0.0521	0.0273	-0.0119	-0.1136	0.0218	0.0532	0.0108	-0.0341	0.0402		-0.2081	0.2582	-0.1108	0.1593	0.0533	0.0189	0.1472	0.3063	-0.2427		-0.1397	-0.1366	-0.1041	0.339	0.0559	0.1612	-0.1128	0.1081	-0.1056	-0.1216	0.1281	-0.0595	-0.2379	0.0493	0.2897	0.0919	0.0737	-0.1587	0.1438	0.0621
892	1154	12	76774733	76.7747	12q21.1		stSG47171	-0.3751	0.0466	0.0128	-0.098	0.018	-0.2017	0.0619	-0.2425	-0.0574	0.1445	-0.0432	-0.2331	-0.1756	0.0239	-0.0075	0.2213	-0.0476	0.0008	0.1869	0.272	-0.2123	-0.5335	0.0188	-0.1266	-0.1423	0.3742	0.0492	0.0955	-0.0133	-0.1261	-0.0733	-0.0735		0.1342	-0.0973	-0.0348	0.2221	-0.0581	0.0636	-0.0177	0.1034	0.1006
893	954	12	90660849	90.6608	12q21.31		A004A20	-0.6745	-0.0571	0.2776	-0.0003	0.1025	-0.2868	0.1971	-0.4523	-0.1239	0.2028	-0.2479	-0.4027	-0.2042	-0.0246	0.2486	-0.137	-0.1478	0.1162	0.0139	0.3416	-0.2007	-0.5851	-0.1589	-0.2419	-0.2277	0.1334	0.1684		0.2366	-0.1839	-0.1949	0.0601		0.0057	-0.1445	-0.0667	0.188	-0.1318	0.0862	0.0979	0.1351	0.1017
894	1446	12	94000893	94.0009	12q21.32		RP11-900F13	-0.1021			-0.0167	0.1542	0.0214	0.1667	0.0388	-0.04	0.2465	0.0148		-0.0434	0.0872	-0.0307	0.1872	0.1449	0.1343		-0.4269	-0.4738	0.1471	0.1718	0.0094	-0.0486	0.2214	0.2137	0.1763	0.0772		0.0302	0.3193		0.175	-0.0523	0.0869		0.157	-0.143	-0.1787	0.1961	0.0271
895	683	12	98111727	98.1117	12q22	BTG1				-0.3298	-0.2165	0.0883	-0.0258	0.0337	0.1545	0.0225	0.2361		-0.0494		-0.057		0.0603	-0.0854	0.0102	0.2532		-0.2076	0.0033	-0.0604	0.059		0.2739	0.3924	-0.0451	0.1244		-0.0191	0.1379	0.0841	0.1676	-0.0891	0.2344	-0.1855	0.1528		0.2836	0.1045	-0.2267
896	1069	12	98291889	98.2919	12q22		SHGC-79651	-0.0287	0.0452		0.0317	0.0045	-0.1526	0.0213	-0.0436	0.1605	0.3449	-0.0986	0.0507	-0.0986	-0.0075	-0.0064	0.0771	0.008	0.0188	0.0995	0.1972	-0.0867	-0.1	0.1131	0.0921	-0.2999	0.3454	0.0394	0.1885	0.1785	-0.0413	-0.1417	0.1127		0.0549	-0.0876	0.0313	0.122	-0.0918	-0.0383	-0.0991	0.0733	0.0474
897	836	12	102735413	102.735	12q23.1		SGC33859	-0.2317	0.0386			0.1006	-0.0575		0.0108	0.0849	0.1928	0.0035	-0.0573	-0.2566		-0.0481		0.001	-0.0728	0.1416	0.2182	-0.154	-0.0197		-0.046	-0.1648	0.4473	-0.0843	0.1136	-0.0065	-0.0135	-0.0371	0.0765		-0.1828	-0.0684	-0.0807	-0.1179	0.0035	0.061	0.1011	0.0177	0.1283
898	5	12	105654397	105.654	12q23	APAF1		-0.1437	0.0763		-0.0024	0.5382	-0.1507	0.1503	-0.0646	-0.0784	0.2957	0.1321	-0.0566	-0.3304	0.1892	0.0182	-0.0422	-0.0208	0.0248		0.0704	-0.2013	-0.2088	0.0767	-0.2531	-0.06	0.3564	0.0923	0.332	0.1027	-0.2278	-0.1202	-0.0219		-0.1653	-0.1803	0.1161	-0.0351	-0.0137	0.0311	-0.0466	-0.0363	0.081
899	526	12	109897734	109.898	12q22-q24.1	IGF1		-0.542	0.056	0.1932	0.0305	-0.09	-0.2625	0.1263	0.058	0.0088	0.3748	-0.0668	0.0422	-0.1507	0.1611	-0.0977	-0.0132	0.0444		0.0464	0.2731	-0.106	-0.0575	0.0199	0.1205	-0.1598	0.1606	0.132	0.2452	-0.0074	0.1701	-0.0718	0.2748	0.1853	-0.0212	-0.2261	0.0654	0.1837	0.1201	-0.024	-0.0644	-0.0263	-0.1386
900	1242	12	112508390	112.508	12q23.3		SHGC-155531		-0.0786	-0.0384	0.119	0.0834	-0.0503	0.2235	0.052	0.1347	0.2915	-0.0611	0.091	-0.0909	0.1895		0.1963	-0.045	0.0336	-0.1011	-0.0004	0.0552	0.0671	0.0842	0.0252	-0.1722	0.4935	0.0902	0.2638	0.0862	-0.0282	-0.1088	0.2088	-0.0197	-0.0177	-0.061	0.115	0.0473	0.1221	-0.0649	0.1919	-0.0019	-0.0278
901	853	12	114979008	114.979	12q23.3		stSG50883	-0.0275				0.1588	0.0986		-0.1509					-0.2135	0.0556					0.0578	0.2287	-0.0162	-0.1221		-0.1037	-0.0323	-0.0225	-0.0965	-0.0831	-0.1386	-0.2574	-0.1659	-0.0083		0.0309		-0.0601	0.2753		-0.1951			-0.3738
902	1389	12	119764150	119.764	12q24.12		SHGC-68495	-0.354	-0.0672	0.2819	-0.1245	-0.0261	-0.2626	-0.2964			0.2793		-0.1975	-0.3689	-0.2948	0.1316	-0.1442	-0.1332	-0.1233	0.2229	0.0838	-0.2697	-0.1342	0.0046	-0.117	-0.0938	0.2333	-0.1678	0.0515	-0.166	-0.1077	-0.0906	0.0681	0.0202	-0.1109	-0.4117	-0.2032	0.0864	-0.1762	0.0174	-0.1179	0.1585	0.0002
903	875	12	122065157	122.065	12q24.13		WI-12136	0.0599	-0.0148		0.1823	-0.0287	-0.1506		0.0723	-0.0567	0.0527	0.195	-0.1751	-0.145	0.0591	-0.0132	0.1048	0.0124	-0.0861		0.1258	-0.4545	-0.203	0.0675	-0.0327	-0.4736	0.2988	-0.1421	0.3366	0.0016	-0.1734	-0.1681	0.1929		-0.0114	-0.0365	0.0089	0.3218	0.0046	-0.0574	0.1141	-0.0339	-0.0287
904	1045	12	124488479	124.488	12q24.21		SHGC-104736	0.0771	0.0322	-0.0021	0.0777	0.0067	-0.1324	-0.0583			0.3043	0.0591	0.1159	-0.2404	0.2628	-0.1593	0.0407	0.0097	0.0682	-0.1658	0.0345	-0.1901	-0.0772	0.1282	-0.0239	-0.1266	0.2952	0.0795	0.1388	0.0267	0.0313	-0.1062	0.0881		0.071	-0.0716	-0.0965	0.0182	0.217	-0.0353	-0.1483	0.0145	0.0149
905	539	12	125514391	125.514	12q24.23	HRK		-0.0412	0.0309		-0.0715	-0.0947	-0.1597				0.0781	0.0618	-0.0425	-0.2968	-0.0166	-0.0863	-0.2108	-0.0304	-0.1057	-0.0991	-0.1635	-0.1929	-0.0442	-0.1142	0.0851	-0.1866	0.2408	0.0057	0.1356	-0.0387	0.0175	-0.04	0.2099	-0.0457	-0.1942	-0.2709	-0.2349	-0.1905	0.0801	-0.0007	-0.0313	-0.131	-0.0008
906	819	12	126499693	126.5	12q24.23		SHGC-151170	0.147	0.0842	0.0743	0.1228	0.155	0.0404	0.1368	0.2634	0.1084	0.1979		0.0146	-0.1926	0.0848	-0.2218	-0.2706	-0.0251	-0.042	0.0555	0.0317	0.0924	0.0607	-0.0558	0.1568	-0.122		0.0485	0.4179	0.1076	-0.0146	-0.0869	0.0036		-0.0407	-0.0392	-0.0831	0.0918	0.0533	-0.0321	-0.1378	0.0132	0.0325
907	523	12	132233401	132.233	12q24.1	BCL7A		0.1805	-0.1758	-0.2386	-0.1798	0.099	-0.1459	-0.3994	-0.1236	-0.0399	0.0721	-0.0556	-0.2436	-0.3222	-0.1486	0.2148	-0.1581	-0.1569	-0.0987	0.0003	-0.0381	-0.1157	0.0059	-0.0457	0.0472	-0.2191	0.3866	-0.1282	-0.0781	-0.125		-0.093	0.0467	-0.059	-0.1556	-0.2573	-0.1838	-0.1672	-0.2545	-0.3024	0.0139		-0.2992
908	1246	12	135425115	135.425	12q24.31		stSG42540	0.1002	0.0058	-0.187	-0.3594	0.0404	0.0069	-0.06	0.0107	0.1151	-0.1211	0.2774	-0.3185	-0.1824	0.4027	-0.0109	0.2983	0.0214	-0.1341	-0.0984	-0.2392	0.2589	-0.0427	0.1382	0.0591	-0.3644	0.5062	-0.0676	0.0447	-0.0475	0.0662	-0.1765	0.055	0.1473	-0.1497	0.1079	0.1564	-0.1026	-0.0852	-0.1629	0.0894	-0.3904	-0.1354
909	996	12	139075275	139.075	12q24.32		D12S1944	-0.1974	-0.133	0.142	-0.04	0.1755	-0.314	0.003	-0.2386	-0.105	-0.0033			-0.4113	0.0817	0.0726	-0.1346	-0.0303	-0.2039	-0.1962	0.0182	-0.1756	-0.2318	-0.0146	-0.0601	-0.3065	0.2025	-0.0649	-0.1481	0.091	-0.132	-0.1498	-0.0865		-0.0421	0.0402	-0.0514	0.1006	-0.1274	-0.0909	0.0953	-0.1747	-0.2558
910	64	12	140332076	140.332	12q24.33qter		12q terminal	-0.1938	-0.0169	0.2411	-0.0215	-0.1198	-0.1009	0.2559	-0.1277	-0.0046	0.0336	-0.1023	-0.0904	-0.4885	-0.2369	0.001	-0.1983	-0.1199	-0.2182	-0.1175	0.0545	-0.0313	-0.1222	-0.0994	-0.095	-0.1166	0.216	-0.0146	0.0227	0.0025	-0.0916	-0.1594	-0.2174		-0.0881	-0.2093	-0.1162	0.251	-0.1933	-0.0427	0.0496	-0.0705	-0.0985
911	1225	12	142608328	142.608	12q24.33		stSG6305	-0.1485	-0.0717	-0.0538	0.0832	-0.0747	-0.162	0.0264	0.1271	-0.0175	-0.0393	0.1469	-0.143	-0.3505	0.1424	-0.109	0.1358	0.0568	-0.156	0.0387	-0.1106	-0.1237	-0.2056	0.0798	-0.1168	-0.4696	0.1391	-0.0253	0.2127	-0.1077	0.0219		-0.1935	0.1235	-0.0191	-0.0413	-0.0758	-0.0522	-0.0868	-0.0912	0.1559	-0.0609	-0.1649
912	626	13	18060456	18.0605	13q11-12	ZNF198		0.042	-0.1139	-0.0302	0.1174	-0.3771	0.1182	0.2134	-0.0288	-0.0534	0.022	1.2662	0.3023	0.2228	-0.0466	-0.108	-0.0099	-0.025	-0.1519	-0.1637	0.0146	-0.1941	0.2106	-0.1837	0.3388	-0.1418	0.1855	-0.0092	0.2774	0.1766	-0.1323	0.0678	0.0546	0.1057	-0.0168	-0.0626	0.0232	-0.0166	0.136	0.0284	0.4842	-0.1096	-0.0625
913	1018	13	20258819	20.2588	13q12.11		CTB-54F23	0.2259	-0.0593	0.0132	0.1504	-0.4569	0.2674	0.4542	-0.0309	-0.2011	-0.0714		0.3939	0.546	0.167	-0.3108	0.0174	-0.1036	-0.0275	-0.4548	-0.0319	-0.326	0.4916	-0.275	0.4006	-0.3315	0.1777	0.0679	0.1334	0.1085	-0.1144	0.1864	0.1878		-0.0363	0.5349	-0.0136	0.0672	0.1249	-0.0663	0.4391		-0.2067
914	1374	13	22836229	22.8362	13q12.13		SHGC-153382	0.025	-0.201	0.0839	0.1835		0.186	0.3672	-0.0254	0.1387	0.0687	1.061	0.424	0.5546	0.6987	-0.1669	0.1206	-0.1704	-0.0276	-0.1456	-0.1113	0.0082	0.5037	-0.1133	0.6474	-0.2944	0.3676	0.0922	0.3947	0.1322	-0.118	0.3478	0.2126	0.2249	0.0443	0.3038	0.0483	0.063	0.0408	-0.17	0.3027	-0.2441	-0.0846
915	1123	13	25093222	25.0932	13q12.2		RP11-91C24	0.1587	-0.0085	0.0509	0.0229	-0.2715	0.0756	0.3157		-0.0745	0.1294	0.1219	0.4003	0.5119	0.6294	0.0017	-0.0687	-0.0402	-0.1048	-0.3283	0.0524	-0.2517	0.4184	-0.1498	0.0434	-0.15	0.3566		0.8079	0.3566	-0.0762	0.2083	0.1067		0.0091	0.2536	-0.0947	0.0428	0.1068	-0.0202	0.3505	0.0888	0.0162
916	512	13	26897712	26.8977	13q12	FLT3		0.4192	-0.0524	-0.1178	-0.0684	-0.073	0.2168	0.1373	-0.1837	-0.1035	0.3364	1.0171	0.337	0.0886	0.4181	0.077	-0.1128	-0.0654	-0.087	-0.0906	0.0569	-0.2627	0.5687	-0.23	0.6085	0.0443	0.2939	0.0668	0.5607	0.1965	0.5384	0.3738	0.0529	-0.1395	-0.0586	0.0516	-0.0924	0.0921	-0.054		0.1063		-0.1243
917	454	13	27244019	27.244	13q12	FLT1		0.2925	0.0024	-0.0758	0.0475	-0.0387	0.3602	0.1354	0.0786	-0.024	-0.0988	1.2286	0.3436		0.459	-0.2885	0.047	0.022	-0.0646	-0.1806	-0.1131	-0.2258	0.4815	0.1071	0.4679	-0.2593	0.2792	0.0193	0.2623	0.2037	0.0542	0.2571	0.1262	0.1812	-0.0551	0.2171	0.0301	-0.1395	0.1179	-0.0911	0.5105	-0.0748	-0.0551
918	507	13	30919963	30.92	13q12.3		SHGC-81083	0.0778	0.0651	-0.029	0.1202	-0.0273	0.3234	0.4707	0.0139	0.0954	0.1562	1.419	0.5928	0.5561	0.8039	-0.2683		0.0578	-0.0616	-0.0299	0.0871	-0.1536	0.6513	-0.2194	0.6894	0.0624	0.2972	0.2195	0.4657	0.3539	0.3995	0.5314	0.2617	0.1076	0.1536	0.2343	-0.0167	0.2109	0.2423	-0.0014	0.5012	0.1233
919	148	13	31094322	31.0943	13q13	BRCA2		-0.0215	0.0373		0.0279	-0.2181	0.249	0.241	-0.0664	-0.0075	0.1338	1.1609	0.5774	0.792	0.6101	-0.0594	-0.0505	-0.0438	-0.1186	-0.3337	-0.125	-0.2145	0.3408	-0.307	0.4585	0.0018	0.3538	0.2144	0.2123	0.2414	-0.0853	0.3458	0.0032		0.0876	0.1305	-0.1232	-0.2012	0.1962	0.1226	0.2626	0.0864	-0.1149
920	876	13	32854015	32.854	13q13.1		SHGC-81914	0.3216	-0.0422	0.0684	0.1523	-0.0791	0.0484	0.5159	-0.1889	0.0207	0.0244	1.2807	0.3907	0.1875		-0.0604	-0.0494	0.0912	0.0044	-0.1522	-0.0453		0.4302		0.4515	-0.1916	0.1757	-0.059	0.4482	0.0517	-0.0265	0.2356	0.163		-0.2137	0.293	-0.0309	0.07	0.1544	0.0047	0.281	0.1068	0.0631
921	1097	13	38414729	38.4147	13q14.11		TIGR-A004V01	0.1764	-0.0404	0.0317	0.1275	-0.0449	0.2068	0.3364	0.2039	-0.0493	-0.0182	1.2777	0.3552	0.2398	-0.0544	-0.0821	0.0052	0.0183	-0.0213	-0.2029	0.0382	-0.0954	0.5253	-0.1876	0.2573	-0.2264	0.1412	-0.0127	0.4	0.1028	-0.0691	0.2049	0.2522		0.056	0.299	-0.0293	0.041	0.0958	0.0159	0.4943	0.0218	-0.12
922	1291	13	43225477	43.2255	13q14.12		SHGC-153796	0.2242	0.1228	0.0176	0.2081	0.2157	0.3532	0.288	-0.0905	0.0589	-0.0229	1.6447	0.4413	0.3927	0.12	-0.375	0.1159	-0.0091	0.0058	-0.1798	-0.1343	0.0076	0.5813	-0.1255	0.5185	-0.1192	0.5288	0.0917	0.3354	0.112	0.0648	0.4049		0.1689	-0.0198	0.2543	0.0208	-0.0184	0.2658	-0.1167	0.4293	-0.024	0.0554
923	1031	13	43832771	43.8328	13q14.13		SHGC-78772	0.3326	0.1991	-0.1334	0.0824	-0.0342	0.3923	0.3096	0.0806		-0.0657	1.7994	0.6757	0.4511	0.3562	-0.3801	-0.058	0.0232	-0.0448	-0.6557	-0.1152	-0.1808	0.7571	-0.35	0.5536	-0.0607	0.4337	0.1112	0.1981	0.2051	0.0427	0.3914	0.1529	0.0075	-0.1889	0.3826	-0.0908	-0.017	0.1612	0.0209	0.3664	-0.0345	0.0549
924	1183	13	44543542	44.5435	13q14.2		WI-12953	0.2856	0.0236	-0.0445	0.1203	0.0918	0.2571	0.4646	0.0182	-0.0929		0.1332	0.4208	0.3736	0.2394	-0.2409	-0.1485	0.0818	-0.059	-0.1843	-0.1205	-0.3468	0.5693	-0.179	0.2605	-0.3196	0.4733	0.0084	0.3686	0.1845	-0.0177	0.3025	0.2252	0.0152	-0.0307	0.382	0.0623	0.123	0.1014	-0.0643	0.3722	0.0435	0.1015
925	1586	13	45763176	45.7632	13q14.2		ESD	0.0323		0.2061	-0.1268		0.1454	-0.0308			-0.0925		0.0323	-0.0477	0.0667	0.0752	-0.226	-0.0693	-0.0355		0.141	-0.2738	0.2486	-0.2323	0.0036	-0.0972	0.2499	0.0121	0.346	0.2622		0.2799		-0.0268	-0.0252	0.0857	-0.0646	0.158	-0.339	0.0045	0.3198		-0.1749
926	573	13	47447748	47.4477	13q14.1	RB1		0.0988	0.0347	0.1309	-0.0822	-0.1513	0.1844	0.2078	-0.0695	-0.1998	0.1657	1.407	0.0002	0.2186	-0.0685	-0.0478	0.1376	-0.0043	-0.098	-0.1121	-0.0086	-0.0472	0.353	-0.0476	0.0789	-0.0664	0.2445	0.1991	0.1406	0.2115	-0.1026	0.3501	0.1348	0.155	0.1961	-0.0522	-0.093	0.0695	0.2281	0.0628	0.319	0.1465	0.0425
927	723	13	49006766	49.0068	13q14.3	RFP2		0.1889	-0.0559	-0.089	-0.2053	-0.014	0.0781	-0.0299	-0.2572	-0.0107	-0.0379	1.0361	0.1487	0.1048	-0.0331	0.07	-0.1937	-0.1095	-0.0701	-0.0198	-0.0358	-0.3869	0.2502	-0.0364	0.1088	-0.1362	0.3618	0.0113	0.3337	0.0443	-0.0972	0.1834	0.1731	0.1035	-0.1372	-0.2647	-0.1626	0.0362	-0.1077	-0.1377	0.1687	0.0544	-0.2398
928	1548	13	49274016	49.274	13q14.3		LEU1	0.0985	-0.0077	-0.2045	-0.0373	0.343	0.2002	0.1441	-0.3036	0.0474	-0.0296	-0.198	0.2563	0.2904	-0.0986	0.0196		-0.0618	0.0156	0.0763	-0.139	-0.1185	0.3849	-0.2728	0.1486	-0.0061	0.3374	0.1088	0.2108	0.2101	-0.0935	0.3681	0.1393	-0.0889	-0.0927	0.069	0.057	0.0245	0.0547	-0.0876	0.2673		-0.0051
929	1130	13	49655553	49.6556	13q14.3		stSG46831	0.0971	0.0415	0.1998	0.0908	-0.0463	0.0878	0.4088		-0.0687	0.0869	1.0085	0.2838	0.6088	0.2244	-0.113	-0.0694	0.0731	-0.0446	-0.3766	-0.0062	-0.2915	0.4229	-0.1985	-0.3505	-0.2183	0.2391	0.0078	0.3424	0.287	-0.0898	0.2527	0.0581		-0.043	0.3621	-0.0391	0.0993	0.0754	0.0174	0.294	0.1007	-0.1551
930	84	13	49700557	49.7006	13q14.3		D13S1269	0.3438	-0.1115	0.1748		0.0731	0.2575	0.2884	-0.3051	0.0374	0.0843	1.4969	0.4708	0.5618	0.0707	-0.082	-0.1945	-0.0174	-0.0972	-0.2582	0.0258	-0.2542	0.4796	-0.2979	-0.1562	-0.2597	0.2805	0.1569	0.5686	0.0424	-0.0291	0.2377	0.269	0.0971	0.0395	0.2474	0.0291	0.0611	0.0664	-0.0461	0.1328	-0.0081	0.1097
931	1510	13	51767182	51.7672	13q14.3		PCDH8	0.3517	0.1285	-0.1484	-0.0866	-0.1503	0.2769	0.3588	0.1142	-0.006	-0.1038	1.4774	0.5779	0.5277	0.0491	-0.3904	-0.125	0.052	-0.0725	-0.0374	-0.1765	-0.1126	0.5224	-0.1253	0.2255	-0.0772	0.3385	-0.0756		0.2123	-0.0136	0.336	0.1479	0.0264	0.0458	0.1058	-0.1178	-0.0951	0.0693	-0.0176	0.411	0.0023	0.0297
932	1388	13	53625095	53.6251	13q21.1		D13S784	0.1633	0.0303	0.1991	-0.2181	-0.0154	0.1268	0.3998	-0.3263	-0.1903	0.0197	1.0909	0.3576	0.1929	0.0633	-0.0392	-0.343	0.0026	-0.0637	-0.3146	0.1088	-0.3778	0.3134	-0.102	0.0056	-0.1167	0.0666	0.1263		0.1167	-0.176	0.2903	0.1278	0.2032	0.032	0.0772	-0.0471	0.1964	0.0973	0.0456	0.3164	0.2022	0.0407
933	970	13	59604874	59.6049	13q21.2		RP11-142D16	0.1597	-0.0309	0.0417	-0.1478	0.0883	0.0821	0.2541		0.0867	0.1762	1.5715	0.4602	0.2548	0.0764	-0.1807	0.0798	-0.0707	-0.0635	-0.2764	-0.0127	-0.1636	0.462	-0.2203	0.1819	-0.2123	0.0932	0.0075	0.1622	0.1445	-0.0814	0.1624	0.1792		-0.006	0.2891	-0.0752	0.0546	0.103	0.017	0.3124	0.1488	-0.1005
934	937	13	65762745	65.7627	13q21.31		D13S1182	0.0461	0.0051		-0.1887	-0.0471	-0.0413	0.3762	-0.453	-0.1003	-0.0546	1.1643	0.1007	0.2241	-0.0556	0.1311	-0.2478	-0.0363	-0.0587	-0.1312	0.0929	-0.323	0.147	-0.17	-0.1286	-0.1968	0.1076	0.1704		0.0547	-0.1186	0.1473	0.1163		0.0948	0.1319		0.0434	0.0182	0.0977	0.3538	0.1154	-0.1068
935	1363	13	67178202	67.1782	13q21.32		SHGC-101715	-0.0596	0.0338	-0.1435	-0.0488	0.0741	-0.0538	0.3773	-0.5125	-0.1394		0.7107	0.2338	0.3198	0.0816	0.1416	0.2254	-0.1701	-0.0718	-0.4806	0.1021	-0.3316	0.2484	-0.2202		-0.0968	0.2808	0.1558	0.0811			0.2441	0.129	0.0447	0.0107	0.0637	-0.0846	-0.2003	0.0345	-0.0592	0.2338	0.1414	-0.1666
936	373	13	72621749	72.6217	13q22	DACH		0.0845		0.0862	-0.0081	-0.0117	0.1543	0.1593		-0.1563	-0.0839	0.607	0.2229	0.2039	0.0945	-0.1102	0.1538	-0.0492	0.0065	-0.1749	0.2046		-0.0255	-0.24		-0.0288	0.1045	-0.0077	0.3416	0.2094		-0.0439					-0.0171	0.0656				-0.0724	0.1747
937	1151	13	73190820	73.1908	13q21.33		D13S913	0.0968	0.1638	0.0907	0.0053	-0.0553	0.036	0.2742	-0.2585	-0.1614	0.0792	1.4803	0.2827	0.5349	0.3187	-0.0893	-0.1741	-0.0462	0.0116	-0.3502	0.0553	-0.328	0.293	-0.2007	-0.0255	-0.1608	0.1551	0.1396	0.4616	0.0902	-0.0688	0.2442	0.1309		0.0243	0.329	-0.0325	0.1392	0.0635	-0.0168	0.2484	0.1066	-0.1604
938	1307	13	75527612	75.5276	13q22.1		SHGC-105003		0.2838	0.1743	-0.105	0.2189	0.2467	0.2817	-0.0157	0.0299	-0.0297	1.5985	0.5242	0.2681	0.069	-0.2324	-0.0682	0.0847	0.0043	0.0067	0.2159	-0.2872	0.4421	-0.4687	0.1061	-0.1835	0.2958	0.1074	0.6559	0.2034	0.044	0.3476	0.1364	0.1999	-0.0372	0.2584	0.0121	0.2277	0.2179	0.0575	0.5582	0.1133	0.0334
939	960	13	76943207	76.9432	13q22.2		H65656	0.2285	0.2187	-0.1007	-0.1431	-0.0107	0.1643	0.2842		0.0651	0.1908	1.5271	0.3733	0.1787	0.0585	-0.182	-0.0749	-0.0556	-0.0212	-0.3228	-0.0341	-0.1712	0.4879	-0.0903	0.2074	-0.1201	0.3439	0.162	0.1475	0.1849	-0.0638	0.3108	0.2276		-0.0274	0.2484		0.1141	0.0718	0.0835	0.3862	0.1042	0.0324
940	472	13	80463182	80.4632	13q22	EDNRB		0.0936	0.1552	0.089	0.088	-0.0994	0.0713	0.2354	-0.2707	-0.1131	0.2372	1.3182	0.2153	-0.0352		-0.1029	-0.1562	0.0031	-0.0339	-0.1443	0.0479	-0.2338	0.2934	-0.1179	0.0979	-0.1201	0.0774	0.0876	-0.0012	0.0937	0.0953	0.1738	0.1406	0.2001	-0.0805	0.1524	0.0325	-0.0063	0.092	-0.143	0.3063	-0.0276	-0.1501
941	1153	13	82149639	82.1496	13q31.1		D13S1255	-0.0247	0.12	0.3218	-0.1003	0.0209	0.0429	0.2094			0.3505	1.0379	0.3931	0.1013	-0.0681	-0.118	-0.0983	0.0863	-0.0053	-0.0363	0.0023	0.1118	0.43	-0.1822	0.1352	-0.0443	0.2661			0.1071	-0.0115	0.2219	0.0636	0.3385	0.0299	0.3133	0.0449	0.1864	0.09	0.0046	0.2505	0.1308	0.1006
942	878	13	90776324	90.7763	13q31.2		WI-21182		0.5094	0.1611		0.1572	0.2664	-0.0253	-0.3958	-0.1466		1.4009	0.3475	0.3438	-0.1268	-0.2991		0.0156	-0.0741				0.4067		0.0588	0.0092	0.3039		0.4414	0.0359	0.0312	0.2712	0.1061		-0.1936	0.3516	-0.1219	0.0994	0.3527		0.3056	0.249
943	1350	13	98359450	98.3594	13q32.1		WI-14300	0.1308	0.315	0.0312	-0.1533	0.0083	0.1285	0.2928	-0.254	0.1182	0.1676	1.3302	0.3501	0.4961	0.1106	-0.0447	-0.1203	-0.033	-0.0033	-0.09	-0.0461	-0.3402	0.4695	-0.2203	0.0869	-0.157	0.3394	0.0177	0.3487	0.1621	-0.0844	0.2983	0.1295	0.0732	-0.0264	0.0685	0.0037	0.084	0.0432	0.0508	0.4122	0.034	-0.0122
944	1072	13	100907426	100.907	13q32.2		SHGC-149555	0.1497	0.2629		-0.2181		-0.046	0.0634	0.126	-0.0596	-0.0223	1.2939	0.3055	0.1105	-0.0517	0.0503	-0.181	0.0118	-0.0331	0.0545	-0.0084		0.4079	-0.2717	0.3018	0.0076	0.5898	0.1888	0.3478	0.1561	-0.0937	0.2558	0.2543	0.0482	-0.0763	0.1818	-0.0217	0.3051	0.098	-0.0797	0.3393	0.0499	-0.0667
945	1257	13	103650690	103.651	13q32.3		stSG15194	0.0569	0.237	-0.1384	-0.038	0.1639	0.3512	0.1306	-0.0966	0.0111	-0.103	1.3859	0.4114	0.4887	0.0693	-0.2073	-0.1914	-0.0061	0.0581	-0.116	-0.1683	-0.0058	0.5571	-0.1413	0.2121	-0.2568	0.3949	-0.0805	0.1384	0.267	-0.0513	0.3305	0.1375	0.1221	-0.1149	0.3682	0.0141	-0.0466	0.0489	-0.0387	0.4461	-0.0541	0.0042
946	1006	13	105983211	105.983	13q32.3		D13S225	0.2568	0.3144	-0.1783		0.2843	0.2911	0.1979	-0.0077	0.0502	-0.0529	1.4839	0.2647	0.7056	0.1254	-0.0893	-0.2646	-0.0802	0.0889	-0.231	-0.038	-0.3169	0.3955	-0.2616	0.2166	-0.2382	0.4006	0.1354	0.549	0.1586	-0.0231	0.3203	0.055	-0.1066	-0.0278	0.3486	0.0004	0.0721	0.0675	-0.0176	0.3031	0.0184	-0.0021
947	497	13	107888582	107.889	13q32	ERCC5		0.0347	0.4653	0.0845	-0.1381	0.0566	0.3947	0.1953	0.1094	-0.1256	0.0432	1.4788	0.3313	0.182	0.2721	-0.0968	-0.1783	-0.0144	-0.0743	-0.1238	-0.0506	-0.1381	0.3359	-0.0102	0.1714	-0.0375	0.2397	0.1635	0.3063	0.3942	0.0557	0.3792	0.1166	0.1018	0.0117	0.0992	0.0046	-0.0036	0.04	-0.0413	0.4656	-0.029	0.0564
948	1445	13	108249287	108.249	13q33.1		SHGC-101520	0.2298	0.2872	0.337	-0.1685		0.0541	0.3028		0.0109	0.2092		0.4442	0.2428	0.1908		-0.135	-0.0191	0.0819	-0.1292	0.0726	-0.1488	0.4014	-0.1073	0.1813	0.0524	0.2105	0.0512	0.4041	0.1169	-0.1566	0.6306	0.1077	0.1348	0.1109	0.2086	0.0281	0.254	0.017	-0.093	0.2111		-0.1161
949	1424	13	111571029	111.571	13q33.3		SGC35141		0.302	-0.0012	-0.1123	0.4131	0.1908	0.3784	-0.426	-0.2469	-0.08	1.1702		0.384	0.1555	-0.2312	-0.1185	-0.0393	0.0169	-0.2498	-0.0573	-0.1452	0.6078	-0.1443	0.2773	-0.1189	0.3942	-0.0051	0.3448	0.3392	-0.1363	0.4053	0.0187	0.0741	0.0284	0.2072	-0.0409	0.1915	0.0627	-0.1716	0.3603	0.0024	-0.1052
950	135	13	115475610	115.476	13q34 qter		13q terminal	-0.0553	0.4502	0.0869	-0.0332	0.0982	0.4166	0.3311	0.0704	-0.127	-0.2351	1.7552	0.3467	0.8107	0.1278	-0.1408	-0.0282	-0.0394	0.0648	-0.1827	-0.1937	-0.1739	0.5094	-0.2011	0.1919	-0.1704	0.3172	0.0496	0.1553	0.548	0.1766	0.3398	0.1749		0.0139	0.6368	0.0286	0.1824	0.1708	-0.0386	0.3836	0.0279	-0.0038
951	402	13	116245060	116.245	13q34	ING1		0.1994	0.464	-0.1236	-0.1107	0.0086	0.3372	-0.0561	0.1833	0.0287	-0.2001	1.5792	0.2564	0.0791	-0.1513	-0.1343	0.1066	-0.0119	-0.0606	0.0024	-0.1641	0.0914	0.4047	-0.145	0.2013	-0.1015	0.3554	-0.0533	0.2691	0.2432	-0.1241	0.316	0.0956	-0.0447	-0.0873	0.4232	-0.0631	-0.0581	0.0366	0.0124	0.3221	-0.1289	-0.1152
952	1136	13	117637500	117.638	13q34		R97374	-0.2505	0.2606	-0.0692	-0.0386	0.2915	0.0987	0.3421	-0.1186	-0.0679	-0.2331	0.8925	0.147	0.5023	0.0204	-0.1459	0.375	0.0248	0.0477	-0.3429	-0.2209	-0.024	0.265	-0.1682	0.2123	-0.3164		-0.2165	0.4783	0.3166	-0.0943	0.1233	-0.2247	0.0603	0.0869	0.3232	0.0659	-0.0614	0.1224	-0.0986	0.591	-0.0433	-0.0518
953	709	13	117654478	117.654	13q34	CUL4A		0.0533	0.2677	-0.0578	-0.1763	-0.1425	0.0585	-0.175	-0.0024	0.0026	-0.2039	1.1969	0.0786	0.0492	-0.1052	-0.2347	-0.1177	-0.0063	-0.1091	-0.1654	-0.2308		0.3788	-0.0975	0.2305	-0.3107	0.3474	-0.1507	0.4014	0.1507	0.0144	0.1754	-0.0726	0.1588	-0.1377	-0.0505	-0.123	-0.0607	0.1966	-0.0023	0.3227	-0.0029	0.0408
954	832	14	17653705	17.6537	14q11.2		D14S1003	0.2312	-0.1022	0.1463		-0.1442	-0.1566	-0.1587	-0.0293	-0.0612	0.0979	-0.1106	-0.0168	-0.3245	-0.1953	0.0705		-0.0317	-0.1748	0.1416	0.1071	-0.2756	0.0375	-0.3302	-0.1768	-0.1824	-0.0179	-0.0389	-0.4163	-0.2797	-0.1184	0.0782	0.2635		-0.2306	-0.0265	-0.1542	0.1522	0.0363	0.0167	-0.0892	0.0891	-0.0463
955	738	14	17886404	17.8864	14q11.2	TCRA		0.0064	-0.1596	0.1921	-0.1005	-0.1698	-0.1976	-0.0138	-0.0727	-0.1599	0.1652	-0.1123	-0.1156	-0.2476	0.1757	0.1252	-0.0834	-0.0088	0.0301	0.1271	0.2848	-0.1799	-0.1106	-0.2596	-0.2562	-0.1029	-0.2177	0.039	-0.192	-0.3467	-0.0387	0.0394	-0.0221	0.0524	-0.1323	-0.124	-0.134	0.07	0.2764	0.0508	0.1173	0.2018	-0.1221
956	1552	14	18707383	18.7074	14q11.2		SLC7A7	0.049	0.0465	-0.0581		-0.0535	-0.1049	-0.1565	-0.0786	-0.0755	-0.1367	-0.0764	-0.1439	-0.1296	-0.0866	-0.0544		0.0533	0.1145	0.1257	0.0926	-0.1421	-0.0563	-0.0394	-0.165	-0.3048	-0.0338	-0.0692	-0.1257	-0.2242	-0.0309	-0.032	-0.076	-0.0701	-0.1112	-0.1357		0.0336	0.1273	-0.0394	0.0551	-0.0489	-0.1177
957	1540	14	19118772	19.1188	14q11.2		CEBPE	0.1825	0.0692	0.1303	0.1615	-0.1171	0.0609	-0.1521	0.3329	-0.1399	-0.2683	0.2		-0.1317	0.2593	-0.2044	0.2119	0.0683	0.041	0.6137	0.0441	-0.4162	0.3619	0.0568	0.0808	-0.1837	0.0645	-0.0817	-0.3955	-0.1941	0.0691	0.0827	-0.0705	0.1352	-0.1928	-0.1156	0.1057	0.0368	0.2011	-0.0704	0.1649	-0.1482	-0.0288
958	7	14	20095931	20.0959	14q11.1	NRL		0.3455	0.1682	-0.0978	0.0857	0.1497	-0.0655	-0.0655	0.1206	0.132	-0.2108	0.0743	-0.0314	0.0066	0.159	-0.0506	0.1646	0.0402	-0.0223	0.0752	0.097		0.2376	-0.0776	0.0555	-0.3229	0.164	0.1066	-0.2555	0.1292	-0.1434	0.058	0.038	-0.1104	-0.2833	0.2157	0.1609	-0.0739	0.1263	-0.0234	0.2997	-0.1871	-0.1437
959	688	14	22509170	22.5092	14q	NOVA-1		0.1279	0.1705				-0.247	0.1128	-0.2515	-0.0066	0.1366	0.5361	-0.0695	-0.3135			-0.2408	-0.1495	0.0014		0.2598	-0.4337	-0.1509		-0.1102	0.1668	-0.2007	-0.2877	-0.1384	-0.2711		0.1368	-0.0252		0.0444	-0.2016	-0.0025	-0.2128	-0.0442	-0.3253	0.0449	0.326	-0.3734
960	508	14	27494071	27.4941	14q12		D14S1071	0.0236	0.0336	0.0603	-0.3944	-0.159	0.0253	-0.1497	0.0143	-0.03	0.0749	1.4063	0.043	-0.2008	-0.1451	0.0677		-0.0125	-0.1106	0.1438	0.1922	0.3761	0.1183	-0.2744	0.0369	0.1249	0.027	0.2021	-0.1894	-0.1435		0.2554	0.1508	-0.1395	-0.2466	-0.2676	-0.188	0.0903	0.0794	0.0129	0.0212	0.1157	0.0985
961	1336	14	29553862	29.5539	14q13.1		D14S871			0.2854	-0.003	-0.2914	0.0782	0.5268	0.3915	0.0411		0.7465	0.0725	0.0704	0.2797		-0.0991	0.1853	-0.0229	-0.0056	0.2492	-0.3258	0.0323			-0.1941	-0.1709	-0.0602	-0.2578			-0.0029	0.1276	-0.0396	0.1777		0.0176	0.2279	0.2248	0.0174	0.0899		0.0938
962	1139	14	33024335	33.0243	14q13.3		D14S69	0.2075	-0.1119	0.0003	0.0085	-0.1805	-0.196	-0.0475	-0.254	-0.0169	0.0187	-0.0949	-0.1949	-0.0386	0.0299	0.0737	0.0836	-0.0196	-0.0981	0.0797	0.1862	-0.2136	-0.2061	-0.0294	-0.2489	-0.2355	-0.1702	-0.0149	-0.253	-0.4628	-0.055	-0.0142	0.0802		-0.2963	0.0554	-0.0213	0.0718	0.0621	-0.0162	0.0933	0.0001	-0.1572
963	1114	14	43272639	43.2726	14q21.2		SHGC-110806	-0.1315	0.1312	-0.0552	-0.1571	0.1782	0.1023	0.0655	-0.3375	-0.1071	0.0559	-0.0573		-0.0595	0.1441	0.0047	-0.2261	-0.0492	0.0214	-0.0928	0.4804	-0.3967		-0.1917	-0.1044		-0.1435	0.3605	-0.3159	-0.1747	-0.1966	0.0041	0.0651		0.0024	0.1295		0.1062	0.1636	0.0828	-0.0868	0.2299	0.1029
964	731	14	47099174	47.0992	14q21-q22	SOS2			0.0675		0.101		-0.1929	-0.0375	-0.1449	-0.1419	-0.1025	0.4359	-0.2828	-0.1988	0.1318	0.2877	-0.2153	-0.21	-0.113	0.4945	0.1768	-0.2942	-0.1299	0.0682	-0.2751	-0.1639	0.0331	-0.0096		-0.3797	0.0616	-0.0625	0.072		-0.0357	-0.0097	-0.1479	0.2166	-0.2501	-0.372	-0.0351	-0.3884
965	1256	14	47111234	47.1112	14q21.3		RP11-90K14	-0.0285	0.0164	-0.0755	0.2099	-0.0462	-0.0604	0.0081	-0.1248	-0.0059	-0.0301	0.0076	-0.0334	-0.0487	-0.0385	-0.058	-0.0635	-0.0256	0.0568	0.1801	0.1287	-0.1938	-0.0088	-0.1903	-0.0983	-0.1072	0.0448	-0.0001	-0.3738	-0.3794	-0.11	0.0748	0.1233		0.0285	-0.165	-0.1215	-0.0083	0.0822	-0.0138	-0.0163	-0.3032	0.0858
966	1003	14	48803084	48.8031	14q22.1		SHGC-102644	-0.1649	-0.0981		-0.0676	-0.0462	-0.1374	0.0964	-0.0403	0.128	0.0242	-0.0999	-0.058	-0.0107	0.1458	0.0512	-0.0733	-0.0481	0.0298	-0.1108	0.1728	-0.1935	0.0792	-0.0101	-0.089	-0.1478	-0.0067	0.0471	-0.3597	-0.02	-0.0005	0.0244	0.171		0.0307	0.1469	0.0783	0.1037	0.1531	0.0754	0.0255	0.1716	0.0594
967	864	14	51442509	51.4425	14q22.2		sts-H65887	0.0583	0.0109	-0.1855	0.1067		-0.0083		-0.0164		-0.067	0.0029		-0.1693		-0.0462	0.0761	0.0833	0.0551	-0.2372	0.0795	-0.2712	0.0951	-0.1799	-0.0051	-0.2387	0.0205	0.0451	-0.0913	-0.4012	0.0312	0.1068	0.37		-0.1157	0.1244	-0.0169	-0.091	0.0961	0.063	0.0454	0.0129	0.1234
968	1036	14	53481822	53.4818	14q22.3		WI-18078	-0.058	-0.0705	-0.1586	0.0145	-0.2321	-0.1396	0.1293	-0.0318	0.1795	0.0842	-0.0377	-0.1243	-0.0089	0.272	0.0695	0.0859	-0.0359	0.1154	0.0213	0.16	-0.0747	-0.1561	-0.1007	-0.0662	-0.0974	-0.1524	0.1308	-0.2843	-0.2243	-0.0168	0.0897	0.1616		0.0658	0.1039	0.0278	-0.1413	0.1208	0.0545	0.0585	0.115	0.0996
969	311A	14	58171737	58.1717	14pter-qter	SIX1		-0.2198	-0.124	-0.0073	-0.1304	-0.2157	-0.1251	-0.1783	-0.0989	-0.1657	0.0023	-0.0489	-0.1485		-0.0683	0.0653	-0.1798	-0.0379	-0.1963	-0.1872	-0.1182	-0.2597	-0.1834	-0.173	-0.2093	-0.1953	-0.218	-0.0531	-0.3657	-0.2491		-0.1841	-0.0327	-0.2042	-0.1597	-0.0663	-0.1945	0.0552	-0.042		0.0024	-0.074	-0.2533
970	194	14	63423504	63.4235	14q23	MAX		-0.2611	-0.196	0.0921	-0.062	-0.3456	-0.0924	-0.1223		-0.0381	0.0236	-0.1847	-0.2083	-0.2594	0.1168	0.0376		-0.0837	-0.0695	-0.2595	-0.1754	-0.1114	-0.0805	-0.3094	-0.0414	-0.1022	0.0642	0.0081	-0.0671	-0.1163	0.0994	0.0342	-0.1498		-0.1934	-0.0833	-0.1199	-0.061	-0.1538	0.0387	-0.0415	-0.1282	-0.1563
971	1181	14	68458049	68.458	14q24.2		R96499	-0.036	0.0868	-0.1609	0.0214		-0.2437	-0.0806	-0.0118	-0.0058	0.0254	-0.3984	-0.094	-0.0825	-0.0455	-0.0889	-0.228	0.0895	-0.0497	-0.3275	-0.0925	-0.2396	-0.1149	-0.2388	-0.0543	-0.2296	-0.0715		-0.2304	-0.0735	-0.0572	-0.0188	0.1343	-0.1447	0.014	-0.0134	-0.0691	-0.0603	0.0135	0.0687	-0.0194	0.0998	0.0346
972	96	14	74615347	74.6153	14q24.3		D14S884	0.313	-0.1103	-0.064	-0.0707	-0.215	-0.0696	0.0242	-0.3141	0.0959	0.0361	-0.0422	-0.1084	-0.2089	0.0449	0.0982	-0.0389	0.068	-0.0147	-0.1458	-0.1195	-0.004	-0.039	-0.1231	0.0142	-0.1621	0.0783	0.2793	-0.2652	-0.3774	-0.06	0.007	0.4069		-0.0161	-0.006	0.02	-0.0034	-0.0711	-0.0517	0.0247	-0.166	0.1114
973	381	14	74619886	74.6199	14q24.3		D14S884	0.0647	0.055	-0.0075	0.127	-0.2606	-0.0554	0.0064	0.1231	0.1321	-0.0741	0.0463	-0.1242	0.0396	0.2042	-0.0229	0.2076	-0.0646	-0.0211	-0.2181	-0.1124	-0.0498	0.0183	-0.0931	0.0711	-0.1532	0.0408	0.2633	-0.1997	-0.1358	-0.141	0.1195	0.1463	-0.0171	-0.0883	0.0576	0.0547	0.0805	0.1933	0.0478	0.0718	-0.1274	-0.1341
974	188	14	75128029	75.128	14q24	TGFB3		-0.0768	-0.0364	0.2714	-0.1857	-0.2501	-0.0809	-0.0123	-0.0799	-0.1214	-0.0388	-0.0529	0.0567	-0.0785	0.1377	-0.0027	0.0588	-0.0545	-0.0139	0.1492	-0.1206	-0.2799	0.0409	-0.1412	0.0202	-0.2406	-0.0718	-0.0023	-0.4377	-0.4058	0.0226	0.0954	0.1244		-0.0241	-0.0024	-0.0632	-0.0359	0.2196	-0.0627	-0.0158	-0.1603	0.1105
975	1160	14	76081248	76.0812	14q24.3		A007F19	-0.0419	0.0113	-0.0359	-0.0231	-0.2885	-0.0591	-0.0127		-0.026	0.0028	0.0658	0.0737	-0.0883	0.1087	0.035	0.1486	-0.0136	-0.0635	-0.1847	-0.151	-0.0498	0.1649	-0.09	0.1314	-0.0502	0.0827	-0.0133	-0.2914	-0.342	0.1216	0.0778	0.1363	-0.0362	-0.214	0.044	0.0255	-0.0411	0.0629	-0.0161	0.001	-0.0041	-0.0296
976	1572	14	76610599	76.6106	14q24.3		GSTZ1	0.0148	-0.0409	-0.0853	-0.0692	0.169	-0.0653		0.0196		-0.0284	-0.2957	-0.1428	-0.0169	0.1637	0.0538	0.2152	-0.1233	0.0002	-0.0756	-0.1217	-0.2997	0.0272	-0.046	0.0453	-0.2453	0.079		-0.1671	-0.3052	0.2919	0.004	0.0925	-0.0942	0.0565	-0.193	-0.0566	0.1533	0.0454	-0.0367	0.0503	-0.0633	-0.0326
977	1546	14	76654457	76.6545	14q24.3		LCB2	-0.1659	-0.0617	-0.1136	-0.076	0.1037	-0.1011	-0.2566	-0.1931	-0.1172	0.2383	-0.1662	-0.1256	-0.2667	-0.1145	0.1643	-0.1583	-0.2281	-0.1174	-0.2034	-0.1091	-0.1908	-0.0125	-0.2436	-0.0359	0.0219	-0.0569		-0.3127	-0.2729	0.0023	0.01	0.0415	-0.0713	-0.0795	-0.3673	-0.1374	0.0014	-0.0561	-0.0063	-0.0665	-0.0646	0.0029
978	1280	14	79793087	79.7931	14q31.1		SHGC-66655	-0.3408	-0.0694	0.2239	-0.1067	0.0521	-0.2634	0.0084	-0.2399	-0.145	0.1192	-0.2259	-0.3279	-0.1796	0.0474	0.1752	-0.2098	-0.0532	0.0367	-0.035	0.0466	-0.1987	-0.3884	-0.1197	-0.1955	-0.1488	-0.178	0.0721	-0.3224	-0.3972	-0.2147	-0.0247	0.046		0.1196	-0.2643	-0.0597	0.1017	0.321	0.0168	0.1076	0.1916	-0.0211
979	776	14	80235632	80.2356	14q31	TSHR			-0.1397		-0.0351		-0.232	-0.01		0.051	0.0286	-0.3755	-0.0649	-0.0382	0.1422		-0.2086	-0.1393	-0.0046		-0.1341	-0.2698	-0.1355	-0.1998		-0.1221	-0.0359	0.1474	-0.4251	-0.3518		0.0551	0.0629		0.0671	-0.2498	-0.0482				-0.1273	-0.1163
980	719	14	80915957	80.916	14q24.3-q31	SEL1L		-0.151	0.0457	-0.0427	-0.1012	-0.2594	0.0715	-0.0493	-0.0699	0.0152	-0.0636	0.0751	-0.1501	-0.0865	-0.0944	-0.1044	-0.1273	0.0356	-0.0168	-0.0444	-0.116	-0.1187	-0.053	-0.141	0.1146	-0.0773	-0.0293	-0.004	-0.2325	-0.1582	0.2181	0.0996	0.1213	-0.0917	-0.0055	-0.2347	-0.0196	0.0643	0.1027	0.0859	-0.0829	0.0719	0.0622
981	1381	14	82597870	82.5979	14q31.2		SHGC-101264	-0.3851	-0.1743	0.3238	-0.0548	0.0788	-0.3262	0.0472		-0.2083	0.0925	-0.3168	-0.226	-0.0001	0.0428	0.2363	-0.2154	-0.1296	0.0908	-0.1387	-0.0094	-0.3754	-0.3421	0.0022	-0.118	-0.0807	-0.2379	0.2586	-0.5624	-0.2603	-0.175	-0.0174	0.1301	-0.0169	0.0462	-0.2043	0.0237	0.1318	0.1627	0.1148	-0.0187	0.2246	-0.101
982	826	14	85070754	85.0708	14q31.3		stSG36059	-0.4258	-0.2018	0.1154	-0.0741	0.156	-0.1483	0.2191	-0.2083	-0.0333	0.1065	-0.2443	-0.0937	-0.0987	0.1338	0.0291	0.2763	-0.006	0.1161	-0.4195	-0.0696		-0.169		-0.0911	-0.1462	-0.1789		-0.5067	-0.2185	-0.0237	-0.0231	0.1475		-0.036	0.0024	-0.0509	0.0802	0.1367	0.0523	0.0076	0.1257	0.105
983	65	14	88409023	88.409	14q31.3		D14S1058	-0.0263	-0.0388	-0.021	0.1117	0.1309	-0.0391	0.0714	-0.0328	-0.0281	-0.0131	-0.038	-0.0018	0.2134	0.2748	-0.0152		-0.0899	-0.0296	-0.1096	-0.1424	-0.107	-0.0751	-0.034	0.1132	-0.2171	-0.0245	0.0423	-0.3006	-0.3813	-0.0699	0.0208	0.0087		0.0568	-0.0025	0.0203	-0.0192	0.0293	0.0456	0.0255	-0.0253	0.097
984	1039	14	89651193	89.6512	14q32.11		SHGC-110024	-0.0862	0.0921	0.1138	0.1423	0.0786	-0.0624	0.0514	0.1854	-0.1361	-0.1862		0.0705	-0.0595	-0.0981	-0.025			0.2425	-0.3102	-0.1089	-0.0372	0.0015	-0.0442	0.0815	-0.3146	0.0338	-0.0291	-0.2957	-0.4166	-0.0625	0.0288	0.1908		-0.0743	0.0437	-0.0598	-0.013	0.1307	-0.0257	-0.0302	0.0363	-0.1808
985	1170	14	93000701	93.0007	14q32.12		SHGC-172089	-0.2207	0.0204	-0.0048	0.0371	-0.0379	-0.062	-0.2546			-0.1012	0.0265	-0.167	-0.1013	-0.0174	0.0788	-0.1483	-0.1025	-0.0336	0.0957	-0.0401	-0.0708	0.0521	-0.0189	0.0247	-0.118	0.0603	-0.0455	-0.1469	-0.3725	0.0306	-0.003	0.0705	0.0847	-0.0155	-0.17	-0.2003	-0.0318	-0.1128	-0.0149	-0.3708	-0.0079	-0.0033
986	659	14	96039829	96.0398	14q32.1	TCL1B		-0.1291	-0.2112	-0.1015	0.0256	0.1189	-0.2398	0.1224	-0.0309	0.0841	0.078	0.1279	-0.0775	0	0.1339	0.099	0.1425	-0.019	-0.0286	-0.2164	-0.0542	-0.1367	-0.2847	-0.0634	0.1511	-0.3536	-0.1325		-0.2501	-0.2656	-0.1634	-0.0017	0.0799	-0.0775	0.0539	-0.1042	0.0581	0.0645	0.1453	-0.0206	0.2066	-0.0591	-0.2527
987	1164	14	96327783	96.3278	14q32.13		DXS8332	-0.0218	0.0057	-0.0044	0.1422	0.1557	0	0.1924	0.0537		0.0912	0.1053	0.1396	0.194		0.0186	0.2653	-0.002	0.0222	-0.2959	-0.0408	-0.17	0.0499	-0.1073	0.276	-0.0585	0.0786	-0.0038	-0.1496	-0.4266	0.1364	0.1437	0.2964	-0.104	0.0322	0.2268	-0.0569	0.0046	0.1855	-0.0578	0.1123	0.0414	0.0325
988	113	14	100177825	100.178	14q32.2		H74258	-0.1956	-0.0198	0.1083	0.0039	-0.0272	0.0496	-0.3205	-0.1228	0.0706	0.0495	0.0329	-0.0827	-0.3124	0.0813	0.0356	-0.1935	-0.154	0.0396	-0.0033	-0.0055	-0.1354	-0.0008	-0.1662	0.2604	-0.044	0.0859	0.0878	-0.544	-0.4337		0.1419	0.1079	-0.0414	-0.0102	0.0147	0.1003	0.2261	-0.0447	0.036	0.1478	-0.092
989	363	14	101015469	101.015	14q32	YY1		-0.026	-0.1407	-0.191	-0.1243	0.1259	-0.1534	-0.1635	-0.1583	0.2442	-0.2383	-0.1233	-0.0339	0.0062	0.0762	0.2088	-0.022	-0.0455	-0.0825	-0.137	-0.1655	-0.1102	-0.0882	0.0056	0.1247	-0.217	0.0615	-0.0214	-0.1904	-0.3506	-0.2294	-0.0231	-0.055	-0.2442	-0.1139	-0.1571	-0.0278	-0.0641	-0.007	-0.0385	0.1579	-0.313	-0.0763
990	1091	14	102153982	102.154	14q32.31		stSG53784	-0.0484	0.0387	-0.0598	0.1857	0.2396	0.0351	0.0305	-0.0685	0.1864	-0.0275	-0.0638	-0.0503	0.107	0.1099	-0.0226	0.1103	-0.0016	0.1311	-0.2782	-0.1578	0.0771	-0.0366	-0.0777	0.268	-0.1334	0.0824	0.0626	-0.3573	-0.2241	0.0657	0.1002	0.1933	-0.0161	0	0.0631		-0.15	0.1985	-0.0355	-0.0435	0.028	0.1537
991	870	14	103390765	103.391	14q32.32		SGC34698	-0.0482	-0.1191	-0.0723	0.133	-0.0775	-0.1047	-0.3356		0.0908	-0.0853	-0.3473	-0.1247	-0.4131	-0.1312	0.0719		-0.1321	-0.0386	-0.1884	-0.0759	-0.0108	0.1054	-0.2556	0.1392	-0.0152	0.0576		-0.4218	0.02	-0.0017	0.1302	-0.0358	0.027	-0.1402	-0.0307	-0.1497	-0.0577	-0.0571	-0.0103	-0.05	-0.0691	-0.0203
992	459	14	104755441	104.755	14q32.3	XRCC3					0.0297	-0.052	-0.1748	0.1554	-0.1021	-0.2156	-0.0033	0.1573		-0.0146	0.188			-0.0374	-0.0428	-0.1614		-0.1508	-0.1036	-0.0336	-0.0102		-0.0464	-0.0307	-0.0315	-0.1005	-0.1839	-0.2365			0.1418	0.2561	0.0884		0.0019	-0.2426	0.1088	0.073	-0.2266
993	1351	14	104931028	104.931	14q32.33		WI-6905	-0.1862	-0.1009	-0.213	0.0051	-0.0434	-0.2103	-0.3067	-0.2799	0.064	-0.1653	-0.1688	-0.2116	-0.36	-0.2314	0.1302	-0.1181	-0.1119	-0.1088	-0.0553	-0.0892	-0.1672	-0.1201	-0.1012	0.0501	-0.17	0.0984	0.2491	-0.4174	-0.3753	-0.0248	-0.042	0.0635	-0.0538	-0.1266	-0.1828	-0.0648	0.0064	-0.0149	-0.0285	-0.0442	-0.1285	-0.0534
994	1507	14	106055308	106.055	14q32.33		IGHV4-59	0.0091	-0.2451	-0.0645	0.0441		-0.0827	0.1468	-0.1657	-0.0059	0.1016		-0.107	0.0627	0.1829		-0.0477	-0.0371	-0.0096	-0.1984	0.009	-0.3058	-0.3708	-0.1437	0.108	0.0536	-0.1322	0.0589	-0.4019	-0.4026	-0.0899	0.1466	-0.0477	-0.1498	0.016	0.0346	0.0417	0.0216	0.0193	-0.2807	-0.1735		0.0515
995	710	14	106313705	106.314	14q32.33		SHGC-172944	0.1786	0.0432		-0.005	-0.1425	-0.513	-0.1525	-0.0121	-0.3978	-0.3421	-0.0281	-0.021	-0.4354	-0.0533	-0.0941	-0.0665		-0.1985	0.1499	-0.0417	-0.6432	-0.3727	-0.1047	0.2222	-0.4049	-0.3004	-0.1291		-0.3407	-0.0268	0.1794	0.3002		-0.2068	0.1168	-0.1221	-0.1436	0.1067	0.0001	-0.1552	-0.1026	0.1593
996	227	14	106329162	106.329	14q32.33		SHGC-172944	-0.0319	-0.2514	0.0553		-0.1981	-0.5898	-0.3046		-0.0071	-0.1013	-0.4536	-0.2205	-0.2983	-0.284	-0.0942		-0.0868	-0.2911	-0.1235	-0.0593		-0.3182		0.2142	-0.3366	-0.365		-0.7618	-0.081	-0.1446	-0.156	0.4078	-0.1816	-0.286	0.163	-0.1208	-0.1416	0.0498	0.0873	-0.2098	-0.1495	-0.0455
997	37	14	106434383	106.434	14q32.33 qter		14q terminal	0.1025	-0.276	-0.2517	-0.1381	0.048	-0.4161	-0.2276	-0.1674		-0.12	-0.4878	-0.1347	-0.2909	-0.104	-0.0589	-0.0549	0.099	-0.1565	-0.5238	0.0127		-0.3008	-0.3394	0.1926	-0.407	-0.3834		-0.9804	0.0077	-0.4622	-0.0074	0.2695	0.1571	-0.2308	0.957	-0.0136	-0.0626	0.2092	-0.0476	-0.0838	-0.0706
998	679	15	20857435	20.8574	15q11	SNRPN		0.193	-0.2731	0.1154	-0.2603	0.02	0.1186	-0.0292	-0.114	-0.1446	-0.0613	0.2348	-0.076	-0.2744	-0.0349	0.4012	-0.1513	-0.0524	-0.0687	-0.0283	0.0237	-0.5151	0.1224	-0.0664	-0.0526	-0.0194	-0.1536	0.079	-0.1744	-0.0711		-0.2181	0.2225	0.1679	-0.0419	0.0321	0.0083	0.2412	-0.31	-0.259	-0.4993	0.1233	-0.2166
999	1096	15	21162790	21.1628	15q11.2		sts-N21972	0.165	-0.1507		-0.0519	-0.1677	0.1965		0.1049	-0.3203	-0.0744	-0.0142	0.2221	-0.0661	0.1973	0.1728	0.1996	0.0084	0.1538		-0.0218	-0.4677	0.2543	0.1505	-0.0115	-0.0663	-0.3018	-0.0496	0.3328	-0.0528	0.0607	-0.2577	0.2147		0.0173	0.5337	0.1108	-0.0046	-0.3662	-0.0268	-0.1594	-0.0767	-0.2089
1000	1121	15	23963349	23.9633	15q12		SHGC-79707	0.2389	-0.1106	-0.1432	-0.0607	-0.072	0.1316	0.0869		-0.075	0.1375	-0.0753	0.1769	-0.0699	0.0449	0.1952	0.1216	0.0928	0.1034	0.0513	-0.1083	-0.2826	0.2892	0.1453	-0.0406	0.0591	-0.1961	-0.068	0.172	-0.1236	0.0151	-0.1844	-0.0913		0.0161	0.4892	0.0653	-0.0648	-0.3632	-0.0493	-0.2115	0.085	-0.0488
1001	1410	15	25141832	25.1418	15q13.1		D15S786	0.2847	-0.1112		-0.1718	-0.0319	0.0221	-0.0845			0.0672		-0.0602	-0.3542	-0.2407	0.2348	-0.0227	-0.028	-0.0261	-0.4331	-0.1281	-0.2633	-0.0656	0.0672	-0.0492	-0.056	-0.1545	-0.0594	-0.0206	-0.0413	-0.1499	-0.1494	-0.1756	-0.2163	-0.1739	-0.0653	-0.0796	0.1228	-0.4129	-0.0362	-0.1583	0.0811	-0.0811
1002	956	15	25862764	25.8628	15q13.2		SHGC-85789	0.0686	-0.1718	0.2141	-0.2149	0.2661	-0.0533	-0.0097	0.157	0.0174	-0.0309	-0.1608		-0.2707	-0.1786	0.1825	-0.0027	-0.021	0.0594	-0.3228	-0.0738	-0.2048	-0.0112	0.0397	0.1894	-0.0237	-0.0855	0.0101	0.0103	-0.0305	-0.0445	-0.1087	0.1386		-0.0709	0.4183	-0.0108	0.2671	-0.3957	-0.0461	0.0462	-0.0091	-0.1352
1003	845	15	27133463	27.1335	15q13.3		N23401	0.3327	-0.1294	0.1232	-0.0947	0.108	0.2074	-0.2544	0.0845	0.0211	0.0626	0.0019	0.191		-0.2118	0.0459	-0.1647	-0.0028	0.1272	-0.1055	0.0573		0.2571	-0.0856	0.1271	0.0217	0.0451	-0.0022	0.276	-0.0019	-0.0208	-0.0249	-0.0054	0.0063	-0.1291	0.3084	-0.0916	-0.0278	-0.3399	0.0181	-0.1361	-0.0466	0.0856
1004	752	15	27204213	27.2042	15q13-q14	MLSN1		0.194	-0.1264	0.1767	-0.0457	0.0901	0.2102	0.0221	-0.1079	-0.0912	0.037	-0.0573	-0.0517	-0.0495	-0.1567	-0.0049	-0.0248	0.0683	0.0992	-0.0956	-0.0397	-0.239	0.0605	0.1018	0.067	0.0012	-0.051	-0.1201	0.1766	0.064	0.0212	-0.0868	-0.1883	-0.016	-0.0465	-0.0218	0.1295	0.0158	-0.2519	0.0944	-0.1033	0.0375	-0.0077
1005	1590	15	29050133	29.0501	15q14		RYR3	0.1339	-0.0722	0.0965	-0.0771	0.0239	0.1975	0.065	-0.1594		0.0245		0.1979	-0.095	-0.0879	0.1003	-0.1228	0.0691	-0.004	-0.1292	0.0139	-0.5796	0.1511	0.1317	0.1218	0.1751	-0.1015	-0.019	0.193	-0.0094	0.0678	-0.1165	-0.1218	-0.1445	0.0573	-0.0321	0.0285	0.0812		-0.0148	-0.2053	0.1254	-0.1577
1006	1372	15	30192781	30.1928	15q14		SHGC-85987	-0.1534	-0.1708	0.2472	-0.1416	0.2109	0.1555	0.1579	-0.1861	0.0421	0.0091	-0.1377	0.2041	-0.1375	0.0939	-0.0185	-0.2317	0.0112	0.0201	-0.2015	0.0244	-0.2118	-0.1075	0.0791	0.0594	0.1433	-0.0569	0.0082	0.1584	0.1868	-0.0754	-0.0685	-0.1673	0.019	0.1144	0.1965		0.1027	-0.2325	0.0234	-0.1406	0.1072	0.0495
1007	620	15	31094607	31.0946	15q14		M			0.2008	-0.2928	0.0613	0.1288	0.1609	-0.2488	-0.1093	0.1532	-0.2417	0.1802	-0.2131	0.158	0.1651	0.1466	-0.0168	-0.0498	-0.0823	0.1679	-0.3203	-0.052	0.039	-0.1421	0.1602	-0.0422	0.2265	0.2289	-0.0357	-0.0493	-0.1626	-0.3118	0.1671	0.0464	-0.004	0.0052	-0.0809	-0.3068	-0.0767	0.0613	0.071	-0.186
1008	575	15	35136735	35.1367	15q15.15	THBS1		0.4046	-0.048	0.2607	-0.1163	-0.0322	0.2399	0.1287	0.0631	0.0196	0.0896	0.1031	0.24	-0.1689	0.0424	-0.0379		0.1459	-0.0368	-0.1269	0.1077	-0.1371	-0.0343	0.0026	0.1596	0.0366	-0.1502	0.0015	0.1399	0.0999	-0.1013	-0.0194	-0.1666	0.0759	0.0607	0.2396		0.0134	-0.2256	0.0416	-0.0528	0.0395	0.0761
1009	1056	15	35433539	35.4335	15q15.1		SHGC-83477	0.2037	-0.0912	0.0873	-0.0912	0.0234	0.1005	-0.0188	-0.0926	0.132	0.1213	-0.7182	0.1007	-0.2088	-0.0392	0.0012	-0.0386	0.101	-0.0354	-0.1437	0.0426	-0.1014	-0.0913	0.1269	0.1274	0.0571	0.0768	-0.0708	-0.0217	0.1299	-0.0605	-0.0519	-0.1224		0.0607	0.3284	-0.0385	0.0127	-0.3587	-0.019	-0.1725	0.1087	0.1313
1010	69	15	35844930	35.8449	15q14-q21	BUB1B BUB1		-0.3792	-0.2308	-0.0824	0.0608	-0.0069	0.0757	-0.1904	-0.0643	0.0924	-0.2434	-0.0915		-0.4327	0.094		0.0394	-0.1735	-0.1398		-0.0744	-0.0772	-0.0756	0.2181	0.0509	-0.0875	-0.0139		0.1398	-0.1713	-0.0818	-0.2005	-0.2385		-0.1313	0.2522	0.266	-0.0615	-0.5026	0.0569			-0.0935
1011	159	15	37158724	37.1587	15q15.1	LTK		0.011	-0.1921	0.0331		-0.1247	-0.0724	-0.3972	-0.0664	-0.116		-0.1587	0.5072			-0.0516		-0.067	-0.211	-0.0408	0.0225		-0.0023	-0.1874	0.0822	0.1256	0.1529	-0.1093	0.1445	-0.0406	0.191	-0.0603	-0.2267	-0.2298	-0.2256	0.0081	-0.1193	-0.1328	-0.2736	0.0612	-0.1756	-0.121	-0.0126
1012	1331	15	37420000	37.42	15q15.2		RP11-16O9	0.1123	-0.1702	0.2159	-0.1928	0.1098	-0.033	-0.3289	-0.1473	0.0257	0.0505	-0.1513	-0.1163	-0.4059		0.0803		-0.0934	-0.2077	-0.0804	0.1462	-0.3888	-0.1436	-0.1158	0.0575	-0.0313	0.0371	0.0255	-0.1745	-0.0938	-0.2192	-0.1551	-0.0793	-0.0031	-0.1249	-0.0216	-0.1512	0.096	-0.3388	-0.0064	-0.0883	0.1089	-0.0225
1013	1122	15	38154752	38.1548	15q15.3		stSG31167	-0.0583	-0.1179	0.1606	-0.2143		-0.0149	-0.188			0.0299	-0.5205	-0.0604	-0.3309	-0.2545	0.1485	-0.0699	-0.0486	-0.2075	-0.1307	-0.055	-0.129	-0.1357	-0.0005	0.0001	-0.0092	-0.0331	-0.34		0.0241	-0.1568	-0.231	-0.1113		-0.0408	0.2979	-0.1214	0.0189	-0.3927	-0.0403	-0.1893	0.2342	-0.0252
1014	1175	15	43847706	43.8477	15q21.1		D15S666	0.1045		0.2408	-0.1074	0.1455	0.1839	-0.0017		-0.0834	-0.0932		-0.0204	0.1044	-0.0061	0.3311	0.1535	-0.0922	-0.1351	-0.1954	0.0613	-0.0901	-0.3892	0.2454	-0.0335	0.0802	0.0631	-0.0604	-0.0359	0.0481	-0.0712	-0.1641	-0.1885		0.0597	0.308	-0.0025	0.0238	-0.3383	0.0074	0.1013	0.0555	0.0506
1015	1549	15	44602607	44.6026	15q21.1		DUT	0.0632	-0.1155	0.1194	-0.0716		0.2396	0.1266	-0.1607	0.0839	-0.006		0.1962	-0.05	-0.0132		-0.1006	0.0112	-0.1398	0.0814	0.0884	-0.324	-0.0927	0.2639	0.2669	0.3924	-0.0904	-0.1727	0.2036	0.0354	-0.007	0.0582	-0.0363	0.0257	0.0722	0.234	0.0906	0.1334	-0.47		-0.2645		0.0068
1016	130	15	45583978	45.584	15q15-q21.1	FGF7		0.3919	-0.1742		-0.0326	-0.0496	-0.144	-0.0497	-0.376	-0.1239	0.0744	-0.0275	-0.1474	-0.2395	-0.0729	0.1953		-0.0029	-0.1313		0.0803	-0.274	-0.2034	0.0114	-0.1191	0.0277	-0.1639	-0.156	0.1461	-0.1845	-0.1321	-0.1512	-0.1567		-0.0332	-0.0454	-0.0452	0.0962	-0.287	-0.0545	0.0136	0.098	-0.1407
1017	985	15	46418055	46.4181	15q21.2		stSG53435	0.0896	-0.146	0.3442	-0.2297	0.0892	0.0047	-0.1832	-0.1464	0.0049	-0.0156	-0.1924	-0.017	-0.4524	-0.218	0.2419	-0.0784	-0.1932	-0.1192	-0.2564	-0.0306	-0.0623	-0.0838	-0.0015	0.1509	0.1046	0.001		0.1359	0.1146	0.0375	-0.0866	-0.1043		-0.0758	0.2135	-0.0767	0.0416	-0.446	0.0137	0.1552		-0.088
1018	590	15	47514012	47.514	15q21.2		D18S1229	0.1348	-0.194	0.1773	-0.0099	0.1781	0.2061	0.0995	0.0274	0.0567	0.0728	0.0271	0.2291	-0.073	0.0905	0.2245	-0.0309	0.0289	-0.1664	-0.1158	-0.0434	-0.1853	-0.0185	0.1672	0.0188	0.0774	0.0453	-0.1376	0.1912	0.0059	-0.0448	-0.1344	0.1124	-0.0396	0.0255	0.2536	0.0453	-0.227	-0.315	-0.13	0.0627		-0.1094
1019	690	15	47535870	47.5359	15q21	CYP19		0.4451	-0.2194	0.0706	-0.1917	0.1451	0.1007	0.0633	-0.1135	0.0244	0.0486	0.0213	0.154	-0.1305	0.0105	0.2783	0.0621	0.0045	-0.2049	-0.0962	0.0506	0.0411	0.056	0.1205	0.0465	-0.0842	-0.0201	0.001	0.1404	0.1175	0.058	-0.1662	0.0788	0.0716	0.0146	0.1275	0.0812	-0.0573	-0.3375	0.1139	-0.0054	0.0744	-0.1693
1020	730	15	47770013	47.77	15q21.2		R63948	0.1865	0.0306	0.0733	-0.1315	0.0897	0.4218	-0.266	-0.1287	-0.1471	0.0718	0.006	0.0434		-0.0171	-0.0097	-0.0381	0.1295	-0.2673	-0.143	-0.0332		-0.0961	0.1857	0.0786	-0.0289	0.011	-0.2215	0.3369	0.1192	0.0616	-0.226	-0.1336	-0.012	-0.0459	-0.0097	-0.0176	-0.0326	-0.2475	0.0498	-0.0424	-0.0056	0.1047
1021	1251	15	54717531	54.7175	15q21.3		stSG47803	0.062	-0.1317	0.0392	-0.0443	0.1558	0.1419		-0.0603	-0.0355	0.0012	-0.0983	0.0042	0.0157	0.1508	0.109	-0.0204	-0.0412	-0.1631	-0.0966	-0.0099	-0.1408	-0.2426	0.1897	0.1756	0.1062	-0.0175	-0.2988	0.0293	0.0753	-0.0858	-0.1551	-0.0263	0.1022	0.1287	0.278	0.0076	0.0595	-0.1216	-0.0632	0.0397	0.1197	0.015
1022	948	15	55964478	55.9645	15q22.1		D15S1194	0.1881	-0.1387	-0.1168	-0.1699	-0.1778	0.071	-0.1734		-0.081	-0.1013	-0.2032	0.0245	-0.3426	-0.0755	0.1969		-0.0659	-0.2127	-0.0898	-0.1154	-0.2998	-0.062	-0.0629	0.3095	-0.1752	-0.04	-0.3197	0.2679	-0.0158	-0.0426	-0.1874	0.0772		-0.0853	0.3693	0.0776	0.0097	-0.4739	0.0035	-0.1115	-0.0082	-0.2116
1023	1392	15	60394468	60.3945	15q22.2		sts-N31710	0.0131	-0.0191	0.0846	-0.1189	0.2237	0.1857	-0.0926	-0.2038	0.0476	0.0786	-0.2625	0.1932	-0.2954	-0.1961	0.2246	-0.1344	-0.0091	-0.1367	-0.2223	0.0285	-0.2316	0.1318	0.1182	0.4843	0.195	0.0736	-0.1455	0.0957	0.0021	-0.034	0.0531	0.0659	-0.0016	-0.0218	0.1049	-0.0284	0.1268	-0.2088	-0.0154	-0.1672	0.1074	0.1297
1024	898	15	61409088	61.4091	15q22.31		stSG42731	0.396	-0.0976	0.2641		-0.037	-0.0166	-0.4266			0.0418	-0.0887	0.1541	-0.3229		-0.1312		-0.0854	-0.1618	-0.0157	0.0768	-0.2254	-0.03	-0.122	-0.0686	0.1249	0.0117		-0.221	-0.1036		0.2006	0.1683	-0.1911	-0.2455	0.0881	-0.2302		-0.3872	0.0067	-0.1098	0.0323	-0.0302
1025	1074	15	66993401	66.9934	15q23		SHGC-104867	0.3639	-0.1026	-0.1695	-0.0526	0.0096	0.0867	-0.0404		0.0553	-0.1406	-0.0088	-0.0985	-0.2457	-0.124	0.0836	-0.0129	0.0525	0.0138	-0.0518	-0.1347	-0.2324	-0.0631	0.1099	0.3177	-0.2101	-0.0954	-0.3611	0.086	-0.0225	-0.0999	-0.1657	0.0171		-0.0734	0.4015	0.08	-0.0289	-0.4024	-0.1134	-0.0615	-0.2037	-0.2265
1026	334	15	71351442	71.3514	15q22	PML		0.2378	-0.1232	-0.1154	-0.2503	-0.2296	0.0004	-0.2889	-0.1455	-0.1831	0.0309	-0.1013	0.0438	0.0864	-0.2855	0.1472	-0.1147	-0.0748	-0.0331		-0.7265	0.1532	-0.2474	-0.0912	0.1343	-0.0572	-0.096	-0.1853	-0.0266	0.0436	-0.0637	-0.141	0.087	0.1864	-0.1047	0.147	-0.0628	0.1974	-0.3203	-0.0134	-0.1917	-0.0301	-0.0535
1027	484	15	72927477	72.9275	15q22-q24	CYP1A1		-0.026	-0.0956	-0.3384	-0.2328	-0.2235	-0.0409	-0.4085	-0.1869	0.2371	-0.1076	-0.0588	0.0431	-0.3743		0.0281	-0.0547	-0.0081	-0.0305	-0.1106	-0.0486	-0.4177	-0.0944	-0.0169	0.1684	-0.0458	-0.0809	-0.0341	-0.0572	-0.0817	0.0732	-0.125	0.1539	-0.0349	-0.1017	0.0572	-0.1974	-0.2305	-0.4738	0.0529	-0.3507	-0.101	0.0621
1028	444	15	72978986	72.979	15q24.2		SHGC-149885	0.0762	-0.0436	-0.387	-0.1649	-0.1158	0.076	-0.173	-0.0768	-0.0484	-0.0814	-0.0878	-0.0661	-0.3412	-0.2511	-0.0205	-0.0241	-0.0109	-0.2386	-0.1203	-0.1723	-0.0288	-0.0439	-0.0419	0.2443	0.0283	0.0826	-0.2367	-0.0901	-0.0582	0.018	-0.0543	-0.0658	-0.0857	-0.0366	0.1063	-0.0147	-0.2145	-0.3747	0.0565	-0.1924	-0.2077	0.0147
1029	619	15	73119506	73.1195	15q24.2		SGC35304			-0.6747	-0.1204	-0.0652	-0.0782	-0.3585	-0.134	-0.1487	-0.1238	-0.2041	-0.1175	-0.3842	-0.3189		-0.1009	-0.1152	0.0746	-0.1391	-0.0978	-0.5041	-0.1554	-0.1329	0.1375	0.0873	0.0197	-0.0282	-0.2119	-0.1283	-0.12	-0.1444		-0.3276	-0.2248	-0.2837	-0.1846	-0.1075	-0.548	-0.0922	0.2328	-0.257	-0.262
1030	1042	15	75727419	75.7274	15q25.1		SGC32715	0.4927	0.065	-0.5255		0.1271	0.4189	0.1269	0.2524	-0.0555	-0.1228	0.3497	0.1784	-0.084		-0.1877		0.1233	0.2344	-0.2908	-0.203	-0.0269	0.0157	0.1858	0.548	0.0348	0.1515	-0.3005	0.1622	-0.0135	0.0912	-0.0872	-0.023	-0.1568	0.1488	0.7194	0.2237	-0.1958	-0.3009	-0.0362	-0.0927	-0.133	0.1155
1031	822	15	78827712	78.8277	15q25.2		D15S667	0.3975	0.1307	-0.2595	-0.0448	0.0784	0.1934	0.1195	0.2294	-0.1043	-0.021	0.2214	0.4909	-0.2675	0.1338	-0.2836	0.1818	0.0162		-0.3242	-0.0822	-0.2612	0.162	0.14	0.3886	-0.1619	0.076	-0.2958		-0.1991	-0.2324	-0.1332	0.4313		-0.0948	0.5666	-0.0053	0.1345	-0.2333	-0.014	0.0092	-0.0476	0.0692
1032	1210	15	82365485	82.3655	15q25.3		WI-22674		-0.1068	-0.0825	-0.114	0.0704	-0.2423	-0.3254	-0.3383	0.0621	-0.1286	-0.2212		-0.3331	-0.1446	-0.2213	-0.067	-0.1544	0.0751	0.0568	-0.0426	-0.0101	-0.0269	-0.1488	-0.1092		0.0707	-0.3427	-0.4221	-0.3535	0.1724	-0.3742	0.0271	-0.2665	-0.0906	-0.038	-0.092	-0.0683	-0.5685	-0.083	-0.2572	-0.2003	-0.084
1033	325	15	86705227	86.7052	15q24-15q25	NTRK3		0.1976	-0.0237	-0.0228	-0.0804	-0.0919	0.1931			0.0023	0.0124	-0.0096	0.2181	0.0044	0.2818	-0.1898	0.0584	0.093	0.0733	0.7383	0.1787	-0.2323	-0.0716	0.212	0.18	-0.065	-0.2643	-0.2457	0.1736	0.0155	-0.0014	-0.2334	0.0464	0.0372	0.1276	0.4128	0.1249	-0.0808	-0.2926	0.0393	0.3274	-0.0973	-0.0611
1034	707	15	88392232	88.3922	15q25-q26	IGF1R		0.3615	0.1021	-0.1327	-0.0464	-0.1654	0.1711	-0.1932	-0.0416	0.1389	-0.0847	0.0054	0.0337	-0.1359	-0.0437	-0.1334	0.1301	0.0266	0.0518	0.8717	0.4067	-0.14	-0.0001	0.0976	0.4974	0.0451	0.1562	-0.2849	0.182	0.1357	0.0543	-0.0127	0.103	-0.093	-0.0227	-0.0491	-0.0797	-0.0766	-0.2365	0.0446	0.1334	-0.0613	0.0878
1035	27	15	89023581	89.0236	15q26.1	IQGAP1		-0.3032	0.0057	0.1561		-0.0213	0.0059	-0.2579	-0.1573	0.0148	0.0246	-0.1661	-0.0663	-0.3839	-0.1988	0.0249		0.0759	-0.0619		0.6352	-0.2246	-0.0814	-0.0073	0.3218	0.0579	0.0366	-0.0877	0.009	-0.0964	-0.187	-0.1038	0.2169		-0.1959	0.1385	0.0312	-0.0547	-0.3703	0.046	0.0955	-0.0477	0.0146
1036	1200	15	93665863	93.6659	15q26.2		SHGC-82421	0.157	-0.1026	0.0434	-0.1527	0.0938	-0.018	-0.0223	-0.3394	-0.094	0.0949	-0.3264	-0.03	-0.1496	-0.1702	0.0937	-0.1839	-0.0652	0.0782	0.5319	0.6289	-0.3538	-0.3283	0.0426	0.0711	0.11	-0.2128	-0.2897	0.1027	-0.0564	-0.1259	-0.2674	0.0911	-0.1121	0.0491	0.22	-0.0305	0.0824	-0.3228	-0.0294	0.2857	0.0949	-0.0409
1037	20	15	99981771	99.9818	15q26.3qter		15q terminal	0.0219	0.0454	0.1684	0.0034	-0.1094	-0.0528	0.0112	0.026	-0.0886	0.0655	-0.0298	-0.0042	-0.0584	-0.3353	0.0085	0.103	0.0836	0.041	0.4216	0.6337		-0.1926		0.2834	0.0993	-0.0523	-0.1352	0.0375		-0.226	-0.0234	0.0544		0.0645	0.1612	-0.0439	-0.0038	-0.2313	0.0221	0.0672	0.1091	-0.0719
1038	580	16	250593	0.250593	16pter-p13.3	HBA1		-0.356	-0.2711	-0.0858	-0.1475	0.2389		-0.2982	-0.1328	-0.1907	-0.1353	-0.0505	0.2073	-0.4343	-0.278	0.2475	0.0011	-0.0448	-0.1097	0.2121	0.1688	0.0463	-0.0141	-0.1962	0.0515	0.1694	0.1627		0.0342	-0.0206	-0.1189	-0.0173	0.108	0.097	-0.1319	0.0509	-0.1887	-0.1653	0.0171	-0.1795	0.1462	-0.147	-0.1615
1039	456	16	1691719	1.69172	16p13.3 pter		16p terminal	-0.1183	0.1549	-0.2188	-0.2841	-0.1368	0.4937	-0.125	-0.0239	-0.0828	-0.3031	-0.0296	-0.0178	-0.3161	-0.3187	0.0404	0.0831	0.1966	-0.0863	0.0461	-0.3109	0.2856	0.0391	-0.0469	0.1376	0.1295	-0.0063	-0.2646	0.2336	0.0445	-0.0861	0.014	-0.0264	-0.0259	-0.2056	0.3147	0.1517	-0.1411	0.0713	0.0492	-0.0163	-0.2771	-0.0066
1040	788	16	3647039	3.64704	16p13.3	TSC2		0.0107	-0.2563	-0.3819	0.1079	0.2542	0.6489	-0.2009	-0.0878	-0.0883	-0.3727	-0.0785	-0.0284	-0.2736	-0.2172	-0.0238	-0.1003	-0.1936	-0.08	-0.0177	-0.2411	0.123	-0.2643	-0.153	0.0324	0.2204	0.1987		0.5757	-0.1673		-0.1051	0.1881	0.012	-0.0371	0.2685	-0.0348	-0.0755	-0.236	-0.3529	-0.1153	-0.2278	-0.1002
1041	1535	16	5230378	5.23038	16p13.3		NK4	-0.0174	-0.1101	-0.1111	-0.089	-0.0572	0.7706	-0.2259	0.0811	0.1437	-0.2408	-0.0467	0.1379	-0.4798	-0.2398	0.2434	-0.091	-0.0439	-0.1328	0.1198	-0.1378	0.1952	-0.0142	-0.0766	0.1051	0.0287	0.0881	0.1178	0.0315	-0.0026	0.0073	-0.0116	0.1343	-0.0533	-0.0794	0.0495	-0.0571	-0.0453	-0.0398		-0.1285	-0.254	-0.0479
1042	961	16	5310188	5.31019	16p13.3		A001U12	-0.0047	0.0215	-0.0743	-0.127	0.1748	0.8506	-0.2358		0.1614	-0.0146	0.0525	0.2335	-0.4873	-0.3274	0.1079	-0.08	-0.0284	-0.0506	-0.2642	-0.0842	0.2595	0.0037	-0.0756	0.1802	0.1706	0.1038	0.0369	0.1059	-0.0795	-0.046	0.0794	0.2563	-0.0654	0.0179	0.3576	-0.1215	-0.0203	0.1203	-0.0135	-0.1463	-0.0212	0.1437
1043	157	16	5476318	5.47632	16p13.3	ZNF174		-0.1065	-0.0502	-0.0734	-0.1805	0.0228	0.8847	-0.187		-0.0501		-0.2571	-0.036	-0.4463	-0.1634	0.196	-0.0165	-0.0216	-0.1027	-0.2642	-0.1217	-0.1055	-0.1496	-0.1538	0.0559	0.242	0.0393	0.0492	0.0505	-0.0343	-0.1121	0.0299	0.1434	-0.0837	0.1084	0.1988	-0.2271	-0.215	0.034	-0.0172	-0.1799	-0.1698	-0.0748
1044	1173	16	9802634	9.80263	16p13.2		SHGC-144833	-0.0835	-0.0652	0.1481	-0.1424	-0.1678	1.0532	-0.1323			0.0179	-0.0398	0.2819	-0.3879	-0.1988	0.1429	-0.0622	0.0444	-0.07	-0.1782	-0.0708	-0.2194	-0.0806	-0.1883	0.028	0.4187	-0.1071	-0.053	0.2116	-0.0768	0.1016	-0.1001	0.2023		-0.0559	0.3532	-0.0443	0.1276	0.1063	-0.0653	-0.1291	-0.4807	0.1021
1045	1505	16	15691439	15.6914	16p13.13		SOCS-1	0.0472	-0.0367	-0.2279		0.3435	1.0895	0.132	0.1477	0.2	-0.1147	0.1344	0.3841	-0.3918	-0.0851		0.0412	0.0531	-0.054	-0.1595	-0.2598	0.2122	0.1694	0.0414	0.3867	0.3818	0.1945	0.4001	0.3947	0.1324	0.1216	0.1324	0.1736	-0.1575	0.0349	0.5484	0.0064	-0.0525	0.3226	-0.1055	-0.2389	-0.0661	0.1416
1046	983	16	16807336	16.8073	16p13.13		D16S2662	-0.3382	-0.1857	-0.0027	-0.034	0.1683	0.5914	-0.0173		-0.156	-0.0206	-0.0856	-0.2931	-0.3552	-0.0173	-0.0417		0.0344	-0.1001	-0.0962	-0.1019	0.0598	-0.3146	-0.0552	0.1197	0.3453	-0.0168		0.2607	0.234	0.0028	0.0156			0.1177	0.6451	-0.0209	0.0968	0.1245	-0.0542	-0.0037	0.0813	-0.0854
1047	1156	16	18034591	18.0346	16p13.12		SHGC-144545	-0.3089	-0.032	0.0015	-0.0693	0.304	0.5506	-0.1068	-0.227	-0.1055	-0.019		0.2142	-0.3596	-0.1465	-0.0595	0.0272	-0.1177	-0.0217	-0.1752	0.0037	0.2525	-0.2553	-0.1072	0.0283	0.3304	-0.1544	-0.3197	0.0708	-0.0298	-0.0798	0.0788	0.0236		0.0572	0.5061	-0.0245	0.0811	0.1747	-0.0652	0.0697	0.021	-0.061
1048	491	16	20953006	20.953	16p13.1	MRP		-0.21	-0.1487		0.0013	0.111	0.2037	-0.0345	-0.1747	0.0239	0.0222	-0.5015	0.2017	-0.0107		-0.0151		-0.0174	-0.0019	-0.4392	-0.4163	0.0375	-0.3533		-0.233	0.1471	0.1095				0.0642	0.0279		-0.2539	0.0087	0.0506	-0.0092	-0.3435		-0.0744	-0.188	-0.3849	-0.1112
1049	887	16	24474968	24.475	16p13.11		SHGC-104158	0.386	-0.1269			0.0469	1.2654	-0.121	0.1584	0.1198	-0.0937	-0.0266	0.6027	-0.5499	-0.1642	-0.2819	-0.1287	0.0175	-0.0139		-0.155	-0.0971	0.1673	-0.1623	0.1188	0.2249	0.0009	-0.3357	0.2599	0.0994	0.1134	0.0852	0.2739		-0.1249	0.6847	-0.0213	0.1964	0.1168	-0.0316	-0.0661	-0.1425	0.0424
1050	760	16	27995049	27.995	16p11.2	FUS		0.1549	0.1154	-0.1923	-0.1194	0.0463	0.508	-0.2454	-0.1276	0.0852	-0.1232	0.0113	0.2211	-0.3101	-0.1036	-0.0337	0.1357	-0.0306	-0.1056	-0.0159	-0.0532	0.2887	-0.0576	-0.117	0.2443	0.2508	0.1059	-0.3512	0.0085	0.1575	-0.054	0.0691	0.0231	0.0513	-0.0821	-0.0877	-0.0605	-0.1639	-0.0477	-0.115	-0.0901	-0.3101	0.0935
1051	935	16	28806793	28.8068	16p12.3		stSG9215	-0.2493	-0.1021	-0.0813	-0.1754	-0.3104	0.451	-0.4003		-0.0964	-0.2875	-0.2415	0.064	-0.394	-0.3135	-0.0799	-0.159	-0.0963	-0.1217	-0.4749	-0.1595	-0.0821	-0.0758	-0.1792	-0.0368	-0.068	-0.0248	-0.2757	0.0705	-0.1012	-0.0295	-0.0524			-0.078	0.4024	-0.1242	-0.1035	-0.2177	-0.0657	-0.1389	-0.2084	-0.2242
1052	600	16	31538261	31.5383	16p12.1	PLK		-0.1037	-0.2052	-0.2265	-0.1898	0.2789	0.8287	-0.3674	-0.2142	-0.0877	-0.1134	-0.216	0.2092	-0.4223	-0.3788		0.1003	-0.123	-0.1772	-0.026	-0.1812		-0.1463		-0.0824	0.0963	-0.0023	-0.0764	0.0202	-0.1113	-0.0509	-0.1074		-0.022	-0.1916	0.0515	-0.2943	-0.1569	-0.0703	-0.411	-0.1124	-0.1569	-0.2825
1053	966	16	35060520	35.0605	16p12.1		SHGC-60507	-0.2309	-0.1396	0.1892	-0.2291	0.2174	0.4538	-0.1675	0.1385	0.0105	-0.0837	-0.1934	0.2311		-0.0726	0.1335	-0.114	-0.0569	-0.182	-0.0678	-0.1224	-0.0112	-0.1684	-0.1577	0.2064	0.3642	0.0308	-0.2083	0.0694	-0.0868	-0.058	0.1534	0.1222	0.1131	-0.0748	0.4295	-0.0504	0.1567	0.0466	-0.0275	0.089	-0.0347	-0.1272
1054	1538	16	38716300	38.7163	16p11.2		CLN3	0.0675	-0.0662	-0.2709	0.0175	0.1657	-0.0243	-0.042	-0.1829	0.054	-0.0679	-0.3504	0.2812	-0.0491	-0.1708	-0.0675	0.0432	0.1245		-0.2172	-0.1278	-0.0066	0.1229	-0.0255	0.2024	0.3196	0.0173	-0.4174	0.0156	-0.0416	-0.0849	0.0489	0.2876	-0.1411	-0.0202	0.052	-0.0124	-0.2189	0.1039	0.0191	-0.1816	-0.0875	0.0604
1055	1378	16	40329605	40.3296	16p11.2		SHGC-140665	-0.0138	0.1409	-0.0405	0.084	0.0772	0.892	0.0971			-0.1548	-0.0593	0.4572	0.0478	0.1089	-0.0181	0.1672	0.0315	-0.0206	-0.1374	-0.2347	-0.0183	-0.0084	0.0474	0.1389	0.1868	0.0429	-0.4356	0.2691	0.0841	0.0918	0.0214	0.1773	-0.0289	0.0486	0.3757	0.0684	-0.0573	0.0681	-0.0279	-0.0595	0.0398	-0.0487
1056	1304	16	59914623	59.9146	16q12.1		A009S35	-0.2715	0.0289	0.2028	-0.149	0.3114	0.1821	-0.2494	-0.2099	-0.1926	-0.126		-0.122	-0.3302	-0.0854	0.1149	-0.0875	-0.1083	-0.0657	0.1141	-0.0976	-0.0896	-0.23	-0.2113	0.1537	-0.1433	0.0695	-0.6213	-0.025	0.2164	-0.1494	0.1856	-0.3113	-0.271	-0.093	-0.0923	-0.0959	0.1663	0.0903	-0.2364	-0.05	-0.1411	-0.1675
1057	1515	16	66536433	66.5364	16q13		GNAO1	0.1788	-0.1291	-0.133	0.3171	0.2129	0.5938		-0.2597	0.1161	0.0002	0.1952	0.1499	-0.0116	-0.0989	-0.2111		0.0369	0.1101	-0.0987	-0.1937	0.0348	0.2938	0.0688	0.1523	-0.1852	0.1476	-0.2533		0.4067		-0.0273	-0.0154	-0.2519	0.0533	0.2095	0.2059	-0.0016	0.3367	-0.3057	-0.1826	-0.1498	-0.0049
1058	471	16	66599036	66.599	16q21	AMFR		0.0792	-0.1868	-0.1598	-0.0872	-0.024	0.3252	-0.0795	-0.108	-0.0471	0.1494	0.061	-0.2047	-0.2068	-0.1664	0.2024	0.0499	-0.1062	-0.1659	-0.1763	-0.2189	-0.1876	-0.0183	-0.138	0.0611	-0.1788	0.0419	-0.4241		0.1602	0.0463	0.0317	0.0037	-0.1467	-0.0548	-0.2326	0.0166	0.0508	0.0072	-0.0812	-0.0191	-0.1743	-0.0925
1059	1300	16	68084848	68.0848	16q13		stSG50856	0.2893	0.0342	-0.0574	0.3166	-0.0806	0.4289	0.1351	0.0721		-0.1256	0.313	0.0399	-0.2378	-0.0411	-0.0166		0.1382	0.0352	0.0281	-0.2542	0.2817	0.0609	0.0144	0.2213	-0.2369	0.2156	-0.5182	0.3698	0.2616	0.0419	0.0689	-0.1298	-0.3053	-0.0666	0.0782	0.1048	-0.0114	0.1331	-0.0492	-0.0461	-0.1501	0.0726
1060	1142	16	76856352	76.8564	16q21		D16S3021	-0.1724	-0.1185	0.2102	-0.0991	-0.209	-0.1598	0.0643			0.0891	-0.5161	-0.0867	-0.1575	-0.0572	-0.0487	-0.0555	0.1306	-0.0742	0.0728	-0.0566	-0.3949	-0.131	-0.2121	-0.0858	-0.1169	-0.2519		0.1452	0.1632	0.0543	-0.0663	-0.1324		-0.0306	0.0413	0.0038	-0.0064	0.0623	-0.037	-0.2386	0.1246	0.1012
1061	1601	16	78349370	78.3494	16q22.1		TK2	-0.2583	-0.0011	-0.1041	0.0598	-0.0346	0.0145	0.0325	-0.0087		-0.088		-0.1235	-0.1034	-0.1249	-0.0342	0.1289	-0.0028	-0.0257	-0.0403	-0.0697	0.023	-0.0909	-0.0656	0.1335	-0.1961	0.0667	-0.4528	-0.0603	0.2766	0.1089	0.0956	-0.0363	-0.1985	0.0825	-0.2686	0.0254	0.0208	-0.0503	-0.076	-0.1452	-0.073	-0.2142
1062	469	16	80522801	80.5228	16q22.1		T88910	-0.382	-0.1361			0.1341	-0.1505	0.0214		-0.0693	0.1272	-0.2547	-0.2493	-0.3634	-0.0878	0.4119	0.0034	-0.1887	-0.1272			-0.1082	-0.1625	-0.1602	-0.024	-0.163	0.1429	-0.1912	0.0927	0.0191	-0.0656	0.037	-0.0619		-0.2196	-0.5369	-0.1236	0.1251	-0.1882		0.3198	-0.1586	-0.3835
1063	1542	16	82545370	82.5454	16q22.1		LCAT	-0.0577	0.033	-0.1091	-0.038	-0.1471	-0.0197	-0.2554	0.0807	0.0894	-0.2115	0.028	0.0159	-0.3791	-0.1973	-0.0064	0.013	-0.0342		-0.1219	-0.0666	0.2029	0.03	-0.1418	0.0579	-0.4137	0.0872	-0.5698		0.1608	0.002	-0.0111	-0.0666	-0.2428	-0.0772	-0.1781	-0.0505	-0.0619	0.028	-0.0532	-0.1169	-0.1775	0.0104
1064	1529	16	83006165	83.0062	16q22.1		NFAT5	0.1322	-0.0969	-0.0602	0.0939		-0.0887	-0.2649	-0.2906	-0.0553	0.0188		-0.4232	-0.1926	-0.103		-0.1993	-0.1003	-0.0212	-0.1592	0.057	-0.1619	-0.12	0.0061	0.1276	0.1597	-0.113	-0.3499	0.1458	0.1397	0.0694		-0.0303	-0.1044	-0.064	-0.1367	-0.1641	0.1544			-0.1731		-0.0857
1065	965	16	85428995	85.429	16q22.2		R34315	0.2827	-0.2168	-0.1178	0.0255	0.0052	-0.0886	-0.0536	0.0489	0.2455	-0.1882	0.2114	-0.0867	-0.3511	-0.0251	0.0458	0.1664	-0.0294	-0.0613	-0.3152	-0.3144	0.2981	0.0161	-0.0049	0.2636	-0.3438	0.1379	-0.7179	0.2458	0.3919	0.0981	0.1217	-0.2028		0.0273	-0.0284	0.0517	-0.0055	0.0071	-0.0718	0.1769	0.2874	-0.1142
1066	1199	16	87078372	87.0784	16q22.3		A004O37	0.1257	0.0078	-0.3591	0.1498	-0.0295	-0.0061	-0.1836	0.0183	0.1641	-0.1822	0.1252	-0.0668	-0.2711	-0.2231	-0.0086	-0.0257	0.0712	-0.0371	-0.1441	-0.1806	0.1206	-0.5891	-0.0547	0.1628	-0.228	0.2086	-0.3584	0.1813	0.1035	-0.0281	0.0473	-0.019	-0.3639	-0.0719	-0.0179	-0.1139	-0.0256	0.0161	-0.047	-0.0683	-0.122	0.0816
1067	1070	16	92860335	92.8603	16q23.1		D16S3029	0.1827	-0.1528	-0.021	-0.0993	0.018	-0.152	-0.088		0.0616	-0.0363	0.142	-0.1315	-0.207	-0.2168	0.1794		-0.0212	-0.0206	-0.3567	-0.1766	0.1506	-0.1462	-0.0574	0.0981	-0.2831	-0.2274	-0.6783	-0.09	0.3776	-0.2015	-0.0216	-0.2121		0.0819	-0.3516	-0.0053	0.0163	0.0003	-0.0607	-0.0614	-0.0656	0.054
1068	1439	16	94673875	94.6739	16q23.2		SHGC-9296	0.4894	-0.1889	0.0384	-0.2216	-0.1569	-0.2508	0.0249	0.0467	0.0101	0.0522	0.1162	-0.0211	-0.1983	-0.0711	0.3174	-0.11	0.007	-0.02	-0.0746	0.0203	-0.094	-0.3035	-0.1547	-0.0966	-0.1993	-0.1352	-0.6787	-0.0075	0.2173	-0.1181	0.0526	-0.2076	-0.2094	0.07	-0.1875	-0.0193	0.1853	-0.0282	-0.0604	-0.1547	0.0179	0.0163
1069	1370	16	98633171	98.6332	16q24.1		SHGC-13816	0.3291	-0.2495	-0.1478	-0.1301	-0.0817	-0.1759	-0.186			-0.1397	0.1888	-0.1969	-0.3937	-0.1797	0.0737	0.1417	-0.0357	0.0289	-0.0876	-0.2606	-0.0702	-0.1481	0.056	0.0194	-0.3544	0.0448	-0.5594	0.1113	0.21	-0.0331	-0.0504	-0.2139	-0.2281	-0.0282	-0.1283	-0.0515	-0.0616	-0.0216	-0.0094	-0.0489	-0.0709	-0.0615
1070	1146	16	102339366	102.339	16q24.2		D16S3121	0.2143	-0.2925	-0.2649	-0.0736	0.0855	-0.2091	-0.2451			-0.0248	-0.3932	-0.2354	-0.4545	-0.1402	0.0446	-0.1439	-0.0931	0.0626	-0.0108	-0.1714	-0.1995	-0.2115	-0.1004	0.0274	-0.2486	-0.0349	0.0015	0.1202	0.2385	-0.0464	-0.3666	-0.5312	-0.0313	-0.0639	0.0496	-0.1049	-0.1044	0.1336	-0.0811	0.1491	-0.3865	-0.0741
1071	176	16	102941918	102.942	16q24.3 qter		16q terminal	0.564	-0.1211	-0.1431	-0.1879	-0.0987	-0.0354	-0.3537	-0.1403	0.0071	-0.3229	0.3229	-0.1512	-0.4312	-0.094	-0.0463	0.2017	0.0379	0.0396	0.1027	-0.1806	0.2004	-0.0936	-0.0728	0.1342	-0.3583	0.0453	-0.5976	0.1923	0.2643	0.0158	0.092	-0.1782	0.076	-0.0978	-0.0032	0.0534	0.0062	0.1713	-0.0779	-0.0032	-0.4237	-0.0372
1072	322	16	103928170	103.928	16q24.3	FANCA		0.5217	-0.1098	0.0856	-0.1997	-0.1966	-0.2077	-0.153	-0.1941	-0.0264	-0.2526	0.1211	-0.2421	-0.1932	-0.2068	0.1175	-0.0995	-0.1147	-0.0704	0.0223	0.0186	0.0453	-0.1541	-0.1702	-0.0109	-0.2822	0.0967	-0.5369	0.0704	-0.0268	0.0127	-0.1254	-0.2114	0.0377	-0.0214	-0.0595	-0.0987	-0.0132	-0.0478	-0.0472	0.0551	-0.5033	0.0606
1073	1553	16	104177161	104.177	16q24.3		CDK10	0.5828	-0.1032	-0.3442	-0.129	-0.0232	-0.1427	-0.2256	0.0708	-0.0087	-0.4367	0.5451	-0.1459	-0.3168	-0.2821	-0.1472	0.0012	0.0741	0.1258	0.1202	-0.2058	0.2154	-0.0997	-0.0679	0.0283	-0.4125	0.002	-0.6716	0.3388	0.1951	0.0069	-0.0706	-0.0608	-0.1267	-0.0555	0.0094	0.04	0.0457	0.0487	-0.1346	0.0899	-0.1605	-0.1074
1074	430	17	23842	0.023842	17p13.3	ABR		-0.2786	0.0953	-0.2286	-0.2354	-0.1307	-0.294	-0.2555	-0.2099	-0.1284	0.0476	-0.4295		-0.4556	0.0768	-0.0962	0.1177	-0.1008	0.2182	-0.0588	-0.04	-0.2916	0.1169	-0.2093	0.013	-0.2742	-0.0352	-0.2769	-0.3466	-0.3416		-0.2388	0.1189	-0.3116	-0.1007	-0.1893	-0.15	-0.0729	-0.2867	0.0342	-0.3691	-0.0983	0.0978
1075	158	17	582708	0.582708	17p13.3 pter		17p terminal	-0.5174	0.2234	-0.111	-0.1124	-0.1185	-0.0872	-0.2495		-0.1013		-0.2448	-0.2682	-0.2975	0.1333	-0.1579	0.035	0.0469	0.2558	-0.0884	0.0811	-0.3972	0.1596	-0.2623	0.1059	-0.1344	0.0385	-0.1287	-0.333	0.1756	0.1881	-0.1428	0.0621	-0.2496	-0.0781	-0.1016	0.0224	-0.1431	-0.0304	-0.032	-0.2862	-0.0174	-0.0494
1076	394	17	2445696	2.4457	17p13	LIS1		-0.5559	0.146	0.0267	-0.1791	0.1221	-0.2308	-0.187	-0.391	0.0861	-0.0815	-0.1057	-0.2662	-0.206	-0.1394	0.2384	-0.186	-0.1069	0.015	0.1357	0.0249	-0.1847	-0.0041	-0.1706	-0.0105	-0.2197	0.1171	-0.2472	-0.2066	-0.3761	-0.0161	-0.2585	-0.2022	-0.1978	-0.0392	-0.3483	-0.0842	0.0509	-0.2851	-0.2083	-0.0376	-0.2153	-0.2505
1077	1004	17	3359009	3.35901	17p13.2		S67156	-0.3291	-0.0464	-0.0167	0.0011	0.0226	-0.1837	-0.1843		0.0373	0.032	-0.0019	-0.1783	-0.2517	0.0707	0.0127	-0.0046	-0.0015	0.1994		0.0407	-0.1229	0.062	-0.2401	0.0457	-0.0833	-0.0567	-0.275	-0.4496	0.1004	0.2219	-0.2261	-0.1079		-0.047	-0.0259	-0.0704	0.083	-0.5637	-0.0061	-0.1004	0.1734	0.0064
1078	1317	17	6497546	6.49755	17p13.1		stSG63326	-0.3399	-0.0481	-0.3333	0.0765	-0.0303	-0.1789	0.0345	-0.0857	-0.0622	-0.2022	0.0634	-0.2393	-0.0224	0.0628	-0.1219	-0.0558	-0.0298	0.1012	0.2104	-0.171	-0.2346	0.1292	-0.2205	-0.1137	-0.2774	-0.0465	-0.3959	-0.1571	-0.3911	0.2484	-0.3613	0.0483	-0.2904	-0.0924	-0.1339	0.0182	-0.0214	-0.6554	-0.0524	-0.3993	0.059	0.0803
1079	1577	17	7501680	7.50168	17p13.1		ALOX12	-0.6396	-0.0229	-0.2453	-0.1818	-0.1565	-0.2088	-0.1212	-0.4758	-0.3099	-0.1304		-0.3068	-0.2993	-0.118	0.1508	-0.1736	-0.1197	0.0029	0.0612	0.1455	-0.2953	-0.2515	-0.3033	-0.2405	-0.427	-0.1618	-0.334	-0.4269	-0.2766	-0.2817	-0.4103	-0.1729	-0.1905	-0.1015	-0.3655	-0.1239	0.0781	-0.0632	-0.1336	-0.3048	-0.014	-0.3476
1080	613	17	7957168	7.95717	17q21?	FGF11		-0.3594		-0.2937	0.0876	-0.1183	-0.1835	-0.3812	-0.1892	0.0783	-0.2257	-0.2066	-0.2858	-0.3964	-0.15	-0.0315	0.0745	-0.0354	0.0279	0.3477	-0.1114	0.0971	-0.0256	-0.2077	-0.105	-0.179	-0.0776		-0.4043	-0.2316	0.2193	-0.4137	-0.0765	-0.4049	-0.0819	-0.215	-0.0043	-0.1936	-0.2731	-0.0547	-0.2304	-0.3671	-0.0701
1081	288	17	8419525	8.41953	17p13.1	p53		-0.2513	-0.0454	-0.2657	-0.1842	-0.0803	-0.1688	-0.3446	-0.0739	-0.0599	-0.1898	0.0442	-0.261	-0.4181	0.0045	-0.0255	0.1286	-0.1609		-0.3017	0.0107	-0.0531	0.0642	-0.2124	-0.0127	-0.1891	0.0587	-0.2199	-0.2731	-0.249	0.038	-0.219	-0.1806	-0.1338	-0.0477	-0.2105	-0.1053	-0.1457	-0.1984	-0.0767	-0.0525	-0.2749	0.0736
1082	4	17	8886257	8.88626	17p13	MYH10		-0.2665	0.028	-0.1298	-0.0685	0.5342	-0.1171	-0.2764	-0.2274	0.0427	0.0671	0.1179	-0.1784			-0.0839		0.0947	0.1806		0.2363		0.1779	-0.2972	-0.0832	-0.1922	0.0807	-0.2399	-0.3993	-0.3078	0.0784	-0.22	0.1194	0.1879	-0.1536	0.0036	-0.0623	-0.0102	-0.0881	-0.2373	-0.2556	-0.0425	0.1113
1083	75	17	10376439	10.3764	17p	GAS7		-0.4549	-0.1063	-0.2743	-0.1028	-0.0482	-0.0788	-0.0934	-0.2117	0.0157	-0.0383	-0.1423	-0.2024	-0.3788	0.0079	0.012	0.0616	-0.0443	0.1536		-0.051	-0.2484	0.1664	-0.1145	-0.1244	-0.2357	-0.0686	-0.2508	-0.3816	-0.2604	0.2667	-0.3303	-0.0253		-0.1593	-0.0359	-0.0015	-0.1777	-0.1545	-0.0321	-0.3137	-0.1159	-0.0088
1084	1536	17	11284266	11.2843	17p12		SCO1	-0.4385	-0.1006	-0.3978	0.1128	0.057	-0.0884	-0.0624	0.0096	0.1187	0.1828	-0.1576	-0.2032	-0.1029	0.0201	-0.2581	0.057	-0.0997	0.0508	-0.091	-0.0674	-0.2158	0.2356	-0.0581	-0.1528	-0.0464	0.0396	-0.2299	-0.2311	-0.2948	0.262	-0.3228	0.0005	-0.2269	0.045	-0.3385	-0.1003	-0.0808	-0.6774	-0.0536	-0.4068	0.0105	0.0181
1085	1241	17	12210050	12.2101	17p12		D17S1875	-0.5092	-0.1152	-0.0521	-0.1161	0.0834	-0.1942	-0.0417	-0.2693	0.0357	-0.1078	-0.1601	-0.3298	-0.1558	0.0012	-0.1161	-0.0014	-0.0712	-0.0092	-0.0966	-0.0577	-0.1525	-0.0793	-0.1562	-0.3083	-0.2051	-0.1466	-0.3783	-0.5187	-0.2468	0.1615	-0.42	0.125	-0.2056	-0.0991	-0.1754	-0.0745	-0.0976	-0.5477	-0.0868	-0.2521	0.0546	-0.0692
1086	112	17	12911122	12.9111	17p12		D17S1692	-0.543	0.0247	-0.1585	-0.1231	-0.1995	-0.1109	0.1525	0.0297	-0.1009	0.058	0.0187	-0.2013	-0.3212	-0.191	-0.0644	0.0308	-0.0991	0	-0.1889	-0.0125	-0.3024	0.1357	-0.2363	-0.1	0.0165	-0.1484	-0.0499	-0.0738	-0.3393	0.2341	-0.1607			-0.0048	-0.229	-0.066	0.1018	-0.738	-0.0146	-0.4426	0.0838	0.0341
1087	1597	17	16408985	16.409	17p11.2		EBBP	-0.4271		-0.2685	-0.1217	0.1324	-0.346	-0.1579		-0.2247	-0.0455		-0.1867	-0.1435	-0.1121	0.153		0.0261	0.0807	0.2005	0.1543	-0.3454	0.123	-0.0779	-0.0194	0.0725	-0.0394	-0.4557	-0.3912	-0.3281	0.0381	0.2404	0.0891	-0.267	0.0402	-0.4117	-0.0803	-0.048	-0.6243	-0.125	-0.242	-0.3384	-0.2584
1088	1564	17	18950377	18.9504	17p11.2		COPS3	-0.5413	-0.0514	-0.3259	-0.2138	-0.0517	-0.2543	-0.2141	-0.2158	-0.3632	-0.2483		-0.0366	-0.3079	-0.1052	-0.133	-0.2879	-0.1337	-0.086	0.2265	0.0494	-0.5367	-0.0236	-0.2392	-0.18	-0.2845	-0.1146	-0.3343	-0.4406	-0.2829		-0.409	-0.2327		-0.0893	-0.2544	-0.1408	0.088	-0.1836	-0.1259	-0.2707	-0.1832	-0.2414
1089	823	17	20950508	20.9505	17p11.2		SGC31627	-0.307	-0.1269	-0.397	-0.2374	-0.0372	-0.11	-0.0828	-0.0502	0.0498	0.0325	-0.0669	0.1614	-0.1584	-0.0378	0.0094	0.0012	-0.0142	0.049	0.082	0.0983	-0.2724	0.1434	-0.1836	-0.12	-0.2341	0.0966	-0.3133	-0.4541	-0.0912	0.1288	0.454	-0.0442		-0.2036	-0.0644	-0.0977	-0.1302	-0.5749	-0.0197	-0.1222	-0.0753	-0.1106
1090	1598	17	21639891	21.6399	17p11.2		MFAP4	-0.6089	-0.0549	-0.3342	-0.0171	0.0523	-0.0784	-0.0396	-0.2777	-0.101	-0.268			-0.1761	0.0373	-0.1848	0.1396	0.0577	0.0198	0.2925	0.0308	0.0109	-0.1558	-0.1187	-0.0664	-0.2864	0.0461	-0.1398	-0.1448	-0.2671	0.2199	0.476	-0.3471	-0.2618	0.0784	-0.1986	0.0453	-0.0304	-0.1792	-0.1621	-0.2601	-0.1891	-0.296
1091	757	17	29736456	29.7365	17q11-q12	TRAF4		-0.0798	0.0564	-0.1374	-0.2307	0.106	-0.1792	-0.41	-0.2362	0.0069	-0.1679	0.0197	-0.1314	-0.284	-0.1728	0.0477	-0.3598	-0.0831	-0.0435	0.0827	-0.0198	0.217	0.0456	-0.2404	0.0105	-0.1507	0.0681	-0.0088	-0.1017	-0.054	0.0391	1.995	-0.0717	0.1747	-0.1098	-0.1957		-0.2574	0.0726	-0.2525	-0.2417	-0.1135	-0.0723
1092	1155	17	30066522	30.0665	17q11.2		SHGC-85120	-0.3478	0.2141	-0.1058	0.1973	0.398	-0.1645	-0.0909			-0.0555	0.1314	-0.1491	0.3679	-0.007	-0.0357		0.021	0.1803	0.1498	-0.037	0.3176	0.1551	-0.0334	0.0118	-0.2569		-0.0396	-0.0654	-0.012	0.3166	1.1373	-0.2216	0.1051	0.0331	0.4633		-0.001	0.3823	-0.0528	0.0234	-0.1164	-0.0598
1093	1532	17	31406843	31.4068	17q11.2		SH3GLP2	-0.0453	0.6513	-0.1706	-0.0227	-0.1271	0.1845	0.1522	0.1139	0.0141	-0.0138	-0.091	0.0086	0.1381	0.0708	-0.2152	0.0768	0.0937	0.1025	0.1043	0.0935	-0.0061	0.2488	-0.0182	-0.0614	-0.0931	0.1283	-0.0446		-0.1855	0.2902	-0.29	-0.0599	0.3397	0.1123	0.0342	0.0719	-0.0122	0.0801	-0.0264	-0.1671	0.0295	0.0398
1094	442	17	32330577	32.3306	17q11.2	NF1		-0.0427	0.2096	-0.3274	-0.0098	0.1515	-0.0394	0.0814	-0.0975	0.0022	0.1408	-0.1034	-0.085	-0.0133	-0.0544			-0.0675	0.0986	0.1458	0.2525	-0.0573	0.2208	-0.177	-0.1563	-0.0555	-0.0223	0.2708	-0.0527	-0.0827	0.119	-0.1752	-0.0146	-0.0254	0.1521	0.0843	0.261	-0.1119	0.3239	-0.0309	-0.1108	0.0628	0.0565
1095	680	17	32335428	32.3354	17q11.2	OMG		0.1334	0.1135	0.1017	-0.1248	0.1905	-0.1169		-0.2545		0.2697	0.0364	-0.166	0.0609	0.0368	0.0889	0.131	0.0027	-0.0046	0.0669	0.1808	-0.3106	0.0452	-0.2801	-0.3334	-0.0937	0.0167	0.143	-0.1507	-0.0596	0.1519	-0.071	0.1186	0.0425	-0.1055	-0.0272	-0.1013	-0.0715	0.3811	-0.1976	-0.1813	0.2022	-0.2213
1096	1578	17	32989656	32.9897	17q11.2		SH3GLP1	-0.1958	0.2849	-0.0695	0.0488	-0.0056	-0.0236	-0.0596	-0.4136	-0.225	-0.0519		-0.2528	-0.0685	0.1191	-0.101	-0.2095	0.0257	0.3905	-0.0257	0.1291	-0.1232	-0.135	-0.2797	-0.3095	0.0789	-0.0912	-0.2654	-0.322	-0.1463	0.0721	-0.1901	-0.061	0.1512	0	-0.2846	-0.0203	0.0713	0.1555	-0.1492	-0.2249	0.0457	-0.1935
1097	189	17	33979704	33.9797	17q11.2		D17S798	-0.2169	0.2018	-0.0522	0.0739	0.1929	-0.1331	0.0855		-0.0106	-0.0544	0.127	-0.0371	0.0735	-0.0386	-0.1012	0.1993	-0.1133	0.0085	0.0168	0.0742	0.091	0.0762	-0.0959	-0.1528	-0.2711	0.002	0.012	-0.0133	-0.1594	0.2079	-0.3486	-0.0986		-0.0684	-0.0927	0.0568	-0.0445	-0.0463	-0.0396	-0.0502	-0.2316	-0.071
1098	1501	17	35986847	35.9868	17q11.2		SCYA13	0.0952	0.1804	-0.0726	0.0895	0.2212	-0.1049	0.2503	0.2037	0.0917	-0.045	0.1147	0.1931	0.3128	0.0842	-0.1184	0.1239	0.0819	0.0991	0.0935	0.0793	-0.3028	0.0954	-0.1202	-0.0944	-0.1724	-0.1192	0.0339	0.118	-0.1405	0.0841	-0.4065	-0.1536	0.2717	0.0383	0.0119	0.1108	-0.0105	-0.0224	-0.0311	-0.0645	0.009	0.0981
1099	186	17	36337078	36.3371	17q11.2-q12	LIG3		0.0708	0.1164	-0.2713	0.0651	0.211	-0.0438		0.1186	-0.087	-0.004	0.1033	0.14		-0.0129	-0.1937	0.1437	0.1349	0.0839	-0.0434	0.0811	-0.0644	0.3065	-0.099	-0.0309	-0.1273	-0.036	0.0118	-0.168	-0.1894	0.2796	-0.2027	-0.1496	0.0222	0.0626	0.0159	0.1345	-0.0949	0.0775	-0.1494	-0.096	0.0883	0.2106
1100	302	17	37012566	37.0126	17q12		RP11-58O8	0.2151	0.2273		-0.0833	0.0412	-0.157	-0.2466	-0.1392	-0.0313	0.0074	-0.1764	-0.0709	-0.1428	-0.2102	-0.1344	-0.2232	-0.0499	0.0447		0.1615		0.1424	-0.2398	-0.1423	-0.1826	-0.0172	0.2358	-0.0406	-0.2085	0.2679	-0.2497	-0.1288		-0.3542	-0.2582	-0.1031	-0.0844	-0.139	0.0533	-0.0897	-0.0512	0.0347
1101	1320	17	37317119	37.3171	17q12		stSG48320	-0.1975	0.1225	0.1433	0.0442	0.0123	-0.1154		0.0232	0.0912	-0.047	-0.045	0.1168	0.0651	-0.0914	-0.1998	-0.0269	-0.0537	0.0614	-0.0661	0.0782	0.0029	0.3106	-0.1562	0.0603	-0.1764	0.1183	0.041	0.1403	-0.0678	0.3069	-0.0955	0.0592	0.57	-0.0397	-0.1918	-0.1522	0.111	-0.0191	0.0178	-0.0834	0.0187	0.127
1102	336	17	40430837	40.4308	17q21	AF-17		-0.128		-0.4691	0.1315	0.0705	-0.1811	-0.0103	0.1031		-0.1216	-0.0296	-0.0229	0.0942	0.0071	-0.1422	-0.0013	-0.05	0.0359	-0.0802	-0.1397	0.0335	0.1363	-0.0959	-0.0265	-0.2008	0.063	-0.1567	0.0071		-0.0531	0.3046	-0.2211	0.3976	0.0911	-0.0319	-0.0071		-0.184	0.0475	-0.1306	-0.314	-0.0084
1103	664	17	41674057	41.6741	17q21.2	HER-2(ERBB2)		0.1742	0.6624	-0.0464		0.1428	0.3076	-0.0912	0.0669	0.0249	-0.2267	0.0818	-0.0827	-0.062		-0.1907		-0.0255		0.135	0.0683	-0.5573	0.0794			-0.1778	0.0448	-0.0974	0.1086	-0.0083	0.0644	2.4151	-0.048	0.7222	-0.0156	-0.2551	-0.0938	0.1415			0.1233	-0.3581	-0.0506
1104	224	17	41677134	41.6771	17q21.2	HER-2		0.1974	3.249	0.0832	0.0646	0.7564	2.3351	-0.0226		0.0755	-0.1493	-0.0477	0.0305	0.1442	-0.1	-0.3002	0.249	-0.1172	0.1205	-0.0907	0.0657	0.2825	0.2506	-0.0929		-0.335	0.1722	0.094	0.9558	-0.0946	0.2641	1.5273	0.0267	0.1373	0.0057	0.0218	0.088	-0.1001	-0.1476	-0.0898	-0.0604	-0.3692	-0.1566
1105	279	17	41996088	41.9961	17q21.1		X03438	0.0151	0.1743	-0.1761	0.0884	0.3797	1.299	-0.2549	-0.1021	-0.0576	-0.1888	-0.1127	-0.0879	-0.2089	-0.1471	0.0026	0.162	-0.1068	0.1162		0.0123		0.0262	-0.1691		-0.2091	0.0266	0.0667	0.8062	-0.1702	0.0137	0.8048	-0.2096	-0.2633	-0.1595	-0.1413	-0.05	-0.1543	-0.1634	-0.0982	-0.1583	-0.2128	0.0268
1106	614	17	42346694	42.3467	17q22	TOP2A		-0.1492	-0.2264	-0.3507	-0.001	0.0391	0.2199	-0.1811	0.034	-0.0125	-0.0949	-0.034	-0.0168	0.062	-0.0168	0.0087	0.1128	-0.0715	0.0746	0.3098	-0.064	0.1636	-0.0064	-0.0969	-0.1075	-0.0914	0.049	-0.0289	0.8499	-0.0538	0.1719	0.8349	-0.15	0.0636	0.0575	-0.2301	0.098	-0.1954	-0.0392	0.0064	-0.0289	-0.1979	-0.0062
1107	216	17	42722880	42.7229	17q21.1		D17S2038	0.0032	0.8721	-0.0375	0.0326	0.2256	2.1991	-0.0105	-0.1765	-0.1105	-0.0204	-0.2285	0.0175	0.0067	0.0398	0.2001	-0.1572	-0.1689	0.0757	-0.0489	0.218	0.1795	0.1803	-0.1628	-0.1481	-0.0693	0.0232	0.316	1.1141	-0.2716	0.07	-0.1589	-0.1717	0.0692	-0.0334	-0.4024	-0.005	0.0067	-0.1935		-0.1768	-0.0528	0.0722
1108	1591	17	44328870	44.3289	17q21.2		RAB5C	0.0685	-0.0031	-0.1044	0.0175	-0.0158	-0.1314	-0.0733			0.016	0.002	0.1701	0.2045	-0.0151	-0.0701	0.0372	-0.0339	0.0926	0.1928	0.1291	-0.192	0.273	-0.0541	0.1006	-0.0125	0.0865	-0.0176	0.1345	-0.0791		-0.2008	-0.0586	0.2956	-0.073	-0.2872	-0.0342	0.0341	-0.149	-0.0547	-0.3648	-0.1119	-0.1428
1109	426	17	44392496	44.3925	17q21	STAT3		-0.1321	-0.0539	-0.0988	-0.1389	0.1441	-0.0941	-0.2438	-0.1619	0.0839	0.1674	-0.0709	0.0653	-0.2958		0.0806		-0.0503	0.0384	0.1719	0.0753	0.0196	0.0871	-0.2628	-0.0404	-0.1916	0.1193	0.0283	0.179	-0.0976	-0.0646	-0.2543	-0.1811	0.265	-0.1348	-0.2434	0.0131	-0.0632	-0.1939	-0.117	0.0786	-0.121	-0.13
1110	652	17	45003766	45.0038	17q21	BECN1		0.0947		-0.3462	-0.0012	-0.1053	-0.1134	-0.0038	-0.0507	-0.0156	-0.0684	-0.1976	-0.1137	-0.0249	-0.0164	-0.0347	-0.1586	-0.0037	0.0079	0.151	0.114	0.2092	-0.2219	-0.1491	-0.204	-0.0825	-0.0626	-0.1951	-0.0285	-0.1112	0.13	-0.3319	0.0218	0.2706	-0.0176	-0.1999	-0.0018	0.0366	-0.1902	0.0454	-0.1424	-0.1531	-0.0172
1111	1338	17	45023222	45.0232	17q21.2		A005R43	0.033	0.0221	-0.1366	-0.0423	-0.0926	0.4988	-0.226	-0.0732	0.119	-0.2175	-0.0306	0.0853	-0.0657	-0.1181	-0.1394	-0.0572	-0.068	0.0804	0.2919	0.1194	0.3701	0.173	-0.065	-0.0154	-0.3282	0.0921	-0.1341	0.0615	-0.0506	0.1425	-0.254	-0.0871	0.0965	-0.0396	-0.2218	-0.0281	-0.0392	-0.1665	-0.0688	-0.0931	-0.1314	0.051
1112	610	17	45258752	45.2588	17q21	BRCA1		0.1851	0.0936	-0.0957	-0.1135	0.132	0.8178	-0.1822	-0.2487	-0.1709	-0.1216	-0.1448	-0.0743	-0.1443		0.1251	-0.2348	-0.1229	-0.0044	0.2492	0.0799	0.1263	-0.157	-0.2614	-0.163	-0.2198	-0.0799		-0.1651	-0.2151	0.0424	-0.3339		0.2224	-0.1185	-0.4791	-0.1568	-0.0871	-0.2453	-0.0552	0.021	-0.3099	-0.3212
1113	277	17	45948772	45.9488	17q12-q21	DLG2		-0.115	0.0269	-0.0745	-0.0031	0.046	0.8118	-0.2522	-0.0042	0.207	-0.0776		-0.1186	-0.0018	-0.0206	-0.1092	0.0063	0.0489	0.1775	0.0855	0.0846	-0.0609	0.2188	-0.0049	-0.0123	-0.0714	0.1759	0.1029	0.0595	-0.1341	0.3013	-0.2059	-0.1398	0.2007	0.0833	-0.0812	-0.1155	-0.1029	-0.2246	-0.2152	-0.0715	-0.252	0.0385
1114	1275	17	51285487	51.2855	17q21.32		CTB-9F11	-0.1357	0.2756	0.0193	0.0633	0.0787	0.1136	0.0266	-0.0439	0.0363	-0.1333	0.1723	-0.0358	0.1295	-0.2991	-0.3339	-0.0216		0.1752	0.2186	0.1753	0.1571	0.3386	-0.3305	-0.0942	0.0513	0.1081	0.0788	0.0938	-0.0715	0.3342	0.022	0.0932	0.0293	0.0361	-0.0688	-0.1014	0.0784	-0.2914	0.1581	-0.2371	0.0502	0.1569
1115	1041	17	53753861	53.7539	17q21.33		stSG9325	0.0026	0.0875	0.0061	-0.0536	0.0246	-0.1874	-0.215	-0.0145		-0.1325		-0.1919	-0.0843	-0.2241	-0.1532	-0.1147	-0.0884	0.0846	0.3265	0.1642	0.2429	0.075	-0.155	-0.12	-0.2198	-0.0033	-0.0598	0.6412	-0.1879	0.1913	0.4354	-0.1907		-0.1035	-0.0225	-0.1846	0.0311	0.0928	-0.021	-0.1554	-0.0554	-0.1436
1116	1518	17	59666422	59.6664	17q22		COX11	0.058	-0.0594	-0.1611	0.0098		-0.0907	0.0158	-0.1833	0.0369	0.0596		0.0189	-0.227	-0.0099		-0.1336	-0.0054	0.1137	0.0705	0.1616	-0.1675	0.123	-0.1277	0.0093	0.0649	-0.0912	-0.13	-0.1812	-0.1551	0.3088	-0.0982	-0.0824	-0.3781	-0.0271	-0.2289	-0.0606	0.1186	0.0354		-0.2315		0.025
1117	139	17	60011645	60.0116	17q22	HLF		-0.1589	-0.1781	0.0374		0.0768	-0.1848	-0.1318	0.1436	0.1465	0.1185		-0.1297			0.0305		0.1018	0.0213		-0.0716	-0.3076	0.1898		-0.0831	-0.168	-0.0596	-0.2313	-0.3063	-0.1381	0.0049	-0.1751	-0.3398		0.0013	-0.205	0.0148	0.0084	0.2021	-0.0863	0.1852	0.0039	-0.127
1118	1221	17	60284691	60.2847	17q22		A006T04	-0.0879	-0.1435	0.1067	-0.0702	0.071	-0.2704	-0.1008		-0.0694	-0.0963	-0.479	-0.3239	0.2975	-0.2092	-0.0098	-0.1276	-0.1288	0.0763	0.1917	0.1235	0.0392	0.2297	-0.068	-0.0477	-0.2066	-0.1011	-0.3435	-0.4642	-0.1135	0.1145	-0.273	-0.1637	-0.3244	-0.0792	-0.2759	-0.0597	0.0685	0.222	-0.0086	-0.1408	-0.0406	-0.1393
1119	928	17	61928886	61.9289	17q23.1		WI-20688	-0.0425	-0.0384	-0.2215		-0.057	-0.1891	-0.101		0.1181	-0.0124	-0.2211	-0.0389	-0.015	-0.1394	-0.019	0.0354	0.0225	0.0375		0.0788	-0.4854	0.1928	-0.2917	-0.085	-0.2856	0.1207	-0.2272	-0.3113	-0.0064	0.2	-0.2839	-0.0913		-0.1795	-0.0624	-0.1177	-0.0943	0.0398	-0.0153	-0.1191	0.0229	0.0461
1120	433	17	63175945	63.1759	17q23.2		D17S1161	0.0354	-0.0354	-0.2853	-0.0923	-0.0273	-0.0288		-0.0232	-0.039	-0.0579	-0.0575	-0.2514		-0.043	-0.0676	0.1212	-0.0155	0.0064	0.0632	0.0174	-0.2777	0.1576	-0.0246	-0.1027	-0.1423	0.0298	-0.1437	-0.468	-0.0755	0.1727	-0.2939	-0.0836	-0.2913	0.0613	-0.1003	0.0633	-0.2176	0.116	0.0348	-0.0565	-0.0917	-0.0666
1121	219	17	66427213	66.4272	17q23	TBX2		0.2348	-0.0208	-0.1331	0.1969	0.0028	-0.1055	0.0146	-0.0884			0.0341	-0.0992	0.1744	0.0475	-0.0587	0.1301	-0.0227	0.2107	-0.2028	0.0726	0.052	0.3104	-0.1952	-0.1043	-0.2928	0.0838	-0.4093	-0.2152	-0.2321	0.2852	-0.2933	-0.2372		0.0237	-0.0956	0.0868	0.154	0.239	-0.054	-0.1268	-0.3025	0.0066
1122	1092	17	69181721	69.1817	17q23.3		stSG9700	-0.0202	0.0791	0.0129	0.0029	0.197	-0.0249	-0.0971	0.1032	0.2423	-0.0118	0.0147	0.0063	0.094	-0.0602	-0.1031	0.2229	-0.1034	0.1327	0.1796	0.1176	0.0304	0.3322	-0.106	0.1105	-0.2605	0.1809	-0.1129	-0.1682	0.0467	0.2779	-0.2245	-0.0823	-0.39	-0.0723	-0.0292	-0.0559	-0.0498	0.2684	-0.0068	0.1004	-0.0722	0.0558
1123	1305	17	71832258	71.8323	17q24.1		SHGC-103276	0.0935	0.0711	0.3742	-0.2021	-0.2434	-0.1616	-0.2458	0.0751	0.0926	-0.1077	-0.2122	-0.0425	-0.0856	-0.0929	-0.2164	-0.0081	0.0429	0.1135	0.1341	0.3117	-0.2942	0.2199	-0.2865	-0.1016	-0.2228	-0.0034	-0.3069	-0.3836	-0.0466	0.3417	0.6924	-0.1205		-0.0471	0.8298	-0.0542	0.2058	0.1868	-0.0508	-0.165	-0.0658	-0.0676
1124	947	17	72447384	72.4474	17q24.2		D17S1821	-0.229	-0.0223	0.0287		-0.3989	-0.2245	-0.2436		-0.1809	-0.049	-0.3395	-0.1103			-0.0138	-0.2213	-0.1047	-0.0289		0.0201	-0.3472	0.0991	-0.3211	-0.1773	-0.2054	-0.0505	-0.2304	-0.4492	-0.1929	0.1161	0.3631	-0.0591		-0.2617	0.8706	-0.2791	0.0928	-0.0814	-0.0042	-0.1932	0.0152	-0.2397
1125	123	17	73755258	73.7553	17q23-q24	PRKAR1A		0.0343	0.0793	-0.1025	-0.0421	0.0878	-0.1402	-0.0269	-0.1037	-0.001	-0.0593	-0.1154	-0.1013	0.0451	-0.1552	-0.0855	-0.1088	-0.0712	0.0603	0.0535	0.1682	-0.2792	0.1746	-0.1405	-0.0862	-0.0909	-0.0942	-0.1804	-0.7505	-0.2	0.2333	0.6459	-0.2037		-0.079	1.1622	-0.0184	0.0645	0.1767	0.0198	-0.1866	0.0138	0.0854
1126	201	17	77295584	77.2956	17q24.3		SHGC-102531	-0.2552	0.0006	0.1984	-0.1708	-0.0357	-0.2711	-0.0058	-0.1832	-0.0769	-0.0009		-0.1051	-0.1168	-0.0238	-0.0419	-0.0482	-0.0386	0.0843	0.1471	0.2791	-0.064	0.0351	-0.0694	-0.2721	-0.1705	-0.1322	-0.2502	-0.3087	-0.2766	0.2362	-0.3457	-0.1795	0.3273	0.0217	-0.1905	-0.0219	0.1356	0.2371	0.034	-0.0949	-0.0247	-0.0153
1127	1523	17	77535747	77.5357	17q24.3		SOX9	0.0592	0.0402	-0.1118	0.0656	0.0234	-0.0989	0.1631	0.0491	0.0159	-0.1506	0.0163	0.105	0.1845	-0.001	-0.26	-0.0571	0.1295	0.1729	0.0145	0.1073	-0.4163	0.1532	-0.4807	-0.0881	-0.1045	-0.0252	-0.2475	-0.3491	-0.0875	0.3597	0.6502	-0.1763	0.5884	0.1615	-0.1426	0.074	0.0429	0.1892	0.0048	-0.0918	-0.0622	0.1516
1128	955	17	82830954	82.831	17q25.1		CTA-721F9	-0.2415	-0.0912	0.0333	-0.0685	0.0698	-0.188	-0.2037	-0.4523	0.1394	-0.2027	-0.2368	-0.1857	-0.0602	-0.3254	-0.0143	-0.043	-0.0815	0.0366	0.3973	0.0451	-0.0537	0.1084	-0.0973	0.0276	-0.2472	0.1564	-0.2264	-0.3522	-0.0452	0.5026	-0.2277	-0.1894	0.0618	-0.1036	-0.1314	-0.0846	-0.1142	-0.0397	-0.0591	0.0789	-0.1556	-0.1089
1129	1376	17	84074953	84.075	17q25.3		SHGC-130748	-0.1397	-0.1023	-0.1008	-0.0176	-0.176	-0.265	-0.0827	-0.0878	-0.1287	-0.2485	-0.3048	-0.0279	0.2212	-0.0307	-0.0971	0.0719	-0.0124	-0.0002	0.0435	-0.0321	-0.2162	0.2533	-0.1339	-0.2619	-0.2549	-0.0418	-0.4935	-0.3108	-0.268	-0.0213	-0.4748	-0.209	-0.3414	0.0361	-0.3488		-0.0114	0.1595	-0.0895	-0.1396	-0.188	-0.097
1130	110	17	85351366	85.3514	17q25.3 qter		17q terminal	0.1073	0.0161	-0.0557	-0.0618	0.0363	-0.1072	-0.1758	-0.229	0.0241	-0.1279	-0.0495	-0.1276	-0.0427	-0.0812	-0.1027	0.0648	-0.0288	-0.0513	0.0989	-0.1251	-0.1815	0.1325	-0.2447	-0.0581	-0.1583	0.0277	0.0052	-0.233	-0.2106	0.0004	-0.2016	-0.0744	-0.1732	-0.0406	-0.0787	-0.0695	-0.0412	-0.0488	-0.0614	-0.0908	-0.2057	0.0729
1131	270	17	88857466	88.8575	17q25	MAFG		-0.0521	0.053	-0.0553	0.0095	-0.0118	-0.1818	-0.42		-0.041	-0.1222	-0.1535	-0.0413	-0.1618	-0.2708	0.1134	-0.047	-0.1887	-0.1046	0.6927	0.1608	0.1826	-0.004	-0.1978	-0.1245	-0.2894	0.0575	-0.3695	-0.5331	0.0411	-0.0331	-0.3223	-0.2244	-0.1059	-0.1293	-0.1967	0.0529	-0.0011	0.0694	-0.0447	0.0124	-0.4063	-0.1332
1132	149	18	1967052	1.96705	18p11.32 pter		18p terminal		-0.1035	0.0762	-0.1563	-0.0012	-0.2918	-0.3643	-0.1232	-0.0181	0.1309		-0.3602	-0.1746	0.0376	0.1139	-0.1074	0.0585	0.1201	-0.2007	0.2395	-0.5377	-0.2565	-0.1543	-0.0152	0.055			0.0772	-0.5275	0.1167	-0.1806	-0.3098	-0.3569	-0.1321	-0.2201	-0.0111	-0.074	-0.0641	-0.287	0.2247	0.1534	-0.217
1133	1001	18	2197886	2.19789	18p11.32		AFMB082ZF1		0.0818	0.1817	-0.1929	-0.3812	-0.2483	-0.4845	-0.2376	-0.1382	-0.0061	-0.1892	-0.377	-0.1048	0.1037	-0.0117	-0.1911	-0.1183	0.3407	-0.1949	0.2079	-0.4535	-0.5563	-0.1526	-0.189	-0.0749	-0.3097	0.2251	-0.0785	-0.4013	0.3241	-0.3969	-0.2456		-0.1366	-0.119	-0.0357	0.1361	-0.0713	-0.241	-0.4077	0.3635	0.0043
1134	1420	18	5712070	5.71207	18p11.31		SHGC-85017	0.1784	0.1685	0.184	0.0793	-0.2029	-0.255	-0.2179	-0.0414		0.0575		-0.3121	0.063	0.3761	-0.0931	-0.2299	0.0242	0.3125	0.0098	0.3037	-0.3638	-0.3128	-0.0538	0.0493	0.2467	-0.2661	0.1674	0.3068	-0.4191	0.4834	-0.2866	-0.0424	-0.0265	-0.0853	-0.2262	-0.0421	0.3044	-0.0682	-0.3294	-0.3049	0.2732	0.1574
1135	337	18	8389476	8.38948	18p11.31		AFM238YG3	-0.0894	0.1307	-0.0306	-0.0625	-0.1958	-0.1966	-0.334	-0.034	-0.0731	-0.028	-0.0238	-0.3571	-0.0791	0.2906	-0.3828	-0.0771	0.0257	0.1102	0.0024	0.1478	-0.3411	-0.2461	-0.0632	-0.1001	0.134	-0.2358	0.0933	0.239	-0.0977	0.2764	-0.3613	-0.3277	-0.1935	-0.0549	-0.2145	0.0909	-0.0479	-0.1025	-0.11	-0.1795	-0.0107	-0.2866
1136	893	18	10098299	10.0983	18p11.23		SHGC-52460	-0.0465	0.1261	0.1254	-0.1176	-0.229	-0.0575	-0.4936	-0.2684	-0.2121	-0.1289		-0.0827	-0.1106	0.228	-0.144	-0.1298	-0.0947	0.1439	0.0261	0.0768	-0.5913	-0.2406	-0.0249	-0.1086	-0.0198	-0.2109	-0.0778	0.3647	-0.5115	0.3299	-0.3968	-0.0997		-0.1903	-0.1003	-0.0455	0.1882	-0.1247	-0.3524	-0.1226	0.0169	-0.1931
1137	882	18	12897707	12.8977	18p11.22		SHGC-34906	-0.1785	0.1092	0.2148		0.0926	-0.1111	-0.5609	-0.2047	0.1277	-0.0584	-0.1213	-0.1847	-0.05	0.2007	0.0508		-0.118	0.1704		0.2847		-0.0575	-0.3031	0.2596	0.152	-0.0044	0.0477	0.2352	-0.3862	0.2565	-0.2246	-0.2422	-0.0212	-0.2436	-0.1258	-0.0358		0.0158	-0.3889	0.0429		0.0472
1138	537	18	14170637	14.1706	18p11.21		D18S1158	-0.0725	0.1911		-0.1496	-0.3229	-0.0802	-0.3156	0.0811	0.1287	0.0937	0.2578	-0.238	-0.1166		-0.3203	-0.0462	0.0071	0.1967	-0.0794	-0.0552		-0.1195	0.049	0.1916	0.1795	-0.1671	0.1085	0.3243	-0.2128	0.3289	-0.2728	-0.0452		-0.255	-0.2819	0.0408	-0.0992	0.0062	-0.2093	-0.1511	0.0443	-0.0126
1139	1083	18	16189827	16.1898	18p11.21		stSG26366	-0.1447	0.13	-0.135	-0.1472	-0.17	-0.0116	-0.5308	0.173	0.0078	-0.0948	0.0695	-0.075	-0.1121	-0.2276	-0.1602	0.0406	-0.0287	0.104	0.0761	-0.2513	-0.2818	-0.035	-0.0157	0.0819	-0.0843	-0.0042	-0.0511	-0.0155	-0.3505	0.2745	-0.255	-0.07		0.0009	-0.1691	-0.0329	-0.0899	-0.2123	-0.1961	-0.3346	-0.0922	-0.1408
1140	650	18	16467618	16.4676	18p11.3-p11.2	PTPRF		-0.1996	0.1818	0.0365	-0.1016	-0.169	-0.1346	-0.3489	0.0215	-0.0566	0.0273	0.1423	-0.1122	-0.1554	-0.1824	-0.1479	-0.1479	-0.0229	0.0368	0.0759	0.2203	-0.3786	-0.2975	-0.0782	-0.113	0.0268	-0.1352	0.0419	-0.0544	-0.215	0.1272	-0.2937	-0.1434	-0.2061	-0.0158	-0.4244	-0.0342	0.1677	0.119	-0.1077	-0.0184	0.053	-0.0549
1141	414	18	23862229	23.8622	18q11.2	RBBP8		-0.289	-0.0267	-0.0489	-0.1376	0.2751	-0.0744	-0.1659	-0.1479	-0.0198	0.3566	-0.4124	0.1247	-0.2555	-0.2321		-0.0728	-0.1243	0.0606	-0.2218	0.1342		-0.1423	-0.1456	0.0659		0.0475	0.0243	0.1008	-0.1555	-0.0578	-0.2093	-0.286	0.3012	0.1171	-0.2236	-0.1396	-0.0142	0.5277	-0.1946	0.1851		-0.3359
1142	1214	18	25168502	25.1685	18q11.2		sts-T03922	-0.1205	0.0481	-0.1264	-0.1437	-0.1248	-0.1135	-0.0923	0.059	-0.0618	-0.1047	0.0429	0.1854	-0.1231	-0.0809	0.0585	-0.0573	-0.062	0.1613	0.0605	0.0491	0.5729	-0.0688	-0.0605	-0.0244	-0.0637	-0.086	0.0113	-0.2099	-0.1458	0.1695	-0.3056	-0.0267	0.3246	0.1643	-0.0992	-0.0437	0.0248	0.6887	-0.0339	-0.1645	-0.0062	-0.0689
1143	1088	18	29257096	29.2571	18q12.1		SHGC-103466	-0.2185	0.1154	0.1282	-0.139	0.2044	-0.1621	0.0397	-0.4866	-0.0022	0.1821	-0.2611	0.037	-0.0142	0.061		-0.0096	-0.0624	0.0763	-0.0687	-0.0661	-0.3941	-0.2206	-0.1011	0.0149	0.121	-0.1833	0.1838	-0.1483	-0.2462	0.0769	-0.3491	-0.0603		-0.0857	-0.0441	0.0657	0.0132	-0.0724	-0.4405	-0.3224	0.1943	0.113
1144	51	18	33949165	33.9492	18q12.1		SHGC-148085	-0.1095	0.1108	-0.0087	0.0569	0.1947	-0.2101	0.0542	-0.207	-0.0625	0.0573	0.0015	-0.1146	-0.0023	0.125	0.0623	-0.0706	-0.0437	0.0839	-0.0776	0.1418	-0.5405	-0.1833	-0.2492	0.0222	0.0155	-0.1219	0.1672	0.1353	0.1066	-0.0774	-0.3244	-0.2155		0.1941	-0.1725		0.0471	0.8168	-0.3448	-0.0905	0.1565	0.2584
1145	1377	18	36843226	36.8432	18q12.2		GATA173A03	-0.1123	0.1083	-0.0616	0.2361	0.1988	-0.1359	0.1221	-0.2021	0.0355	-0.1328	-0.2767	0.0003	0.1845	0.0342	0.0425	-0.0307	0.0001	0.0512	0.1915	0.0615	-0.4177	-0.1341	-0.1388	0.0429	0.0048	-0.0337	-0.0192	-0.1225	-0.134	-0.0316	-0.3317	-0.1678	0.005	-0.0705	-0.3267	0.123	0.0674	-0.1271	-0.3849	-0.3565	0.1009	-0.0322
1146	352	18	52937839	52.9378	18q21	PCM1		-0.0382	0.1173	-0.2522	-0.0603	0.0946	-0.0693	-0.0249	-0.2277	-0.1854	-0.0848	0.0722	0.0077	0.0883	0.1023	0.0681	0.0607	-0.0226	-0.0807	-0.0064	-0.0106	-0.069	-0.1102	-0.1102	0.2528	0.0039	0.0533	-0.0197	-0.2543	-0.1649	-0.0246	-0.2972	-0.0737	-0.1941	-0.1986	-0.1588	0.1128	-0.0326	-0.6027	-0.3182	-0.1461	-0.1261	0.1493
1147	747	18	52963100	52.9631	18q21	MBD1		0.004	-0.0499	-0.3761	-0.1178	0.0528	-0.1487	0.0473	-0.3574	-0.2803	-0.0377	-0.0339	-0.1056	0.0593	-0.0045	0.0347	-0.0616	0.0605	-0.0605	0.1228	0.0878	-0.3358	-0.1473	-0.0758	0.2269		-0.077	0.1391	-0.3227	-0.1154	0.007	-0.4562	-0.073	-0.0737	-0.067	-0.3518	0.0696	-0.1039	-0.7789	-0.2738		0.0025	-0.3084
1148	804	18	53475860	53.4759	18q21.1		D18S962	0.0992	0.1372	-0.2876	-0.0498	0.2282	-0.0026	0.0992	0.0811	-0.1411	-0.2048	-0.0473		-0.1163	-0.1408	-0.1385	-0.0474	0.0464	-0.0706	0.0839	0.0617	-0.4018	0.0263	-0.0944	0.2509	0.0422	0.0751	-0.0267	-0.2526	-0.2304	-0.142	-0.3023	-0.0051		-0.0899	0.0366	0.0595	0.0826	-0.6802	-0.4164	-0.2201	0.0366	0.0089
1149	467	18	53963228	53.9632	18q21.1	DPC4		0.0409	0.0765	-0.0854	-0.1446	0.0906	0.0615	-0.0573	-0.0776	-0.2171	0.0522	-0.0649	-0.1037	-0.1402	-0.1127	0.07	0.0127	-0.0211	-0.1195	0.1402	0.1382	-0.446	-0.0227	-0.2091	0.2103	0.1379	-0.0154	0.0798	-0.4729	0.1502	0.0759	-0.182	-0.1641	-0.0114	-0.044	-0.2968	0.0847	0.0964	-0.6131	-0.1552	-0.2847	0.0766	-0.022
1150	386	18	55319260	55.3193	18q21.3	DCC		0.1342	0.0544	0.0059	-0.2264	0.1185	-0.3223	0.0818	-0.3999	-0.3361	-0.0019	-0.098	-0.4214	0.0688	0.0395	0.2161	-0.1119	-0.048	-0.0994	0.0188	0.1528	-0.4294	-0.319	-0.2288	0.1811	0.1175	-0.1129	0.0787	-0.3976	-0.2629	-0.0553	-0.286	0.2279	0.0607		-0.2679	0.0533	0.1061	-0.5888	-0.2603	-0.3411	0.0067	0.0262
1151	784	18	57224452	57.2245	18q21	MBD2		-0.3011	0.1237	-0.1693	-0.2496	0.0281	-0.0667	-0.1468		-0.3165	0.0818	-0.1383	-0.4767	-0.1791		0.0075	-0.2839	-0.0071	-0.1282	0.2361	0.1694	-0.2275	-0.2952	-0.276	0.1264	0.0469	-0.1533	-0.0236	-0.3255	-0.0501	-0.1989	-0.3725	0.2111	-0.0569	-0.1028	-0.3927	-0.0886	0.1906	-0.5766	-0.1029	-0.3594	0.0891	-0.2624
1152	774	18	57267509	57.2675	18q21.1	POLI		-0.3319	0.0596	-0.0299	-0.1388	-0.0029	-0.124	-0.1666		-0.3916	0.089	-0.1901	-0.4908	-0.1185	-0.2972	-0.0042	-0.2299	-0.0477	-0.0907	0.1828	0.084	-0.4597	-0.255	-0.2034	0.0506		-0.1551	0.0225	-0.2204	-0.0596	-0.1535	-0.1774	-0.0056	0.0176	-0.1486	-0.3501	-0.0066	0.2028	-0.5419	-0.1333	-0.3307	0.0968	-0.278
1153	997	18	60143675	60.1437	18q21.2		SHGC-14832	-0.3886	-0.0731	-0.0294	-0.0516	-0.2558	-0.1284	-0.1672		-0.0034	-0.1189	0.0418	-0.0411	-0.2731	0.0111	-0.0691	-0.0934	0.0071	-0.0268	-0.2201	0.1742	-0.0572	-0.0263	-0.0156	-0.2058		0.1484	-0.1284	-0.2073	-0.3619	-0.1978	-0.1897	0.3135		-0.0517	-0.0049	-0.0096	-0.0188	-0.0964	-0.0831		0.1235	-0.3738
1154	811	18	61993883	61.9939	18q21.31		stSG31383	0.052	0.1721	-0.2877	0.3648	0.3102	-0.0237	0.0245	0.0874	-0.1502	0.2874	0.1674	-0.343	0.029	-0.0501	-0.183	0.1958	0.148	0.0212	0.1465	0.0811	-0.2595	0.0689	-0.2921	0.2674	-0.1518	0.0715	0.0039	-0.2288	0.0124	-0.0736	-0.3246	0.3036	-0.1407	-0.1196	-0.1111	0.0575	0.0143	-0.6467	-0.4835	-0.3611	-0.0689	-0.0493
1155	1024	18	62995237	62.9952	18q21.32		D18S1129	0.0409	0.1822	-0.1681	0.2627	-0.1962	-0.0062	-0.0906			0.0683	0.0835	-0.0935	-0.003	-0.2435	-0.0517	-0.0133	0.0053	-0.0311	0.044	0.194	-0.3833	0.0216	-0.1875	0.2935	0.1947	0.0144	0.0939	-0.1711	-0.0867	0.0533	-0.2149	-0.1197	-0.128	-0.1632	-0.1123	-0.0386	0.0919	-0.5893	-0.3216	-0.4179	0.1454	0.116
1156	209	18	67630408	67.6304	18q21.3	SCCA1		0.0763	0.0317	-0.0732	-0.0555	0.1486	-0.2169	0.111	-0.4032	-0.2665		-0.0659	-0.271	-0.1414	-0.1358	0.1709		-0.0269	0.0189	0.017	0.1899	-0.5217	-0.1424	-0.2735	0.0755	0.0782	-0.0869	0.5399	-0.2136	-0.3222	-0.0552	-0.2759	-0.0957		-0.0989	-0.3021	0.0779	0.0749	-0.5271	-0.2167	-0.2888	-0.0505	0.107
1157	306	18	67913953	67.914	18q21.3	FVT1		-0.1126	0.1564	-0.2068	-0.2029	0.0018	-0.0685	-0.1819	0.0094	-0.1504	-0.0888	-0.0864	-0.3341	-0.0182	-0.2485	-0.1344	-0.0686	-0.0826	-0.1628		0.1424		-0.101	-0.1885	0.1546	0.0102	0.0349	0.4721	-0.4517	0.1185	0.1035	-0.2211	-0.2692		-0.0954	-0.3262	-0.0257	0.0208	-0.5842	-0.1128	-0.2716	-0.0471	-0.1887
1158	596	18	67996845	67.9968	18q21.3	BCL2		-0.0685	0.1593	-0.5442	0.1715	0.0684	-0.0042	-0.1422	-0.0937	-0.1603	-0.0936	-0.0227	-0.2004	-0.2476	-0.1747	-0.0419	-0.2167	0.0599	-0.1346	0.0383	0.0695		-0.1053	-0.3298	0.1724	0.1432	-0.0154	0.331	-0.3511	-0.0637	0.0002	-0.279	-0.1631	-0.0583	-0.1681	-0.2312			-0.5518	-0.2267	-0.3541	0.0072	0.0763
1159	904	18	68301736	68.3017	18q21.33		D18S1234	-0.0553	0.0667	-0.1979	-0.1092	0.1057	-0.0636	0.0526	-0.1596	-0.2718	-0.1167	0.044	-0.3001	-0.0003		0.0958	0.0147	-0.0479	-0.0808	0.0655	0.1081	-0.58	-0.1409		0.0421	-0.0013	-0.0983	0.3636	-0.3729	-0.2481	-0.0689	-0.3632	-0.0188		0.0344	-0.1443	-0.0164	0.1856	-0.5886	-0.35	-0.2671	0.1009	0.0184
1160	1140	18	73501496	73.5015	18q22.1		stSG48080	-0.1046	0.1137	-0.1328	-0.0617	0.1302	-0.1906	0.0299	-0.254	-0.2791	0.0618	-0.1979	-0.2986	0.1374	-0.0052	0.1477	-0.101	-0.047	-0.1233	0.0497	0.1497	-0.2247	-0.1893	-0.212	0.0527	0.0381	-0.224	0.3342	-0.1972	-0.2894	-0.0473	-0.3766	-0.259		-0.1474	-0.263	-0.0313	0.1484	-0.7405	-0.3993	-0.4318	0.1691	-0.0807
1161	1436	18	76431415	76.4314	18q22.3		SHGC-77881	-0.2686	0.0368	-0.0713	-0.0795	0.1756	-0.3131	0.0033	-0.287	-0.405	0.0592	-0.1509		-0.0143	-0.0844	0.1864	-0.3016	-0.0171	-0.0367	0.0679	0.2067	-0.5703	-0.3677	-0.1585	-0.0559	0.1064	-0.3531	-0.14	-0.2175	-0.2902	0.0068	-0.3957	-0.0899	0.0419	-0.0899	-0.3591	-0.0568	0.1584	-0.6066	-0.7058	-0.4409	0.217	-0.1568
1162	1570	18	79750754	79.7508	18q22.3		CYB5	0.0417	0.0963	0.0652	0.0834	0.108	-0.0803	0.1286	-0.0609	-0.1328	0.0434	-0.2157	-0.1021	0.1672	-0.0987	0.0963	-0.0764	-0.0637	-0.0412	0.315	0.1071	-0.3436	-0.2389	-0.0881	0.3217	0.0729	0.0341	-0.1585	-0.3489	-0.1292	0.0662	-0.2654	-0.1019	0.1596	-0.1768	-0.3667	0.0636	0.3427	-0.7378	-0.299	-0.415	0.1345	0.1033
1163	162	18	81352665	81.3527	18q23 qter		18q terminal	0.0557	-0.0744	-0.18	0.0151	0.2642	-0.1101	0.0672	-0.1992	-0.3247	0.1445	-0.0181	-0.0373			-0.0188		0.0898	-0.082	-0.059	0.0763	-0.4435	-0.047	-0.3124	0.1827	0.0993	-0.3241	-0.2647	-0.4254	-0.2001	-0.0847	-0.3224	-0.0715		-0.1497	-0.0126	0.1108	0.0421	-0.5924	-0.4838	-0.0302	0.0862	0.1908
1164	1134	18	82535629	82.5356	18q23		SHGC-156074	-0.0755	0.0641	-0.5078	0.0957	0.2614	-0.0304	-0.0734			0.122	-0.05	-0.2119	0.0606	0.0282	0.1498	0.0892	0.0129	-0.091	0.1815	-0.0696	-0.5395	-0.1135	-0.2118	0.1301	-0.0445	0.0754	-0.3886	-0.2622	-0.2229	-0.0617	-0.3984	-0.1284		-0.1003	-0.0848	0.1258	0.093	-0.7901	-0.4306	0.3213	0.0053	-0.0824
1165	242	19	823866	0.823866	19p13.3 pter		19p terminal	-0.5618	-0.2414	-0.2983	-0.031	0.0505	-0.27	-0.3137	-0.0632	0.2675		-0.2411	-0.3077	-0.4431	-0.1975	0.1682	0.0657	-0.083	-0.0221	-0.2674	-0.2647	-0.018	-0.0303	0.0456	-0.1275	-0.2635		0.1676	-0.3056	-0.2555	-0.2015	-0.008	-0.1205	0.1484	-0.1818	0.0281	-0.0883	-0.1626	-0.2638	-0.2271	0.284	-0.3821	-0.1427
1166	114	19	2229323	2.22932	19p13.3	SH3GL1		-0.2841	0.0064	0.3234	-0.2594	0.1641	-0.1489	-0.4788	-0.1897	0.2237		-0.1369	-0.0917		-0.2783	-0.1576	-0.0713	-0.1841	-0.0432		-0.0891	0.2671	0.1036	0.0295	0.0357	-0.1864	0.0925	0.2802	-0.313	-0.3954	-0.0799	-0.0424	-0.2337			0.0376		0.0639	-0.2278	-0.1615	0.048	-0.3573	-0.1204
1167	218	19	2642804	2.6428	19p13	MATK		-0.3909	-0.222	-0.0199	-0.2359	-0.0688	-0.1808	-0.2607	-0.0987	0.1032	-0.2045	-0.0873	-0.3301	-0.3688	-0.1768	0.128	-0.1198	-0.034	-0.0774	0.0952	-0.2044	0.092	0.0505	-0.0078	-0.1031	-0.2195	0.1384	-0.1761	-0.3364	-0.3058	-0.0934	-0.0764	-0.0634	0.3587	-0.2142	-0.0331	-0.1162	-0.1565	-0.1261	-0.1022	-0.0647	-0.3454	0.0058
[truncated: 273 more rows]
[truncated: 41 more columns]
